# Supplementary material for: Identification of Potential New Genes Related to the SREBP Pathway in Xanthophyllomyces dendrorhous
Source: Biomolecules. 2024 Jun 29;14(7):778. doi: 10.3390/biom14070778 (PMC11274570; doi:10.3390/biom14070778)
Supplement: Supplementary file 1 [file biomolecules-14-00778-s001.zip › Supplementary Table 1.xlsx]

## Sheet: Hoja1
Supplementary Table 1. Primers used in this work
N°	Name	Sequence (5´-3´)	Orientation	Target
RT-qPCR:
1	mactR-RT	TCACCAACGTAGGAGTCCTT	R	Gene ACT
2	mactF-RT	CCGCCCTCGTGATTGATAAC	F	Gene ACT
3	hmgS.RT2.F	AAGCAGGTTGAGCCTGGAATGA	F	Gene HMGS
4	hmgS.RT2.R	AAAGCGGTTGAGCTCTTGACCT	R	Gene HMGS
SRE1 and STP1 gene sequencing:
5	gSTP1_FW1	GCGCTGGAAGTTGGTCTATGC	F	Gene STP1
6	gSTP1_RV1	CGGTGCATATTGGGGAGGAAG	R	Gene STP1
7	gSTP1_FW2	CTTCCTCCCCAATATGCACCG	F	Gene STP1
8	gSTP1_RV2	GGCGGCAGAGATAGCATGACC	R	Gene STP1
9	gSTP1_FW3	GGTCATGCTATCTCTGCCGCC	F	Gene STP1
10	gSTP1_RV3	GGAGGCGGAAGGGTTGAAGC	R	Gene STP1
11	gSTP1_FW4	GCTTCAACCCTTCCGCCTCC	F	Gene STP1
12	gSTP1_RV4	CCGCTCCATCATCCTCATCGC	R	Gene STP1
13	gSTP1_FW5	GCGATGAGGATGATGGAGCGG	F	Gene STP1
14	gSTP1_RV5	GTCCACTATCGAGCGAGGG	R	Gene STP1
15	gSRE1_FW1	ATGGAAGACCTGTTCGAAG	F	Gene SRE1
16	gSRE1_RV1	GTAGCTGAGCGAGTGTCTGTG	R	Gene SRE1
17	gSRE1_FW2	CACAGACACTCGCTCAGCTAC	F	Gene SRE1
18	gSRE1_RV2	GTGTATCGAGCGGGAGGGTGATT	R	Gene SRE1
19	gSRE1_FW3	AATCACCCTCCCGCTCGATACAC	F	Gene SRE1
20	gSRE1_RV3	GACGAGCATGACGGTTCCTCC	R	Gene SRE1
21	gSRE1_FW4	GGAGGAACCGTCATGCTCGTC	F	Gene SRE1
22	gSRE1_RV4	GGGTAAGGGCATGAGGTTGC	R	Gene SRE1
23	gSRE1_FW5	GCAACCTCATGCCCTTACCC	F	Gene SRE1
24	gSRE1_RV5	TCAGCGTTTTGATGGGCC	R	Gene SRE1
