# Supplementary material for: Identification of Potential New Genes Related to the SREBP Pathway in Xanthophyllomyces dendrorhous
Source: Biomolecules. 2024 Jun 29;14(7):778. doi: 10.3390/biom14070778 (PMC11274570; doi:10.3390/biom14070778)
Supplement: Supplementary file 1 [file biomolecules-14-00778-s001.zip › Supplementary Table 2.xlsx]

## Sheet: Hoja1
Supplementary Table 2. Classification of mutations by impact levels with SnpEff
Impact	Meaning	Example
HIGH	The variant is assumed to have high (disruptive) impact in the protein, probably causing protein truncation, loss of function or triggering nonsense mediated decay.	stop_gained, frameshift_variant
MODERATE	A non-disruptive variant that might change protein effectiveness.	missense_variant, inframe_deletion
LOW	Assumed to be mostly harmless or unlikely to change protein behavior.	synonymous_variant
MODIFIER	Usually non-coding variants or variants affecting non-coding genes, where predictions are difficult or there is no evidence of impact.	exon_variant, downstream_gene_variant
