# Supplementary material for: Identification of Potential New Genes Related to the SREBP Pathway in Xanthophyllomyces dendrorhous
Source: Biomolecules. 2024 Jun 29;14(7):778. doi: 10.3390/biom14070778 (PMC11274570; doi:10.3390/biom14070778)
Supplement: Supplementary file 1 [file biomolecules-14-00778-s001.zip › Supplementary Table 3.xlsx]

## Sheet: Hoja1
Supplementary Table 3. Total SNVs identified in this work. Columns M to AF (20 Samples), "0": Absence of the mutation; "1": Presence of the mutation. Rows highlighted in gray: alternative transcript (.t2) predicted by BRAKER for the same gene, and therefore not considered for total SNV count. * indicates that more than one event occurred at that REF position in contrast to ALT
CONTIG	POS	REF	ALT	VARTYPE	ANN[*].EFFECT	ANN[*].IMPACT	ANN[*].GENE	ANN[*].FEATUREID	ANN[*].BIOTYPE	ANN[*].HGVS_P	Protein Seq	Sample_001	Sample_002	Sample_003	Sample_004	Sample_005	Sample_006	Sample_007	Sample_008	Sample_009	Sample_010	Sample_011	Sample_012	Sample_013	Sample_014	Sample_015	Sample_016	Sample_017	Sample_018	Sample_019	Sample_K20
QXden1.PacBioOnly_0	23101	CCTAACCCTGTCGGTCCTCTTTCTTTCTTCTTT	C	DEL	intergenic_region	MODIFIER	g2989-g2990	g2989-g2990			#N/A	0	0	0	0	0	0	1	0	0	0	0	0	0	0	0	0	0	0	0	0
QXden1.PacBioOnly_0	38243	T	G	SNP	intergenic_region	MODIFIER	g2997-g2998	g2997-g2998			#N/A	1	1	1	1	1	1	1	1	1	1	1	1	1	1	1	1	0	1	1	0
QXden1.PacBioOnly_0	38246	T	C	SNP	intergenic_region	MODIFIER	g2997-g2998	g2997-g2998			#N/A	1	1	1	1	1	1	1	1	1	1	1	1	1	1	1	1	0	1	1	0
QXden1.PacBioOnly_0	38260	C	T	SNP	intergenic_region	MODIFIER	g2997-g2998	g2997-g2998			#N/A	1	1	1	1	1	1	1	1	1	1	1	1	1	1	1	1	0	1	1	0
QXden1.PacBioOnly_0	38274	TTC	T	DEL	intergenic_region	MODIFIER	g2997-g2998	g2997-g2998			#N/A	1	1	1	1	1	1	1	1	1	1	1	1	1	1	1	1	0	1	1	0
QXden1.PacBioOnly_0	38282	CTT	C	DEL	intergenic_region	MODIFIER	g2997-g2998	g2997-g2998			#N/A	1	1	1	1	1	1	1	1	1	1	1	1	1	1	1	1	0	1	1	0
QXden1.PacBioOnly_0	38465	T	C	SNP	intergenic_region	MODIFIER	g2997-g2998	g2997-g2998			#N/A	1	0	0	0	0	0	0	0	0	0	0	0	0	0	1	0	0	1	0	0
QXden1.PacBioOnly_0	51869	G	A	SNP	intergenic_region	MODIFIER	g3003-g3004	g3003-g3004			#N/A	0	0	0	0	0	0	0	0	0	0	1	0	0	0	0	0	0	0	0	0
QXden1.PacBioOnly_0	55820	G	GT	INS	intron_variant	MODIFIER	g3005	g3005.t1	protein_coding		MGWFFRKPPANSATPSSTSSATPVGSTADLPSDLYQRLAHYSSPDTPASARIDNSLVQRQGKRFLTGWGVGEVFKLAGFVVAKASHLATELATHTIYGPRKKSWGLEMTIITSMMRDVGAHSHLADIPFIRGLVSLSTLAPLPSSAIVTPFSFRVKSRGLRGLLADFDSYELGGENYDPYSIEGGFGSGREVGGEWVVDKVLWAKWQREWKERRKGGKGGERIVLYLHGGAYYVFSAATHRSITTQISSQCQARVYAINYRLAPETRFPGPLHDAVSAYFRLTDELGVKPENILFAGDSAGGGLVLGTLLYLRDNGYPLPSGAILMSPWVDLTMSCDSWDSNAPFDIVPRPGLDDHLNPVYCYLGEEGVKKYLTHPYASPLFGDFKGLPPLLIQSGEAE…	0	0	0	0	0	0	0	0	0	0	0	0	0	0	0	0	0	0	0	1
QXden1.PacBioOnly_0	59810	C	T	SNP	missense_variant	MODERATE	g3006	g3006.t1	protein_coding	p.Arg84Lys	MVHLSSSSLPVSLAIELQKDWPYRTQLILQPVGHSPLSQLRDALFSLPDVEERRFNSVFFAALLTLAQTKISSVPYSQVTLSSRCFYTEVIIVWTIHDLLYSSGKPTDDEHWETAVARLDMTLIVAGAPNREETIHTLIEFIQRNYLPPSVRTSSLPAEPRNKRTKFTHDSPSEEHQLLLAPNPILSFDHAPSLSAYLNKYSQTPFIVRSHLIETGWPAICEQDSTWKDKTYLVKAVGRGRIVPVEIGGEYTSEGWGQGMVPFEQFLDRVGWGSCAAWSERYESDQEASKEPALYLAQHSLLNQFPVLRKDILLPDYVFSGPEEDVPKGYKPPSNEEALVINVWVGGNGRSSPSHTDPFYNCYAQVVGQKRIFLTPPTQSDAMYPFSSSTSSALSDSSS…	0	0	1	0	0	0	0	0	0	0	0	0	0	0	0	0	0	0	0	0
QXden1.PacBioOnly_0	88897	G	A	SNP	splice_region_variant&intron_variant	LOW	g3019	g3019.t1	protein_coding		MDDPKNKTGVYAVRAVEVVSDAGGELERRNFGTAGLRGLACIVTCVYATILTKLSTCVTSGGPVLMVWGLIYAAAGAMLIALSLGEMASAYPSSRGPMEWAYNFSSPKHRRFISYCTGHLNYIGYCVILAGFGVLIGQQILTLVVLNDPSFVITQWKVFLIAEAAILAATLFNIFCMAIMPIIDIVSLYFFFFSFLAYLIVPIVCARHLNHALKTPKFVFTESINLTGYDSMNGGDFVAFMIGLSGVSTAFGGTDAVVHIAEECEHPERDVPRTMWLTVVIGFLSSFVLLISLLFAVVDMDSILGTATGVPYIQLVYNATQSFSGTVCMSLMIIIITFLAMIGMVLSTSRTAFTVARDGGLFTQTYFALISPRWNVPIRVMMVTSGLSAALACTILGST…	0	0	0	0	0	0	0	0	0	0	0	1	0	0	0	0	0	0	0	0
QXden1.PacBioOnly_0	88897	G	A	SNP	splice_region_variant&intron_variant	LOW	g3019	g3019.t2	protein_coding		MDDPKNKTGVYAVRAVEVVSDAGGELERRNFGTAGLRGLACIVTCVYATILTKLSTCVTSGGPVLMVWGLIYAAAGAMLIALSLGEMASAYPSSRGPMEWAYNFSSPKHRRFISYCTGHLNYIGYCVILAGFGVLIGQQILTLVVLNDPSFVITQWKVFLIAEAAILAATLFNIFCMAIMPIIDIVSLYFFFFSFLAYLIVPIVCARHLNHALKTPKFVFTESINLTGYDSMNGGDFVAFMIGLSGVSTAFGGTDAVVHIAEECEHPERDVPRTMWLTVVIGFLSSFVLLISLLFAVVDMDSILGTATGVPYIQLVYNATQSFSGTVCMSLMIIIITFLAMIGMVLSTSRTAFTVARDGGLFTQTYFALISPRWNVPIRVMMVTSGLSAALACTILGST…	0	0	0	0	0	0	0	0	0	0	0	1	0	0	0	0	0	0	0	0
QXden1.PacBioOnly_0	100089	G	A	SNP	missense_variant	MODERATE	g3022	g3022.t1	protein_coding	p.Thr254Ile	MSEPVSSVKTPTSSASKPKKRFVGTSSTSSRTRAGGPSKARVPLNQIPDEILNDPEINRAIGALPSNYNFEIHKTIHQMRRDNVQAVALQMPEGLMIYGCLIGDILERFTSAHPILLADVTYGACCIDDFTARSLGADMIVHYGHSCLIPTTQTTLKTLYVFVEISIDAHHLVSTVRTAFPSSKNAFGQAVLHVDRRAAGHAVNQEVNEQLRAEAAEKVAAAGEGRKRIMVGVEPEPVEDFPNPTTEEEKKNKTNEKDGDDEELPTKLALVSTIQFVASVQVLRNQLEESLPPLSSQPTRSEPTVEGDAQALAVLEKENEKDEEEKGLWRGKYEIVVPQARPLSPGEILGCTAPKLASDVDALLYVGDGRFHLESIMIANPTVPAFRYDPYSKKFTREL…	0	0	0	0	1	0	0	0	0	0	0	0	0	0	0	0	0	0	0	0
QXden1.PacBioOnly_0	116187	C	T	SNP	intergenic_region	MODIFIER	g3029-g3030	g3029-g3030			#N/A	0	0	0	0	0	0	0	0	0	0	0	0	0	0	0	1	0	0	0	0
QXden1.PacBioOnly_0	119679	T	TCCC	INS	intron_variant	MODIFIER	g3030	g3030.t1	protein_coding		MSSLSAARSRQSRIDSSKSEAKAYVSLFRAFSSQIQPPIRQILDLKDAKPFGDFLTILAPESFSEQSVKIAPRSSPRDSSANDWVTQYNSLKRLHRALNIFAEKSLGQPPNQYPAPNLQAMSKGDEKEILAFCRIVVGISVQATPGNEVIISKITTLEQADQQSIMLSIKPLLDRANPSETPTLSSSLPSASNEAEESPHESERARLALEKLSLESSYNTLKEEHNTLKEQLADVLKKNGKEGSMAADSNREDSNMRSEIDRLKDELRRSEDNLSDAELALDKQTQVIESLTRRVEELNHASTENVKLKDQLDEYKHAANRLQKSENANKKLNQKLEESAGRRRQLKALEEENASLVDKNAALEEDIRKAAPLKRLNESYTIQIARCEDREKARLKENS…	0	0	0	0	0	0	0	0	0	0	0	0	0	0	0	0	0	1	0	0
QXden1.PacBioOnly_0	119685	CA	C	DEL	intron_variant	MODIFIER	g3030	g3030.t1	protein_coding		MSSLSAARSRQSRIDSSKSEAKAYVSLFRAFSSQIQPPIRQILDLKDAKPFGDFLTILAPESFSEQSVKIAPRSSPRDSSANDWVTQYNSLKRLHRALNIFAEKSLGQPPNQYPAPNLQAMSKGDEKEILAFCRIVVGISVQATPGNEVIISKITTLEQADQQSIMLSIKPLLDRANPSETPTLSSSLPSASNEAEESPHESERARLALEKLSLESSYNTLKEEHNTLKEQLADVLKKNGKEGSMAADSNREDSNMRSEIDRLKDELRRSEDNLSDAELALDKQTQVIESLTRRVEELNHASTENVKLKDQLDEYKHAANRLQKSENANKKLNQKLEESAGRRRQLKALEEENASLVDKNAALEEDIRKAAPLKRLNESYTIQIARCEDREKARLKENS…	1	0	0	0	0	0	0	0	0	0	0	0	0	0	1	0	0	0	0	0
QXden1.PacBioOnly_0	119686	A	C,*,ACC	SNP,INTERVAL,INS	intron_variant	MODIFIER	g3030	g3030.t1	protein_coding		MSSLSAARSRQSRIDSSKSEAKAYVSLFRAFSSQIQPPIRQILDLKDAKPFGDFLTILAPESFSEQSVKIAPRSSPRDSSANDWVTQYNSLKRLHRALNIFAEKSLGQPPNQYPAPNLQAMSKGDEKEILAFCRIVVGISVQATPGNEVIISKITTLEQADQQSIMLSIKPLLDRANPSETPTLSSSLPSASNEAEESPHESERARLALEKLSLESSYNTLKEEHNTLKEQLADVLKKNGKEGSMAADSNREDSNMRSEIDRLKDELRRSEDNLSDAELALDKQTQVIESLTRRVEELNHASTENVKLKDQLDEYKHAANRLQKSENANKKLNQKLEESAGRRRQLKALEEENASLVDKNAALEEDIRKAAPLKRLNESYTIQIARCEDREKARLKENS…	0	0	0	1	1	0	0	1	0	1	1	0	0	0	0	0	0	1	1	0
QXden1.PacBioOnly_0	119686	A	C,*,ACC	SNP,INTERVAL,INS	intron_variant	MODIFIER	g3030	g3030.t1	protein_coding		MSSLSAARSRQSRIDSSKSEAKAYVSLFRAFSSQIQPPIRQILDLKDAKPFGDFLTILAPESFSEQSVKIAPRSSPRDSSANDWVTQYNSLKRLHRALNIFAEKSLGQPPNQYPAPNLQAMSKGDEKEILAFCRIVVGISVQATPGNEVIISKITTLEQADQQSIMLSIKPLLDRANPSETPTLSSSLPSASNEAEESPHESERARLALEKLSLESSYNTLKEEHNTLKEQLADVLKKNGKEGSMAADSNREDSNMRSEIDRLKDELRRSEDNLSDAELALDKQTQVIESLTRRVEELNHASTENVKLKDQLDEYKHAANRLQKSENANKKLNQKLEESAGRRRQLKALEEENASLVDKNAALEEDIRKAAPLKRLNESYTIQIARCEDREKARLKENS…	0	0	0	1	1	0	0	1	0	1	1	0	0	0	0	0	0	1	1	0
QXden1.PacBioOnly_0	119689	CT	C	DEL	intron_variant	MODIFIER	g3030	g3030.t1	protein_coding		MSSLSAARSRQSRIDSSKSEAKAYVSLFRAFSSQIQPPIRQILDLKDAKPFGDFLTILAPESFSEQSVKIAPRSSPRDSSANDWVTQYNSLKRLHRALNIFAEKSLGQPPNQYPAPNLQAMSKGDEKEILAFCRIVVGISVQATPGNEVIISKITTLEQADQQSIMLSIKPLLDRANPSETPTLSSSLPSASNEAEESPHESERARLALEKLSLESSYNTLKEEHNTLKEQLADVLKKNGKEGSMAADSNREDSNMRSEIDRLKDELRRSEDNLSDAELALDKQTQVIESLTRRVEELNHASTENVKLKDQLDEYKHAANRLQKSENANKKLNQKLEESAGRRRQLKALEEENASLVDKNAALEEDIRKAAPLKRLNESYTIQIARCEDREKARLKENS…	0	0	0	0	0	0	1	0	0	0	0	0	0	0	0	1	0	0	0	0
QXden1.PacBioOnly_0	119690	T	C,*,G	SNP,INTERVAL,SNP	intron_variant	MODIFIER	g3030	g3030.t1	protein_coding		MSSLSAARSRQSRIDSSKSEAKAYVSLFRAFSSQIQPPIRQILDLKDAKPFGDFLTILAPESFSEQSVKIAPRSSPRDSSANDWVTQYNSLKRLHRALNIFAEKSLGQPPNQYPAPNLQAMSKGDEKEILAFCRIVVGISVQATPGNEVIISKITTLEQADQQSIMLSIKPLLDRANPSETPTLSSSLPSASNEAEESPHESERARLALEKLSLESSYNTLKEEHNTLKEQLADVLKKNGKEGSMAADSNREDSNMRSEIDRLKDELRRSEDNLSDAELALDKQTQVIESLTRRVEELNHASTENVKLKDQLDEYKHAANRLQKSENANKKLNQKLEESAGRRRQLKALEEENASLVDKNAALEEDIRKAAPLKRLNESYTIQIARCEDREKARLKENS…	0	1	1	1	1	0	0	1	0	1	0	0	0	0	1	0	1	0	0	0
QXden1.PacBioOnly_0	119690	T	C,*,G	SNP,INTERVAL,SNP	intron_variant	MODIFIER	g3030	g3030.t1	protein_coding		MSSLSAARSRQSRIDSSKSEAKAYVSLFRAFSSQIQPPIRQILDLKDAKPFGDFLTILAPESFSEQSVKIAPRSSPRDSSANDWVTQYNSLKRLHRALNIFAEKSLGQPPNQYPAPNLQAMSKGDEKEILAFCRIVVGISVQATPGNEVIISKITTLEQADQQSIMLSIKPLLDRANPSETPTLSSSLPSASNEAEESPHESERARLALEKLSLESSYNTLKEEHNTLKEQLADVLKKNGKEGSMAADSNREDSNMRSEIDRLKDELRRSEDNLSDAELALDKQTQVIESLTRRVEELNHASTENVKLKDQLDEYKHAANRLQKSENANKKLNQKLEESAGRRRQLKALEEENASLVDKNAALEEDIRKAAPLKRLNESYTIQIARCEDREKARLKENS…	0	1	1	1	1	0	0	1	0	1	0	0	0	0	1	0	1	0	0	0
QXden1.PacBioOnly_0	119692	CT	C	DEL	intron_variant	MODIFIER	g3030	g3030.t1	protein_coding		MSSLSAARSRQSRIDSSKSEAKAYVSLFRAFSSQIQPPIRQILDLKDAKPFGDFLTILAPESFSEQSVKIAPRSSPRDSSANDWVTQYNSLKRLHRALNIFAEKSLGQPPNQYPAPNLQAMSKGDEKEILAFCRIVVGISVQATPGNEVIISKITTLEQADQQSIMLSIKPLLDRANPSETPTLSSSLPSASNEAEESPHESERARLALEKLSLESSYNTLKEEHNTLKEQLADVLKKNGKEGSMAADSNREDSNMRSEIDRLKDELRRSEDNLSDAELALDKQTQVIESLTRRVEELNHASTENVKLKDQLDEYKHAANRLQKSENANKKLNQKLEESAGRRRQLKALEEENASLVDKNAALEEDIRKAAPLKRLNESYTIQIARCEDREKARLKENS…	0	0	0	0	0	0	0	0	0	0	0	1	0	0	0	0	0	0	0	0
QXden1.PacBioOnly_0	119693	T	C,*,TCCCCCCCCCCCCC	SNP,INTERVAL,INS	intron_variant	MODIFIER	g3030	g3030.t1	protein_coding		MSSLSAARSRQSRIDSSKSEAKAYVSLFRAFSSQIQPPIRQILDLKDAKPFGDFLTILAPESFSEQSVKIAPRSSPRDSSANDWVTQYNSLKRLHRALNIFAEKSLGQPPNQYPAPNLQAMSKGDEKEILAFCRIVVGISVQATPGNEVIISKITTLEQADQQSIMLSIKPLLDRANPSETPTLSSSLPSASNEAEESPHESERARLALEKLSLESSYNTLKEEHNTLKEQLADVLKKNGKEGSMAADSNREDSNMRSEIDRLKDELRRSEDNLSDAELALDKQTQVIESLTRRVEELNHASTENVKLKDQLDEYKHAANRLQKSENANKKLNQKLEESAGRRRQLKALEEENASLVDKNAALEEDIRKAAPLKRLNESYTIQIARCEDREKARLKENS…	0	1	1	0	1	0	1	1	0	0	1	0	0	0	1	1	1	1	1	0
QXden1.PacBioOnly_0	119693	T	C,*,TCCCCCCCCCCCCC	SNP,INTERVAL,INS	intron_variant	MODIFIER	g3030	g3030.t1	protein_coding		MSSLSAARSRQSRIDSSKSEAKAYVSLFRAFSSQIQPPIRQILDLKDAKPFGDFLTILAPESFSEQSVKIAPRSSPRDSSANDWVTQYNSLKRLHRALNIFAEKSLGQPPNQYPAPNLQAMSKGDEKEILAFCRIVVGISVQATPGNEVIISKITTLEQADQQSIMLSIKPLLDRANPSETPTLSSSLPSASNEAEESPHESERARLALEKLSLESSYNTLKEEHNTLKEQLADVLKKNGKEGSMAADSNREDSNMRSEIDRLKDELRRSEDNLSDAELALDKQTQVIESLTRRVEELNHASTENVKLKDQLDEYKHAANRLQKSENANKKLNQKLEESAGRRRQLKALEEENASLVDKNAALEEDIRKAAPLKRLNESYTIQIARCEDREKARLKENS…	0	1	1	0	1	0	1	1	0	0	1	0	0	0	1	1	1	1	1	0
QXden1.PacBioOnly_0	119700	CT	C	DEL	intron_variant	MODIFIER	g3030	g3030.t1	protein_coding		MSSLSAARSRQSRIDSSKSEAKAYVSLFRAFSSQIQPPIRQILDLKDAKPFGDFLTILAPESFSEQSVKIAPRSSPRDSSANDWVTQYNSLKRLHRALNIFAEKSLGQPPNQYPAPNLQAMSKGDEKEILAFCRIVVGISVQATPGNEVIISKITTLEQADQQSIMLSIKPLLDRANPSETPTLSSSLPSASNEAEESPHESERARLALEKLSLESSYNTLKEEHNTLKEQLADVLKKNGKEGSMAADSNREDSNMRSEIDRLKDELRRSEDNLSDAELALDKQTQVIESLTRRVEELNHASTENVKLKDQLDEYKHAANRLQKSENANKKLNQKLEESAGRRRQLKALEEENASLVDKNAALEEDIRKAAPLKRLNESYTIQIARCEDREKARLKENS…	0	0	0	0	0	0	0	0	0	0	0	0	0	0	0	0	1	0	0	0
QXden1.PacBioOnly_0	119701	TCC	CCC,*,TC	SNP,INTERVAL,DEL	intron_variant	MODIFIER	g3030	g3030.t1	protein_coding		MSSLSAARSRQSRIDSSKSEAKAYVSLFRAFSSQIQPPIRQILDLKDAKPFGDFLTILAPESFSEQSVKIAPRSSPRDSSANDWVTQYNSLKRLHRALNIFAEKSLGQPPNQYPAPNLQAMSKGDEKEILAFCRIVVGISVQATPGNEVIISKITTLEQADQQSIMLSIKPLLDRANPSETPTLSSSLPSASNEAEESPHESERARLALEKLSLESSYNTLKEEHNTLKEQLADVLKKNGKEGSMAADSNREDSNMRSEIDRLKDELRRSEDNLSDAELALDKQTQVIESLTRRVEELNHASTENVKLKDQLDEYKHAANRLQKSENANKKLNQKLEESAGRRRQLKALEEENASLVDKNAALEEDIRKAAPLKRLNESYTIQIARCEDREKARLKENS…	1	1	1	1	1	1	1	1	1	1	1	1	0	0	1	1	1	1	0	0
QXden1.PacBioOnly_0	119701	TCC	CCC,*,TC	SNP,INTERVAL,DEL	intron_variant	MODIFIER	g3030	g3030.t1	protein_coding		MSSLSAARSRQSRIDSSKSEAKAYVSLFRAFSSQIQPPIRQILDLKDAKPFGDFLTILAPESFSEQSVKIAPRSSPRDSSANDWVTQYNSLKRLHRALNIFAEKSLGQPPNQYPAPNLQAMSKGDEKEILAFCRIVVGISVQATPGNEVIISKITTLEQADQQSIMLSIKPLLDRANPSETPTLSSSLPSASNEAEESPHESERARLALEKLSLESSYNTLKEEHNTLKEQLADVLKKNGKEGSMAADSNREDSNMRSEIDRLKDELRRSEDNLSDAELALDKQTQVIESLTRRVEELNHASTENVKLKDQLDEYKHAANRLQKSENANKKLNQKLEESAGRRRQLKALEEENASLVDKNAALEEDIRKAAPLKRLNESYTIQIARCEDREKARLKENS…	1	1	1	1	1	1	1	1	1	1	1	1	0	0	1	1	1	1	0	0
QXden1.PacBioOnly_0	126336	ATGTGTG	ATG,ATGTG,A	DEL,DEL,DEL	intergenic_region	MODIFIER	g3031-g3032	g3031-g3032			#N/A	1	1	1	1	1	1	1	1	1	1	1	1	1	1	1	1	1	1	1	1
QXden1.PacBioOnly_0	126336	ATGTGTG	ATG,ATGTG,A	DEL,DEL,DEL	intergenic_region	MODIFIER	g3031-g3032	g3031-g3032			#N/A	1	1	1	1	1	1	1	1	1	1	1	1	1	1	1	1	1	1	1	1
QXden1.PacBioOnly_0	126336	ATGTGTG	ATG,ATGTG,A	DEL,DEL,DEL	intergenic_region	MODIFIER	g3031-g3032	g3031-g3032			#N/A	1	1	1	1	1	1	1	1	1	1	1	1	1	1	1	1	1	1	1	1
QXden1.PacBioOnly_0	126528	GCA	G	DEL	intergenic_region	MODIFIER	g3031-g3032	g3031-g3032			#N/A	1	0	0	0	0	0	0	0	0	1	0	0	0	1	0	0	0	0	0	0
QXden1.PacBioOnly_0	126860	A	C	SNP	intergenic_region	MODIFIER	g3031-g3032	g3031-g3032			#N/A	0	0	0	0	0	0	0	0	0	0	0	0	0	0	0	0	0	0	1	0
QXden1.PacBioOnly_0	126866	G	C	SNP	intergenic_region	MODIFIER	g3031-g3032	g3031-g3032			#N/A	0	0	0	0	0	1	0	0	0	0	1	0	0	0	0	0	0	0	1	0
QXden1.PacBioOnly_0	126867	T	C	SNP	intergenic_region	MODIFIER	g3031-g3032	g3031-g3032			#N/A	0	0	0	0	0	0	0	0	0	0	0	0	0	0	0	0	0	0	1	0
QXden1.PacBioOnly_0	126872	A	C	SNP	intergenic_region	MODIFIER	g3031-g3032	g3031-g3032			#N/A	0	0	0	0	0	1	0	0	0	0	1	0	0	0	0	0	0	0	1	0
QXden1.PacBioOnly_0	133819	CT	C	DEL	intron_variant	MODIFIER	g3034	g3034.t1	protein_coding		MAQLIRDTFANSKAAGKPVFVSFLTAGYPNASSTVPLMLALQKGGADIIELGVPFSDPIADGPAIQHSNNVALQNDIDFKTCLEQIKEARAVGLTTPVLLMGYYNPVMSYGEEKAVKDAKDAGANGFIMVDLPPEEAIRFRTTCTSEGLSYIPLIAPSTTDARIKFLAGITDSFIYVVSRMGTTGSSAAESISDSLPKEIARIRKFTQAPLAVGFGVATREHFQTVANAGSDGVVIGSRIVNVIKETASDDTARAERLEEYIREVCSSEPSDKPSSSKPPPTAEPEIASLPAKPADIPDQKVANGDALPARFGNFGGQYVPEALVESLNELEQAHKDALADPSFWEEFRGLYGYMNRPSELYEATRLTEHAGGAKIWLKREDLNHTGSHKINNAVGQIL…	0	1	0	0	0	0	0	0	0	0	0	0	0	0	0	0	0	0	0	0
QXden1.PacBioOnly_0	133993	GA	G	DEL	intron_variant	MODIFIER	g3034	g3034.t1	protein_coding		MAQLIRDTFANSKAAGKPVFVSFLTAGYPNASSTVPLMLALQKGGADIIELGVPFSDPIADGPAIQHSNNVALQNDIDFKTCLEQIKEARAVGLTTPVLLMGYYNPVMSYGEEKAVKDAKDAGANGFIMVDLPPEEAIRFRTTCTSEGLSYIPLIAPSTTDARIKFLAGITDSFIYVVSRMGTTGSSAAESISDSLPKEIARIRKFTQAPLAVGFGVATREHFQTVANAGSDGVVIGSRIVNVIKETASDDTARAERLEEYIREVCSSEPSDKPSSSKPPPTAEPEIASLPAKPADIPDQKVANGDALPARFGNFGGQYVPEALVESLNELEQAHKDALADPSFWEEFRGLYGYMNRPSELYEATRLTEHAGGAKIWLKREDLNHTGSHKINNAVGQIL…	0	0	0	1	0	1	1	0	0	0	0	0	0	0	0	0	1	0	0	0
QXden1.PacBioOnly_0	135806	GGT	G	DEL	intergenic_region	MODIFIER	g3035-g3036	g3035-g3036			#N/A	0	0	0	0	1	0	0	0	0	0	0	0	0	0	0	0	0	0	0	0
QXden1.PacBioOnly_0	136501	C	T	SNP	intergenic_region	MODIFIER	g3035-g3036	g3035-g3036			#N/A	0	0	0	0	0	0	1	0	0	0	0	0	0	0	0	0	0	0	0	0
QXden1.PacBioOnly_0	147322	G	A	SNP	intron_variant	MODIFIER	g3038	g3038.t1	protein_coding		MSAAFRSSTRFINALPTASLTSRGAAPFSKGVSVNLIAQHDSHGEYDPMHRAGKAASFALKFGRSTVRSGINAAPSVGRRMIHTSVAAERDPVASPDFSKYRASSSSTNRNLSYFMIGSMGTLTAAAAKSTVVDLVTTLSASADVLALAKLEVATSSIPEGKNVVVSWRGKPVFIRHRTAEEVEEANAVDMKTLRDPQADSERVQKPDWLVMIGVCTHLGCVPIGEAGDFGGWFCPCHGSHYDISGRIRKGPAPLNLEVPSYSFSDDNETLTIG*	0	0	0	0	0	0	0	0	0	0	0	0	0	1	0	0	0	0	0	0
QXden1.PacBioOnly_0	147618	G	GT	INS	intron_variant	MODIFIER	g3038	g3038.t1	protein_coding		MSAAFRSSTRFINALPTASLTSRGAAPFSKGVSVNLIAQHDSHGEYDPMHRAGKAASFALKFGRSTVRSGINAAPSVGRRMIHTSVAAERDPVASPDFSKYRASSSSTNRNLSYFMIGSMGTLTAAAAKSTVVDLVTTLSASADVLALAKLEVATSSIPEGKNVVVSWRGKPVFIRHRTAEEVEEANAVDMKTLRDPQADSERVQKPDWLVMIGVCTHLGCVPIGEAGDFGGWFCPCHGSHYDISGRIRKGPAPLNLEVPSYSFSDDNETLTIG*	0	0	0	0	1	0	0	0	0	0	0	0	0	0	0	0	0	0	0	0
QXden1.PacBioOnly_0	158762	GACA	G	DEL	intergenic_region	MODIFIER	g3043-g3044	g3043-g3044			#N/A	0	0	0	0	0	0	0	0	0	0	0	0	0	0	0	1	0	0	0	0
QXden1.PacBioOnly_0	158867	C	CA,CAAAAAA,CAAA,CAAAAAAAAAAAAAAAAAAAA	INS,INS,INS,INS	intergenic_region	MODIFIER	g3043-g3044	g3043-g3044			#N/A	1	1	0	0	0	0	1	0	1	0	1	0	0	0	0	0	1	1	1	1
QXden1.PacBioOnly_0	158867	C	CA,CAAAAAA,CAAA,CAAAAAAAAAAAAAAAAAAAA	INS,INS,INS,INS	intergenic_region	MODIFIER	g3043-g3044	g3043-g3044			#N/A	1	1	0	0	0	0	1	0	1	0	1	0	0	0	0	0	1	1	1	1
QXden1.PacBioOnly_0	158867	C	CA,CAAAAAA,CAAA,CAAAAAAAAAAAAAAAAAAAA	INS,INS,INS,INS	intergenic_region	MODIFIER	g3043-g3044	g3043-g3044			#N/A	1	1	0	0	0	0	1	0	1	0	1	0	0	0	0	0	1	1	1	1
QXden1.PacBioOnly_0	158867	C	CA,CAAAAAA,CAAA,CAAAAAAAAAAAAAAAAAAAA	INS,INS,INS,INS	intergenic_region	MODIFIER	g3043-g3044	g3043-g3044			#N/A	1	1	0	0	0	0	1	0	1	0	1	0	0	0	0	0	1	1	1	1
QXden1.PacBioOnly_0	160227	CT	C	DEL	intron_variant	MODIFIER	g3044	g3044.t1	protein_coding		MFVVSFLTVLSLLVQQVAAHGALHNIMIRKAGPKSKEVCGAQFNIDRDGVANKNGLMLASNNKDTLGNPYLSTCPWTVCTGFQYEDNVENLYTFPAGTVLPLRYYIGNHHEGWANVSVINTKTDTIIGSMLKSWDSKFSVYDNWNTCPNVPDLDQNKFEVTIPDLGDQCTTPGVCAVQFFWFSKIYDNQMFNSCVDFVQPYGGSTVPPMVTNYQPSSTQFIGCVASGGEQVLPYFGNASYPGSTSNSAMQSSNTSSTVKATTMNASSAVAASSAVVSASSTAAVMSQVMNNVAITASAASVGMASASASAMSGMASAGSNWTSVGTISLNGSLASATAVSGAVTVTETVATATVTQTIYVQVEAVGTSTAAMAAMMTKRETRSRAHHQQRRHAH*	1	1	1	0	0	0	1	0	0	1	0	0	1	0	1	0	1	0	0	0
QXden1.PacBioOnly_0	160244	G	C	SNP	intron_variant	MODIFIER	g3044	g3044.t1	protein_coding		MFVVSFLTVLSLLVQQVAAHGALHNIMIRKAGPKSKEVCGAQFNIDRDGVANKNGLMLASNNKDTLGNPYLSTCPWTVCTGFQYEDNVENLYTFPAGTVLPLRYYIGNHHEGWANVSVINTKTDTIIGSMLKSWDSKFSVYDNWNTCPNVPDLDQNKFEVTIPDLGDQCTTPGVCAVQFFWFSKIYDNQMFNSCVDFVQPYGGSTVPPMVTNYQPSSTQFIGCVASGGEQVLPYFGNASYPGSTSNSAMQSSNTSSTVKATTMNASSAVAASSAVVSASSTAAVMSQVMNNVAITASAASVGMASASASAMSGMASAGSNWTSVGTISLNGSLASATAVSGAVTVTETVATATVTQTIYVQVEAVGTSTAAMAAMMTKRETRSRAHHQQRRHAH*	0	0	0	1	0	0	0	0	0	0	1	0	0	0	0	0	0	0	0	0
QXden1.PacBioOnly_0	160245	G	C	SNP	intron_variant	MODIFIER	g3044	g3044.t1	protein_coding		MFVVSFLTVLSLLVQQVAAHGALHNIMIRKAGPKSKEVCGAQFNIDRDGVANKNGLMLASNNKDTLGNPYLSTCPWTVCTGFQYEDNVENLYTFPAGTVLPLRYYIGNHHEGWANVSVINTKTDTIIGSMLKSWDSKFSVYDNWNTCPNVPDLDQNKFEVTIPDLGDQCTTPGVCAVQFFWFSKIYDNQMFNSCVDFVQPYGGSTVPPMVTNYQPSSTQFIGCVASGGEQVLPYFGNASYPGSTSNSAMQSSNTSSTVKATTMNASSAVAASSAVVSASSTAAVMSQVMNNVAITASAASVGMASASASAMSGMASAGSNWTSVGTISLNGSLASATAVSGAVTVTETVATATVTQTIYVQVEAVGTSTAAMAAMMTKRETRSRAHHQQRRHAH*	0	0	0	1	0	0	0	0	0	0	1	0	0	0	0	0	0	0	0	0
QXden1.PacBioOnly_0	160247	T	C	SNP	intron_variant	MODIFIER	g3044	g3044.t1	protein_coding		MFVVSFLTVLSLLVQQVAAHGALHNIMIRKAGPKSKEVCGAQFNIDRDGVANKNGLMLASNNKDTLGNPYLSTCPWTVCTGFQYEDNVENLYTFPAGTVLPLRYYIGNHHEGWANVSVINTKTDTIIGSMLKSWDSKFSVYDNWNTCPNVPDLDQNKFEVTIPDLGDQCTTPGVCAVQFFWFSKIYDNQMFNSCVDFVQPYGGSTVPPMVTNYQPSSTQFIGCVASGGEQVLPYFGNASYPGSTSNSAMQSSNTSSTVKATTMNASSAVAASSAVVSASSTAAVMSQVMNNVAITASAASVGMASASASAMSGMASAGSNWTSVGTISLNGSLASATAVSGAVTVTETVATATVTQTIYVQVEAVGTSTAAMAAMMTKRETRSRAHHQQRRHAH*	0	0	0	1	0	0	0	0	0	0	1	0	0	0	0	1	0	0	0	0
QXden1.PacBioOnly_0	161485	CCT	C	DEL	intergenic_region	MODIFIER	g3044-g3045	g3044-g3045			#N/A	1	0	0	0	0	0	0	0	0	0	0	0	0	0	1	0	0	0	0	0
QXden1.PacBioOnly_0	166327	G	A	SNP	splice_region_variant&intron_variant	LOW	g3046	g3046.t1	protein_coding		MGLLNLLPGKRATFNLTVLIDDIHNVPLVNGSLSVRWRFKKYHSKDTELHEAQSPTPLSTPPPDEDQAAESNPLQRIITLQRMITQTQTQSQTQGLAGDQASTHSRDSFDYNDEDEVSSSSSISIYENKSSANISASSTDTQSEKPEGRLQGRLHGWKSRTKNLKKSLLSSATTARQGSTHDEQRSHDSASINSSPPDLLFHLEANSSDTRGGPDSSATGTHTTTVETGSSRVPSVSTRGRGETAKIPIGDHACSWSQRIRSGIQIPISRDGVLGERWLKFIVIQHLSPLDSSTHTEKDVLLGHLELNLAEYAGSGPVTRRYLLDEGKTNATLKVCIELEQVGGQREWNPMLITKGQISGGGLESLVGHDKGSLAGTPVMSSANLNRLCAEARPSFSRK…	0	0	1	0	0	0	0	0	0	0	0	0	0	0	0	0	0	0	0	0
QXden1.PacBioOnly_0	180230	G	A	SNP	missense_variant	MODERATE	g3049	g3049.t1	protein_coding	p.His761Tyr	MSTVEGDVDPAASNMFYPDFSNLTLLPYLACHPHPSFVLPSPRPSLVSLWTNPAASAASLGKDLETILSPLDQARMKSLILAHDQDLDGVISADKDHTTNQAMADAISIPSVRAPSSIESYNSFQDGNNSMDGNEMDITVRLPLWGRKRSYKVLLVSSSHPSFLILHLHPISRPNSHKPKPKANENHSSSVNPVAWEDLQQLTGDEITSRIEVGQGYSSDGNDAHTPMAEEHHKLLTESSILMDSWLAQDAQVPAPPTLVINEKSKKKLEEFDWANHPLGPRDKWPVPLVTTVNMLLSITDSSYIWWSYGDDWIIINNDAYGQDLNENHFGSFASVAWADENWMVVKQKALHCQKTRTGVSKSDDTFFLNGMEKHLTWKWTPIVSGDGECHGIMVTTHD…	0	0	0	0	0	0	0	0	0	0	0	0	0	1	0	0	0	0	0	0
QXden1.PacBioOnly_0	184927	A	ATTTTTT	INS	conservative_inframe_insertion	MODERATE	g3050	g3050.t1	protein_coding	p.Gln4_Lys5insPhePhe	MKSQKARYYINLSIYTLCLLTTSAVAIGISLTLTLFGQRLNTNYWVARTFYKLTSPILGIKIEIEGREHLENNGGPAVLVGNHQSFMDILYLGAMFPKKASIMAKKELSYVPFLGWWMSLSGTVWIDRKKSKNAIQAMSRAAEEIKKKQISVFIFPEGTRSSTPNASLLPFKKGAFHLAVQAQVPVIPIVCQNYHHIFDGKTRMNGGVLRLQILPPISTTGFTADSVGDLSDKTRETMLTALVELSPPASLDESSITSASTANRESTEQRPLLYSQVASVDSDTNDSNLETTYGAISGEARESGAITEEDEVDEDGAVVVPRPKAEDSR*	0	0	0	0	0	0	0	0	0	1	0	0	0	0	0	0	0	0	0	0
QXden1.PacBioOnly_0	184930	A	T	SNP	missense_variant	MODERATE	g3050	g3050.t1	protein_coding	p.Lys5Asn	MKSQKARYYINLSIYTLCLLTTSAVAIGISLTLTLFGQRLNTNYWVARTFYKLTSPILGIKIEIEGREHLENNGGPAVLVGNHQSFMDILYLGAMFPKKASIMAKKELSYVPFLGWWMSLSGTVWIDRKKSKNAIQAMSRAAEEIKKKQISVFIFPEGTRSSTPNASLLPFKKGAFHLAVQAQVPVIPIVCQNYHHIFDGKTRMNGGVLRLQILPPISTTGFTADSVGDLSDKTRETMLTALVELSPPASLDESSITSASTANRESTEQRPLLYSQVASVDSDTNDSNLETTYGAISGEARESGAITEEDEVDEDGAVVVPRPKAEDSR*	0	0	0	0	0	0	0	0	0	1	0	0	0	0	0	0	0	0	0	0
QXden1.PacBioOnly_0	184931	GCC	G	DEL	frameshift_variant	HIGH	g3050	g3050.t1	protein_coding	p.Ala6fs	MKSQKARYYINLSIYTLCLLTTSAVAIGISLTLTLFGQRLNTNYWVARTFYKLTSPILGIKIEIEGREHLENNGGPAVLVGNHQSFMDILYLGAMFPKKASIMAKKELSYVPFLGWWMSLSGTVWIDRKKSKNAIQAMSRAAEEIKKKQISVFIFPEGTRSSTPNASLLPFKKGAFHLAVQAQVPVIPIVCQNYHHIFDGKTRMNGGVLRLQILPPISTTGFTADSVGDLSDKTRETMLTALVELSPPASLDESSITSASTANRESTEQRPLLYSQVASVDSDTNDSNLETTYGAISGEARESGAITEEDEVDEDGAVVVPRPKAEDSR*	0	0	0	0	0	0	0	0	0	1	0	0	0	0	0	0	0	0	0	0
QXden1.PacBioOnly_0	184934	AGATAT	A	DEL	frameshift_variant	HIGH	g3050	g3050.t1	protein_coding	p.Arg7fs	MKSQKARYYINLSIYTLCLLTTSAVAIGISLTLTLFGQRLNTNYWVARTFYKLTSPILGIKIEIEGREHLENNGGPAVLVGNHQSFMDILYLGAMFPKKASIMAKKELSYVPFLGWWMSLSGTVWIDRKKSKNAIQAMSRAAEEIKKKQISVFIFPEGTRSSTPNASLLPFKKGAFHLAVQAQVPVIPIVCQNYHHIFDGKTRMNGGVLRLQILPPISTTGFTADSVGDLSDKTRETMLTALVELSPPASLDESSITSASTANRESTEQRPLLYSQVASVDSDTNDSNLETTYGAISGEARESGAITEEDEVDEDGAVVVPRPKAEDSR*	0	0	0	0	0	0	0	0	0	1	0	0	0	0	0	0	0	0	0	0
QXden1.PacBioOnly_0	184943	A	G	SNP	missense_variant	MODERATE	g3050	g3050.t1	protein_coding	p.Ile10Val	MKSQKARYYINLSIYTLCLLTTSAVAIGISLTLTLFGQRLNTNYWVARTFYKLTSPILGIKIEIEGREHLENNGGPAVLVGNHQSFMDILYLGAMFPKKASIMAKKELSYVPFLGWWMSLSGTVWIDRKKSKNAIQAMSRAAEEIKKKQISVFIFPEGTRSSTPNASLLPFKKGAFHLAVQAQVPVIPIVCQNYHHIFDGKTRMNGGVLRLQILPPISTTGFTADSVGDLSDKTRETMLTALVELSPPASLDESSITSASTANRESTEQRPLLYSQVASVDSDTNDSNLETTYGAISGEARESGAITEEDEVDEDGAVVVPRPKAEDSR*	0	0	0	0	0	0	0	0	0	1	0	0	0	0	0	0	0	0	0	0
QXden1.PacBioOnly_0	184944	T	G	SNP	missense_variant	MODERATE	g3050	g3050.t1	protein_coding	p.Ile10Ser	MKSQKARYYINLSIYTLCLLTTSAVAIGISLTLTLFGQRLNTNYWVARTFYKLTSPILGIKIEIEGREHLENNGGPAVLVGNHQSFMDILYLGAMFPKKASIMAKKELSYVPFLGWWMSLSGTVWIDRKKSKNAIQAMSRAAEEIKKKQISVFIFPEGTRSSTPNASLLPFKKGAFHLAVQAQVPVIPIVCQNYHHIFDGKTRMNGGVLRLQILPPISTTGFTADSVGDLSDKTRETMLTALVELSPPASLDESSITSASTANRESTEQRPLLYSQVASVDSDTNDSNLETTYGAISGEARESGAITEEDEVDEDGAVVVPRPKAEDSR*	0	0	0	0	0	0	0	0	0	1	0	0	0	0	0	0	0	0	0	0
QXden1.PacBioOnly_0	184946	A	G	SNP	missense_variant	MODERATE	g3050	g3050.t1	protein_coding	p.Asn11Asp	MKSQKARYYINLSIYTLCLLTTSAVAIGISLTLTLFGQRLNTNYWVARTFYKLTSPILGIKIEIEGREHLENNGGPAVLVGNHQSFMDILYLGAMFPKKASIMAKKELSYVPFLGWWMSLSGTVWIDRKKSKNAIQAMSRAAEEIKKKQISVFIFPEGTRSSTPNASLLPFKKGAFHLAVQAQVPVIPIVCQNYHHIFDGKTRMNGGVLRLQILPPISTTGFTADSVGDLSDKTRETMLTALVELSPPASLDESSITSASTANRESTEQRPLLYSQVASVDSDTNDSNLETTYGAISGEARESGAITEEDEVDEDGAVVVPRPKAEDSR*	0	0	0	0	0	0	0	0	0	1	0	0	0	0	0	0	0	0	0	0
QXden1.PacBioOnly_0	184949	CTG	C	DEL	frameshift_variant	HIGH	g3050	g3050.t1	protein_coding	p.Ser13fs	MKSQKARYYINLSIYTLCLLTTSAVAIGISLTLTLFGQRLNTNYWVARTFYKLTSPILGIKIEIEGREHLENNGGPAVLVGNHQSFMDILYLGAMFPKKASIMAKKELSYVPFLGWWMSLSGTVWIDRKKSKNAIQAMSRAAEEIKKKQISVFIFPEGTRSSTPNASLLPFKKGAFHLAVQAQVPVIPIVCQNYHHIFDGKTRMNGGVLRLQILPPISTTGFTADSVGDLSDKTRETMLTALVELSPPASLDESSITSASTANRESTEQRPLLYSQVASVDSDTNDSNLETTYGAISGEARESGAITEEDEVDEDGAVVVPRPKAEDSR*	0	0	0	0	0	0	0	0	0	1	0	0	0	0	0	0	0	0	0	0
QXden1.PacBioOnly_0	184952	T	A	SNP	missense_variant	MODERATE	g3050	g3050.t1	protein_coding	p.Ser13Thr	MKSQKARYYINLSIYTLCLLTTSAVAIGISLTLTLFGQRLNTNYWVARTFYKLTSPILGIKIEIEGREHLENNGGPAVLVGNHQSFMDILYLGAMFPKKASIMAKKELSYVPFLGWWMSLSGTVWIDRKKSKNAIQAMSRAAEEIKKKQISVFIFPEGTRSSTPNASLLPFKKGAFHLAVQAQVPVIPIVCQNYHHIFDGKTRMNGGVLRLQILPPISTTGFTADSVGDLSDKTRETMLTALVELSPPASLDESSITSASTANRESTEQRPLLYSQVASVDSDTNDSNLETTYGAISGEARESGAITEEDEVDEDGAVVVPRPKAEDSR*	0	0	0	0	0	0	0	0	0	1	0	0	0	0	0	0	0	0	0	0
QXden1.PacBioOnly_0	184953	C	CCGA	INS	disruptive_inframe_insertion	MODERATE	g3050	g3050.t1	protein_coding	p.Ser13_Ile14insGlu	MKSQKARYYINLSIYTLCLLTTSAVAIGISLTLTLFGQRLNTNYWVARTFYKLTSPILGIKIEIEGREHLENNGGPAVLVGNHQSFMDILYLGAMFPKKASIMAKKELSYVPFLGWWMSLSGTVWIDRKKSKNAIQAMSRAAEEIKKKQISVFIFPEGTRSSTPNASLLPFKKGAFHLAVQAQVPVIPIVCQNYHHIFDGKTRMNGGVLRLQILPPISTTGFTADSVGDLSDKTRETMLTALVELSPPASLDESSITSASTANRESTEQRPLLYSQVASVDSDTNDSNLETTYGAISGEARESGAITEEDEVDEDGAVVVPRPKAEDSR*	0	0	0	0	0	0	0	0	0	1	0	0	0	0	0	0	0	0	0	0
QXden1.PacBioOnly_0	201648	C	CA	INS	intron_variant	MODIFIER	g3055	g3055.t1	protein_coding		MISTRCFPSLSRASIPSFSRHAHISSRTIPSITTPSGFNLSISASTAKFRPGVFVGTKNGSDKTERVMMLSGQSTRRIRLIQNRSYSTVAPSSSTSTAKTIPTTASSPKTSPSPLSPAAPFPPSASSPLETLSSPQLSRPPFAPLPPLNPRRLMNLYLALSKSRLSILVTLTSTTGLALSPHPSSLSVLLSLTLGTFLTSASANSINQLFEAPLDAQATRTRNRPLVTRAISPPHAAIFAAVCAAVGVSVLLWGCNPTTAILGLGNLVLYSFVYTPMKRLTIWNTWVGAIVGAIPPVMGWTATGGQLWPTKEFKSWAGLPDWIPESEPVWVSVVPRDEEEEEEEETPAGWAPVKKKAFKLDNKWDGVRAPTLEDYQPPSYKSSGSDNSGSSSDAANDDI…	0	0	0	0	0	0	0	0	0	0	0	0	0	0	0	0	0	1	0	0
QXden1.PacBioOnly_0	205268	TC	T	DEL	frameshift_variant	HIGH	g3055	g3055.t1	protein_coding	p.Asp62fs	MISTRCFPSLSRASIPSFSRHAHISSRTIPSITTPSGFNLSISASTAKFRPGVFVGTKNGSDKTERVMMLSGQSTRRIRLIQNRSYSTVAPSSSTSTAKTIPTTASSPKTSPSPLSPAAPFPPSASSPLETLSSPQLSRPPFAPLPPLNPRRLMNLYLALSKSRLSILVTLTSTTGLALSPHPSSLSVLLSLTLGTFLTSASANSINQLFEAPLDAQATRTRNRPLVTRAISPPHAAIFAAVCAAVGVSVLLWGCNPTTAILGLGNLVLYSFVYTPMKRLTIWNTWVGAIVGAIPPVMGWTATGGQLWPTKEFKSWAGLPDWIPESEPVWVSVVPRDEEEEEEEETPAGWAPVKKKAFKLDNKWDGVRAPTLEDYQPPSYKSSGSDNSGSSSDAANDDI…	0	0	0	0	0	0	0	0	0	0	0	0	0	0	1	0	0	0	0	0
QXden1.PacBioOnly_0	205271	G	A	SNP	missense_variant	MODERATE	g3055	g3055.t1	protein_coding	p.Ser61Leu	MISTRCFPSLSRASIPSFSRHAHISSRTIPSITTPSGFNLSISASTAKFRPGVFVGTKNGSDKTERVMMLSGQSTRRIRLIQNRSYSTVAPSSSTSTAKTIPTTASSPKTSPSPLSPAAPFPPSASSPLETLSSPQLSRPPFAPLPPLNPRRLMNLYLALSKSRLSILVTLTSTTGLALSPHPSSLSVLLSLTLGTFLTSASANSINQLFEAPLDAQATRTRNRPLVTRAISPPHAAIFAAVCAAVGVSVLLWGCNPTTAILGLGNLVLYSFVYTPMKRLTIWNTWVGAIVGAIPPVMGWTATGGQLWPTKEFKSWAGLPDWIPESEPVWVSVVPRDEEEEEEEETPAGWAPVKKKAFKLDNKWDGVRAPTLEDYQPPSYKSSGSDNSGSSSDAANDDI…	0	0	0	0	0	0	0	0	0	0	0	0	0	0	1	0	0	0	0	0
QXden1.PacBioOnly_0	205633	G	GA	INS	intergenic_region	MODIFIER	g3055-g3056	g3055-g3056			#N/A	0	0	0	0	0	0	0	0	0	0	0	1	0	0	0	0	0	0	0	0
QXden1.PacBioOnly_0	236483	TTTC	T	DEL	intergenic_region	MODIFIER	g3064-g3065	g3064-g3065			#N/A	0	0	0	0	0	0	0	0	0	0	0	0	0	0	0	1	0	0	0	0
QXden1.PacBioOnly_0	254905	C	T	SNP	synonymous_variant	LOW	g3070	g3070.t1	protein_coding	p.Asp498Asp	MISTRVGLFFSTLFFFFPPPKLPPLPPGLAPPPGLGGPPPPGLSGAAPSSAVTPAASSSPSSTASISNSSASVQASGNGQTSANPSGTRERAEDRNLLGIVKAQIVFLLSSINEDNFGSRVGEIRALSDHHGPDIYQYFLRRLLANNIAALQSGPTGSSQNLVGWRLMTLEGRRVARDIVLSSHFATAIDQAPDSDPSRTLSLPLLVSRLNLSPGERLTFGAGIISSRSVRLAEPARQIITDSFAHAIDVLRSGPSGFFDDDADISPGMGTLLLSTLLSPLEPLLLEAPQQMALFHALALKFGPMFIASSLGSIPLPIPNIALHSFLLELGRDVLDPGALRVVFQRWWASAEEDTLQTRVETLINGLIHSLLDGPDPTRVVPPDGASLIRAIDSLDPTG…	0	0	0	0	0	0	0	0	0	0	0	1	0	0	0	0	0	0	0	0
QXden1.PacBioOnly_0	260530	G	A	SNP	missense_variant	MODERATE	g3070	g3070.t1	protein_coding	p.Ala2114Thr	MISTRVGLFFSTLFFFFPPPKLPPLPPGLAPPPGLGGPPPPGLSGAAPSSAVTPAASSSPSSTASISNSSASVQASGNGQTSANPSGTRERAEDRNLLGIVKAQIVFLLSSINEDNFGSRVGEIRALSDHHGPDIYQYFLRRLLANNIAALQSGPTGSSQNLVGWRLMTLEGRRVARDIVLSSHFATAIDQAPDSDPSRTLSLPLLVSRLNLSPGERLTFGAGIISSRSVRLAEPARQIITDSFAHAIDVLRSGPSGFFDDDADISPGMGTLLLSTLLSPLEPLLLEAPQQMALFHALALKFGPMFIASSLGSIPLPIPNIALHSFLLELGRDVLDPGALRVVFQRWWASAEEDTLQTRVETLINGLIHSLLDGPDPTRVVPPDGASLIRAIDSLDPTG…	0	0	0	0	0	0	0	0	0	0	0	0	0	0	0	1	0	0	0	0
QXden1.PacBioOnly_0	267617	GT	G	DEL	intergenic_region	MODIFIER	g3071-g3072	g3071-g3072			#N/A	0	0	0	0	0	1	0	0	0	0	0	0	0	0	0	0	0	0	0	0
QXden1.PacBioOnly_0	267619	C	A	SNP	intergenic_region	MODIFIER	g3071-g3072	g3071-g3072			#N/A	0	0	0	0	0	1	0	0	0	0	0	0	0	0	0	0	0	0	0	0
QXden1.PacBioOnly_0	273725	C	CA	INS	intergenic_region	MODIFIER	g3072-g3073	g3072-g3073			#N/A	0	0	1	0	0	0	0	1	0	0	1	0	0	0	0	0	0	0	0	0
QXden1.PacBioOnly_0	282523	C	CT	INS	intron_variant	MODIFIER	g3074	g3074.t1	protein_coding		MGETELPPSDLEAQSKKSPEETLSKESEGLVDTSLEGKNFAVVFSALILCMFLAALDQTIISTALPSIASDLHATSSQYSWVGTSFMLMTTTLTPCYGRLSDMLGRKIILEMSVLIFMIASALCGAAQSMQWLIATRALQGIGAGGIMSMCTVIISDIVPMSERGKYQGFLGGVWGIASVLGPILGGLITDQSTWRWCFFINLPTCGLALVVLYFFLDIKTRKMATWPEFKKVFDFIGLGLLMVSLGCIVVGFEQATDHGFGSPASIALIVVGAAMFGVTIGHFLTTKRKAIIPPRLFKNPTTVLLLLMSYLQAFSFLSSTFYLPIFFQGIKGTSATMSGVHLLSFSLTVSAVSLPTGWLISRYGHIRSFIRVGYAIACLGFGLMNLMNESSSTAVNEI…	0	0	0	0	0	1	0	0	0	0	0	0	0	0	0	0	0	0	0	1
QXden1.PacBioOnly_0	290231	G	GT	INS	intergenic_region	MODIFIER	g3078-g3079	g3078-g3079			#N/A	0	0	0	0	0	0	0	0	0	0	0	0	0	0	1	0	0	0	0	0
QXden1.PacBioOnly_0	306253	TCAGCTCAGCCCAGCTCAGCC	T	DEL	intron_variant	MODIFIER	g3087	g3087.t1	protein_coding		MSGRGKGGKGLGKGGAKRHRKILRDNIQGITKPAIRRLARRGGVKRISGLIYEETRGVLKLFLENVIRDSVTYTEHSKRKTVTALDVVYALKRQGRTLYDVYSIALTAWGHPERDSKQAEGEHVEMGRGKTEMGDERWAESCEKTVSRDRRCRDDNAEQSTMRAHSMQPDRPVHPMM*	0	0	0	0	0	0	0	1	1	0	0	0	0	0	0	0	0	0	0	0
QXden1.PacBioOnly_0	308259	A	C	SNP	intron_variant	MODIFIER	g3088	g3088.t1	protein_coding		MARTKQTARKSTGGKAPRKQLATKAARKTAPAAGGVKKPHRYRPGTVALREIRRYQKSTELLIRKLPFQRLVREIAQDFKTDLRFQSSAVMALQEASEAYLVSLFEDTNLAAIHAKRVTIQPKDLQLARRLRGERA*	0	0	0	0	0	1	0	0	0	0	0	0	1	0	0	0	0	1	1	0
QXden1.PacBioOnly_0	316736	G	A	SNP	missense_variant	MODERATE	g3091	g3091.t1	protein_coding	p.Ala630Thr	MTAQVHTDQVFKHHPINPIPSHLLYPVYDASLIDFNSQAIEVPGTRKEGQTGHYRNRLYPDQSVLIQKPKPQTLYEVTKQVTDEIPFDNGLGYIPITSPRGQLPVTYADKLEWISYGEVEKARMEVGSAFMHLFRAGILGDQSRIERIDPHHSGPEGGWGVGIWSGNRPEWQITDMGCHAFSLVGVPLYDTLGPTATQYVSNHAGLSIIVVSLAHLPSMLKLLPDVPSVKAVICMESLYGSEGEMAKEWGRREGVFVDDFDGLRVLGRANLLDPMVPKPESIATISYTSGTTGNPKGVVLTHRNMTTAIIAQTYGTELPGRGIVLISYLPLSHVYGRFVDLMAILLRGAAAYSTGDTLRLLQDIQIIKPHILPSVPRVLNRIYAAIMAQANGGGIKGAI…	0	0	0	0	0	0	0	0	0	0	0	0	0	0	0	0	0	1	0	0
QXden1.PacBioOnly_0	321439	CCTT	C	DEL	disruptive_inframe_deletion	MODERATE	g3093	g3093.t1	protein_coding	p.Glu366del	MPPPNRTTMTTTMTPPPPPPPPPPPPSSSLPEPSLEHEPVYQAPLNLLAAFRSWVKMDEPEAERSEQRILRRLSFYRLPDEPDPEYPSLVGRSCKIPISDGTYMNCLEITSVRPPRTSTSEGAHEEGEEEEGEANVLIHGYGMGLGFFYWNMEEFAKMSAARGRRAYVIDLMGFGRSSRPHPKVFLKTKRLSIKEKVDLAEDFFLKPLEEFRVSKKITAMHITAHSLGGYLSAAYALRYPNLVKALVLLSPAGIPSLPPSHGPSGASASAGKTSADDSPDGAQHNRASGKSLADTLAMEVGIGPGEIEPGPRENRSSSWDVGQNTHLGHSGMFLTRDSTDPTAQSDGDQDPEDDDHDDDDEEEEEEGEKKQQTFKGPLGKSGKLTSKLYAYMWESGLSP…	0	0	0	0	0	0	0	0	0	0	0	0	0	0	0	0	0	0	0	0
QXden1.PacBioOnly_0	321456	TTCG	T	DEL	disruptive_inframe_deletion	MODERATE	g3093	g3093.t1	protein_coding	p.Asp360del	MPPPNRTTMTTTMTPPPPPPPPPPPPSSSLPEPSLEHEPVYQAPLNLLAAFRSWVKMDEPEAERSEQRILRRLSFYRLPDEPDPEYPSLVGRSCKIPISDGTYMNCLEITSVRPPRTSTSEGAHEEGEEEEGEANVLIHGYGMGLGFFYWNMEEFAKMSAARGRRAYVIDLMGFGRSSRPHPKVFLKTKRLSIKEKVDLAEDFFLKPLEEFRVSKKITAMHITAHSLGGYLSAAYALRYPNLVKALVLLSPAGIPSLPPSHGPSGASASAGKTSADDSPDGAQHNRASGKSLADTLAMEVGIGPGEIEPGPRENRSSSWDVGQNTHLGHSGMFLTRDSTDPTAQSDGDQDPEDDDHDDDDEEEEEEGEKKQQTFKGPLGKSGKLTSKLYAYMWESGLSP…	0	0	0	0	0	0	0	0	0	0	0	0	1	0	0	0	0	0	0	0
QXden1.PacBioOnly_0	322061	TAACAAC	TAAC,T	DEL,DEL	intron_variant	MODIFIER	g3093	g3093.t1	protein_coding		MPPPNRTTMTTTMTPPPPPPPPPPPPSSSLPEPSLEHEPVYQAPLNLLAAFRSWVKMDEPEAERSEQRILRRLSFYRLPDEPDPEYPSLVGRSCKIPISDGTYMNCLEITSVRPPRTSTSEGAHEEGEEEEGEANVLIHGYGMGLGFFYWNMEEFAKMSAARGRRAYVIDLMGFGRSSRPHPKVFLKTKRLSIKEKVDLAEDFFLKPLEEFRVSKKITAMHITAHSLGGYLSAAYALRYPNLVKALVLLSPAGIPSLPPSHGPSGASASAGKTSADDSPDGAQHNRASGKSLADTLAMEVGIGPGEIEPGPRENRSSSWDVGQNTHLGHSGMFLTRDSTDPTAQSDGDQDPEDDDHDDDDEEEEEEGEKKQQTFKGPLGKSGKLTSKLYAYMWESGLSP…	0	0	1	0	0	0	0	0	0	0	0	0	0	0	1	0	1	0	0	0
QXden1.PacBioOnly_0	322061	TAACAAC	TAAC,T	DEL,DEL	intron_variant	MODIFIER	g3093	g3093.t1	protein_coding		MPPPNRTTMTTTMTPPPPPPPPPPPPSSSLPEPSLEHEPVYQAPLNLLAAFRSWVKMDEPEAERSEQRILRRLSFYRLPDEPDPEYPSLVGRSCKIPISDGTYMNCLEITSVRPPRTSTSEGAHEEGEEEEGEANVLIHGYGMGLGFFYWNMEEFAKMSAARGRRAYVIDLMGFGRSSRPHPKVFLKTKRLSIKEKVDLAEDFFLKPLEEFRVSKKITAMHITAHSLGGYLSAAYALRYPNLVKALVLLSPAGIPSLPPSHGPSGASASAGKTSADDSPDGAQHNRASGKSLADTLAMEVGIGPGEIEPGPRENRSSSWDVGQNTHLGHSGMFLTRDSTDPTAQSDGDQDPEDDDHDDDDEEEEEEGEKKQQTFKGPLGKSGKLTSKLYAYMWESGLSP…	0	0	1	0	0	0	0	0	0	0	0	0	0	0	1	0	1	0	0	0
QXden1.PacBioOnly_0	325626	GGA	G	DEL	intron_variant	MODIFIER	g3094	g3094.t1	protein_coding		MADRSRAIRKSEIHPIRSDSPDVNATERVLDVEQHIMSGIGAIPSMEGSHVTLEKNTLIVVLGASGDLAKKKTFPALFKLYKQGLLPPKLHIVGYARTKMNPEEFHEREVSYIKPPKEEQEVADHDKKLEEFQKISTYVAGAYDEDSGFQALESHLKEIEDGYEGDEKNRVFYMALPPSVFTTVAKGLKKNNYSASGVNRIIIEKPFGKDLESCREMMQALKKEWTEDETFRIDHYLGKEMVKNLLVMRFGNVFFDSSFNKNSISNVQITFKEDIGTEGRGGYFDEFGIIRDIQQNHLLQALSVLTMERPVSFSAEDIRDEKACPLSFDQLAVKVLRAVPPIKKEDVLLGQYVGADGKPGYLEDDTVPKGSNCPTFAATVLYINNPRWEGVPFIMKAGK…	0	0	0	0	0	0	0	0	0	0	0	0	0	1	1	0	0	0	0	0
QXden1.PacBioOnly_0	326887	A	G	SNP	intron_variant	MODIFIER	g3094	g3094.t1	protein_coding		MADRSRAIRKSEIHPIRSDSPDVNATERVLDVEQHIMSGIGAIPSMEGSHVTLEKNTLIVVLGASGDLAKKKTFPALFKLYKQGLLPPKLHIVGYARTKMNPEEFHEREVSYIKPPKEEQEVADHDKKLEEFQKISTYVAGAYDEDSGFQALESHLKEIEDGYEGDEKNRVFYMALPPSVFTTVAKGLKKNNYSASGVNRIIIEKPFGKDLESCREMMQALKKEWTEDETFRIDHYLGKEMVKNLLVMRFGNVFFDSSFNKNSISNVQITFKEDIGTEGRGGYFDEFGIIRDIQQNHLLQALSVLTMERPVSFSAEDIRDEKACPLSFDQLAVKVLRAVPPIKKEDVLLGQYVGADGKPGYLEDDTVPKGSNCPTFAATVLYINNPRWEGVPFIMKAGK…	1	0	0	0	0	0	0	0	0	0	0	1	0	0	0	0	0	0	1	0
QXden1.PacBioOnly_0	327059	AGG	A,AG	DEL,DEL	intron_variant	MODIFIER	g3094	g3094.t1	protein_coding		MADRSRAIRKSEIHPIRSDSPDVNATERVLDVEQHIMSGIGAIPSMEGSHVTLEKNTLIVVLGASGDLAKKKTFPALFKLYKQGLLPPKLHIVGYARTKMNPEEFHEREVSYIKPPKEEQEVADHDKKLEEFQKISTYVAGAYDEDSGFQALESHLKEIEDGYEGDEKNRVFYMALPPSVFTTVAKGLKKNNYSASGVNRIIIEKPFGKDLESCREMMQALKKEWTEDETFRIDHYLGKEMVKNLLVMRFGNVFFDSSFNKNSISNVQITFKEDIGTEGRGGYFDEFGIIRDIQQNHLLQALSVLTMERPVSFSAEDIRDEKACPLSFDQLAVKVLRAVPPIKKEDVLLGQYVGADGKPGYLEDDTVPKGSNCPTFAATVLYINNPRWEGVPFIMKAGK…	1	0	1	1	1	1	1	1	1	1	1	1	1	1	1	1	1	1	1	1
QXden1.PacBioOnly_0	327059	AGG	A,AG	DEL,DEL	intron_variant	MODIFIER	g3094	g3094.t1	protein_coding		MADRSRAIRKSEIHPIRSDSPDVNATERVLDVEQHIMSGIGAIPSMEGSHVTLEKNTLIVVLGASGDLAKKKTFPALFKLYKQGLLPPKLHIVGYARTKMNPEEFHEREVSYIKPPKEEQEVADHDKKLEEFQKISTYVAGAYDEDSGFQALESHLKEIEDGYEGDEKNRVFYMALPPSVFTTVAKGLKKNNYSASGVNRIIIEKPFGKDLESCREMMQALKKEWTEDETFRIDHYLGKEMVKNLLVMRFGNVFFDSSFNKNSISNVQITFKEDIGTEGRGGYFDEFGIIRDIQQNHLLQALSVLTMERPVSFSAEDIRDEKACPLSFDQLAVKVLRAVPPIKKEDVLLGQYVGADGKPGYLEDDTVPKGSNCPTFAATVLYINNPRWEGVPFIMKAGK…	1	0	1	1	1	1	1	1	1	1	1	1	1	1	1	1	1	1	1	1
QXden1.PacBioOnly_0	327071	GT	G	DEL	intron_variant	MODIFIER	g3094	g3094.t1	protein_coding		MADRSRAIRKSEIHPIRSDSPDVNATERVLDVEQHIMSGIGAIPSMEGSHVTLEKNTLIVVLGASGDLAKKKTFPALFKLYKQGLLPPKLHIVGYARTKMNPEEFHEREVSYIKPPKEEQEVADHDKKLEEFQKISTYVAGAYDEDSGFQALESHLKEIEDGYEGDEKNRVFYMALPPSVFTTVAKGLKKNNYSASGVNRIIIEKPFGKDLESCREMMQALKKEWTEDETFRIDHYLGKEMVKNLLVMRFGNVFFDSSFNKNSISNVQITFKEDIGTEGRGGYFDEFGIIRDIQQNHLLQALSVLTMERPVSFSAEDIRDEKACPLSFDQLAVKVLRAVPPIKKEDVLLGQYVGADGKPGYLEDDTVPKGSNCPTFAATVLYINNPRWEGVPFIMKAGK…	0	0	0	0	0	1	0	0	0	0	0	1	0	0	0	1	0	0	0	1
QXden1.PacBioOnly_0	327120	A	G	SNP	intron_variant	MODIFIER	g3094	g3094.t1	protein_coding		MADRSRAIRKSEIHPIRSDSPDVNATERVLDVEQHIMSGIGAIPSMEGSHVTLEKNTLIVVLGASGDLAKKKTFPALFKLYKQGLLPPKLHIVGYARTKMNPEEFHEREVSYIKPPKEEQEVADHDKKLEEFQKISTYVAGAYDEDSGFQALESHLKEIEDGYEGDEKNRVFYMALPPSVFTTVAKGLKKNNYSASGVNRIIIEKPFGKDLESCREMMQALKKEWTEDETFRIDHYLGKEMVKNLLVMRFGNVFFDSSFNKNSISNVQITFKEDIGTEGRGGYFDEFGIIRDIQQNHLLQALSVLTMERPVSFSAEDIRDEKACPLSFDQLAVKVLRAVPPIKKEDVLLGQYVGADGKPGYLEDDTVPKGSNCPTFAATVLYINNPRWEGVPFIMKAGK…	0	0	1	0	1	1	0	0	0	0	0	1	0	0	0	0	0	0	0	0
QXden1.PacBioOnly_0	327951	G	T	SNP	intergenic_region	MODIFIER	g3094-g3095	g3094-g3095			#N/A	1	0	0	0	0	0	0	0	0	0	0	0	0	0	0	0	0	0	0	0
QXden1.PacBioOnly_0	327961	GCGAGCGA	G	DEL	intergenic_region	MODIFIER	g3094-g3095	g3094-g3095			#N/A	0	0	1	0	0	0	0	0	0	0	0	0	0	0	0	0	0	0	0	0
QXden1.PacBioOnly_0	327962	C	G,*	SNP,INTERVAL	intergenic_region	MODIFIER	g3094-g3095	g3094-g3095			#N/A	1	0	0	0	0	0	0	0	0	1	0	0	0	0	0	0	0	0	0	0
QXden1.PacBioOnly_0	327964	A	G,*	SNP,INTERVAL	intergenic_region	MODIFIER	g3094-g3095	g3094-g3095			#N/A	1	0	0	0	0	0	0	0	0	0	0	0	0	0	0	0	0	0	0	0
QXden1.PacBioOnly_0	327966	C	G,*	SNP,INTERVAL	intergenic_region	MODIFIER	g3094-g3095	g3094-g3095			#N/A	1	0	0	0	0	0	0	0	0	0	0	0	0	0	0	0	0	0	0	0
QXden1.PacBioOnly_0	327968	A	G,*	SNP,INTERVAL	intergenic_region	MODIFIER	g3094-g3095	g3094-g3095			#N/A	1	0	0	0	0	0	0	0	0	0	0	0	0	0	0	0	0	0	0	0
QXden1.PacBioOnly_0	327972	A	G	SNP	intergenic_region	MODIFIER	g3094-g3095	g3094-g3095			#N/A	1	0	1	0	0	0	0	0	0	0	0	0	0	0	0	0	0	0	0	0
QXden1.PacBioOnly_0	327976	A	G	SNP	intergenic_region	MODIFIER	g3094-g3095	g3094-g3095			#N/A	1	0	1	0	0	0	0	0	0	0	0	0	0	0	0	0	0	0	0	0
QXden1.PacBioOnly_0	327980	A	G	SNP	intergenic_region	MODIFIER	g3094-g3095	g3094-g3095			#N/A	1	0	1	0	0	0	0	0	0	0	0	0	0	0	0	0	0	0	0	0
QXden1.PacBioOnly_0	327984	A	G	SNP	intergenic_region	MODIFIER	g3094-g3095	g3094-g3095			#N/A	1	0	0	0	0	0	0	0	0	0	0	0	0	0	0	0	0	0	0	0
QXden1.PacBioOnly_0	328465	AGT	A	DEL	intergenic_region	MODIFIER	g3094-g3095	g3094-g3095			#N/A	0	0	0	0	1	0	0	0	0	0	0	0	0	0	0	0	0	1	0	0
QXden1.PacBioOnly_0	328854	G	GA	INS	intergenic_region	MODIFIER	g3094-g3095	g3094-g3095			#N/A	0	0	1	0	0	0	0	0	0	0	0	1	0	0	0	0	0	0	0	0
QXden1.PacBioOnly_0	329160	TCCC	T,TCC	DEL,DEL	intergenic_region	MODIFIER	g3094-g3095	g3094-g3095			#N/A	1	1	1	1	1	1	1	1	1	1	1	1	1	0	0	1	1	1	0	1
QXden1.PacBioOnly_0	329160	TCCC	T,TCC	DEL,DEL	intergenic_region	MODIFIER	g3094-g3095	g3094-g3095			#N/A	1	1	1	1	1	1	1	1	1	1	1	1	1	0	0	1	1	1	0	1
QXden1.PacBioOnly_0	329387	ATC	A	DEL	intergenic_region	MODIFIER	g3094-g3095	g3094-g3095			#N/A	0	0	0	1	0	0	0	0	1	0	0	0	0	0	0	0	0	0	0	0
QXden1.PacBioOnly_0	330379	TTCC	T	DEL	intron_variant	MODIFIER	g3095	g3095.t1	protein_coding		MQPISPRLTSVGRAIATIPTATTAKHFATSLARQSGQIEFTEPLPLSLGTHRKTTLRMLSKPNPAHPELSPDVPVGLPPSVMYERYFDARQFEDSLLPDRTALSTVAARLGLDINHTDTADRILQALTHSSFNQSANVDPNADPSVSSPLASSASPSIDFAASPSNTSLATLGSTILNFTLSEYYSKKFPNISTKGLRLIHAGLTNSLAMEDVAAEIGVGLHRTTGPTSKRVGDWSGSKGVPVRWKRTLKPSETDKDYYLEAITSAVNAMIAVVYEKKGLPAAAAFVNAHFISRSVDIGSFLKFANPKAVLSDIVVKYGLEPPVARLIKETGRMSQTPYFVIAMYSGKIKLGEGWGTSLKMAEHRASTNAIKATYLTETPNPVVSIAGFSPYPLTDEPL…	0	0	1	0	0	0	0	0	0	0	0	0	0	1	0	0	0	0	0	0
QXden1.PacBioOnly_0	331111	GTC	G	DEL	intron_variant	MODIFIER	g3095	g3095.t1	protein_coding		MQPISPRLTSVGRAIATIPTATTAKHFATSLARQSGQIEFTEPLPLSLGTHRKTTLRMLSKPNPAHPELSPDVPVGLPPSVMYERYFDARQFEDSLLPDRTALSTVAARLGLDINHTDTADRILQALTHSSFNQSANVDPNADPSVSSPLASSASPSIDFAASPSNTSLATLGSTILNFTLSEYYSKKFPNISTKGLRLIHAGLTNSLAMEDVAAEIGVGLHRTTGPTSKRVGDWSGSKGVPVRWKRTLKPSETDKDYYLEAITSAVNAMIAVVYEKKGLPAAAAFVNAHFISRSVDIGSFLKFANPKAVLSDIVVKYGLEPPVARLIKETGRMSQTPYFVIAMYSGKIKLGEGWGTSLKMAEHRASTNAIKATYLTETPNPVVSIAGFSPYPLTDEPL…	0	0	0	0	0	0	0	0	0	0	0	0	1	0	0	0	0	0	0	0
QXden1.PacBioOnly_0	332718	CCT	C	DEL	intron_variant	MODIFIER	g3096	g3096.t1	protein_coding		MEVGLDLFSRFLRRPTASRETGRSKAKGKGKDEEGGGGDEPIVGFSNAWEDIKEVLEHPDERALSRGIQSTVVPRRIQYMIDALVSESNQTDDQTTGACLEYLLKHDVLSTLERLAGSDEPEGIKAEVLIGFNLLVALLDENFLVHNAVHRPLRRLLRSCVGDEPEEIHLDGQAKPMGAAASGSAQKGSLVNYEKDLLELMCMLCKRIRSYPALLMIFFHDKSLNAHRPSTVTQKLPTGSPEDLSSRATSPSPSNTLTAPSSDHPASVSQPSERKKEPEFLLFAYLLRFVHRESPIGEFARAGLMFLLDIAFSPSASLSPSPSNPSSAPEDQLSSSDPLEDIKCSMAEYMLQGDFPEVLGAGLGAVYSLLPNKLAIRPELGSDASNGTGGGMILGRSTD…	0	0	1	0	0	0	0	0	0	0	0	0	0	0	0	0	0	0	0	0
QXden1.PacBioOnly_0	332718	CCT	C	DEL	intron_variant	MODIFIER	g3096	g3096.t2	protein_coding		MEDLFSRFLRRPTASRETGRSKAKGKGKDEEGGGGDEPIVGFSNAWEDIKEVLEHPDERALSRGIQSTVVPRRIQYMIDALVSESNQTDDQTTGACLEYLLKHDVLSTLERLAGSDEPEGIKAEVLIGFNLLVALLDENFLVHNAVHRPLRRLLRSCVGDEPEEIHLDGQAKPMGAAASGSAQKGSLVNYEKDLLELMCMLCKRIRSYPALLMIFFHDKSLNAHRPSTVTQKLPTGSPEDLSSRATSPSPSNTLTAPSSDHPASVSQPSERKKEPEFLLFAYLLRFVHRESPIGEFARAGLMFLLDIAFSPSASLSPSPSNPSSAPEDQLSSSDPLEDIKCSMAEYMLQGDFPEVLGAGLGAVYSLLPNKLAIRPELGSDASNGTGGGMILGRSTDHGE…	0	0	1	0	0	0	0	0	0	0	0	0	0	0	0	0	0	0	0	0
QXden1.PacBioOnly_0	334922	C	T	SNP	synonymous_variant	LOW	g3096	g3096.t1	protein_coding	p.Thr654Thr	MEVGLDLFSRFLRRPTASRETGRSKAKGKGKDEEGGGGDEPIVGFSNAWEDIKEVLEHPDERALSRGIQSTVVPRRIQYMIDALVSESNQTDDQTTGACLEYLLKHDVLSTLERLAGSDEPEGIKAEVLIGFNLLVALLDENFLVHNAVHRPLRRLLRSCVGDEPEEIHLDGQAKPMGAAASGSAQKGSLVNYEKDLLELMCMLCKRIRSYPALLMIFFHDKSLNAHRPSTVTQKLPTGSPEDLSSRATSPSPSNTLTAPSSDHPASVSQPSERKKEPEFLLFAYLLRFVHRESPIGEFARAGLMFLLDIAFSPSASLSPSPSNPSSAPEDQLSSSDPLEDIKCSMAEYMLQGDFPEVLGAGLGAVYSLLPNKLAIRPELGSDASNGTGGGMILGRSTD…	0	0	0	0	0	0	0	0	0	0	0	1	0	0	0	0	0	0	0	0
QXden1.PacBioOnly_0	334922	C	T	SNP	synonymous_variant	LOW	g3096	g3096.t2	protein_coding	p.Thr651Thr	MEDLFSRFLRRPTASRETGRSKAKGKGKDEEGGGGDEPIVGFSNAWEDIKEVLEHPDERALSRGIQSTVVPRRIQYMIDALVSESNQTDDQTTGACLEYLLKHDVLSTLERLAGSDEPEGIKAEVLIGFNLLVALLDENFLVHNAVHRPLRRLLRSCVGDEPEEIHLDGQAKPMGAAASGSAQKGSLVNYEKDLLELMCMLCKRIRSYPALLMIFFHDKSLNAHRPSTVTQKLPTGSPEDLSSRATSPSPSNTLTAPSSDHPASVSQPSERKKEPEFLLFAYLLRFVHRESPIGEFARAGLMFLLDIAFSPSASLSPSPSNPSSAPEDQLSSSDPLEDIKCSMAEYMLQGDFPEVLGAGLGAVYSLLPNKLAIRPELGSDASNGTGGGMILGRSTDHGE…	0	0	0	0	0	0	0	0	0	0	0	1	0	0	0	0	0	0	0	0
QXden1.PacBioOnly_0	336669	G	A	SNP	missense_variant	MODERATE	g3096	g3096.t1	protein_coding	p.Gly1184Asp	MEVGLDLFSRFLRRPTASRETGRSKAKGKGKDEEGGGGDEPIVGFSNAWEDIKEVLEHPDERALSRGIQSTVVPRRIQYMIDALVSESNQTDDQTTGACLEYLLKHDVLSTLERLAGSDEPEGIKAEVLIGFNLLVALLDENFLVHNAVHRPLRRLLRSCVGDEPEEIHLDGQAKPMGAAASGSAQKGSLVNYEKDLLELMCMLCKRIRSYPALLMIFFHDKSLNAHRPSTVTQKLPTGSPEDLSSRATSPSPSNTLTAPSSDHPASVSQPSERKKEPEFLLFAYLLRFVHRESPIGEFARAGLMFLLDIAFSPSASLSPSPSNPSSAPEDQLSSSDPLEDIKCSMAEYMLQGDFPEVLGAGLGAVYSLLPNKLAIRPELGSDASNGTGGGMILGRSTD…	0	0	0	0	0	0	0	0	0	1	0	0	0	0	0	0	1	1	0	0
QXden1.PacBioOnly_0	336669	G	A	SNP	missense_variant	MODERATE	g3096	g3096.t2	protein_coding	p.Gly1181Asp	MEDLFSRFLRRPTASRETGRSKAKGKGKDEEGGGGDEPIVGFSNAWEDIKEVLEHPDERALSRGIQSTVVPRRIQYMIDALVSESNQTDDQTTGACLEYLLKHDVLSTLERLAGSDEPEGIKAEVLIGFNLLVALLDENFLVHNAVHRPLRRLLRSCVGDEPEEIHLDGQAKPMGAAASGSAQKGSLVNYEKDLLELMCMLCKRIRSYPALLMIFFHDKSLNAHRPSTVTQKLPTGSPEDLSSRATSPSPSNTLTAPSSDHPASVSQPSERKKEPEFLLFAYLLRFVHRESPIGEFARAGLMFLLDIAFSPSASLSPSPSNPSSAPEDQLSSSDPLEDIKCSMAEYMLQGDFPEVLGAGLGAVYSLLPNKLAIRPELGSDASNGTGGGMILGRSTDHGE…	0	0	0	0	0	0	0	0	0	1	0	0	0	0	0	0	1	1	0	0
QXden1.PacBioOnly_0	337829	G	C	SNP	intron_variant	MODIFIER	g3097	g3097.t1	protein_coding		MARTKQTARKSTGGKAPRKQLATKAARKTAPAAGGVKKPHRYRPGTVALREIRRYQKSTELLIRKLPFQRLVREIAQDFKTDLRFQSSAVMALQEASEAYLVSLFEDTNLAAIHAKRVTIQPKDLQLARRLRGERA*	0	0	0	0	0	0	0	0	0	0	0	0	0	0	0	0	0	0	0	1
QXden1.PacBioOnly_0	338314	G	GTACTGCTACTGC	INS	intergenic_region	MODIFIER	g3097-g3098	g3097-g3098			#N/A	1	0	0	0	0	0	0	0	0	0	1	0	0	0	0	0	0	0	0	0
QXden1.PacBioOnly_0	338566	CGGCGG	C	DEL	intergenic_region	MODIFIER	g3097-g3098	g3097-g3098			#N/A	0	0	0	0	0	0	0	0	0	0	0	0	1	0	0	0	0	0	0	0
QXden1.PacBioOnly_0	341428	G	A	SNP	missense_variant	MODERATE	g3099	g3099.t1	protein_coding	p.Thr633Ile	MFLINTVLWYGVWFLNVHASHKALKPPRRARKLVPGRSNADRKREVRLVVEGWIVWTAFIFAEGLTDRTLYYLLPFYSETKSAFMIYLILSRTIGTHAIYINLILPTIHQFSHPFGLLFSLIYVLTEAMVSLLPLDLLSSLRSTSYGQRPSNAPPEERLSIAEGKNQVNEIVRGIHEMQGMVRPLSRRVNQFDGQNQTVGVRKRRGEFTVPTRPSITKNKWLAEGSIRLETTPPSTRVHVQTPSNPLTLAPLNSQSVFDSKKLMSIPRLPPATYASPAHNQAPIYPSLLLKPSPHDTNKNISVNIPAPNNVSSAYLPSISPSHPSVPSSPSSNFWALSPSGLQQSSSSVIPNAPSSLSNDGTSSPLTLPVLAHAPLPAQRTLRKTPARKAKLNRIQNEL…	0	0	0	0	0	0	0	0	0	0	0	0	0	1	0	0	0	0	0	0
QXden1.PacBioOnly_0	344429	C	T	SNP	intron_variant	MODIFIER	g3100	g3100.t1	protein_coding		MITALHTASYVAAIAGFLFITLSLASGLLWIAEVIEEHTKLAKVVGRRSVYAIIAFHLILLVVDKLPALLIFFSIFCHLVYLQNFSKTWPLISLSSPSFIASCLLVLVDHLVWFYYFSEHVKPVNQGGLGVSGGYHRPTYSNTSGMRGYGKEGLGFMDVVTFFGICVWFMPLYLFLSLSANDNALPSFGTSQAPTTSQNDLQSGRSIGKTILTPFSILFSTLSLSRSSSSRSTEGLLAPSAPSGPYTPSANQQSVYSPWGERAPTSLPSSPMRAPMFKSPPPQSPSRMTPGGSSSLIGRNAFREELENSNARNINLLSLTPPNAPRRAVSDHGVFKSESSPRGGLGTTAEVSLEGGAIGRKSGKGGKDD*	0	0	0	0	0	0	0	0	0	0	0	0	0	0	1	0	0	0	0	0
QXden1.PacBioOnly_0	344715	G	GT	INS	intron_variant	MODIFIER	g3100	g3100.t1	protein_coding		MITALHTASYVAAIAGFLFITLSLASGLLWIAEVIEEHTKLAKVVGRRSVYAIIAFHLILLVVDKLPALLIFFSIFCHLVYLQNFSKTWPLISLSSPSFIASCLLVLVDHLVWFYYFSEHVKPVNQGGLGVSGGYHRPTYSNTSGMRGYGKEGLGFMDVVTFFGICVWFMPLYLFLSLSANDNALPSFGTSQAPTTSQNDLQSGRSIGKTILTPFSILFSTLSLSRSSSSRSTEGLLAPSAPSGPYTPSANQQSVYSPWGERAPTSLPSSPMRAPMFKSPPPQSPSRMTPGGSSSLIGRNAFREELENSNARNINLLSLTPPNAPRRAVSDHGVFKSESSPRGGLGTTAEVSLEGGAIGRKSGKGGKDD*	0	0	1	0	0	1	0	0	0	0	0	0	0	0	0	0	0	0	0	0
QXden1.PacBioOnly_0	353524	G	A	SNP	intergenic_region	MODIFIER	g3104-g3105	g3104-g3105			#N/A	0	0	0	0	0	0	0	0	0	1	0	0	0	0	0	0	0	1	0	0
QXden1.PacBioOnly_0	358359	T	TCC	INS	frameshift_variant&stop_lost&splice_region_variant	HIGH	g3108	g3108.t1	protein_coding	p.Ter506fs	MPVLLIPLLFLSVYLLSKSILVRYRRKVLRQSAINLQTLLSSTSSSSSLGSGSSINGHTVVGLFHPFCNAGGGGERVVWTAVEFMQRVSKKEKEEGKQGGLQILIYTGDWPGVAKDEILDRARSRFNIRLDPATVHFVPIRSRAMIGDSYWPRLTLLGQAWGSIICAWESLAGDRGIVPDIFIDTMGFAFAFPVVRLLSGSKIPIGAYVHYPTISTDMLERVRTRQATHTNTHVASSSIRSNLKLIYYRFFALLYTFALGLVGPQGVIWANSTWTKDHLVKLLGEGNDVKILYPPCETGALSALELDPGGNGQRERVILSLAQFRPEKDHPMQLHALAELFARKPNWKEKGKDQVKLVMVGSVRDEGDERRVQGLRELAQKLDLQDNLEIVVNASYQDL…	1	1	1	1	1	1	1	1	1	1	1	1	1	1	1	1	1	1	1	1
QXden1.PacBioOnly_0	360612	G	A,GA	SNP,INS	intergenic_region	MODIFIER	g3108-g3109	g3108-g3109			#N/A	1	0	1	1	0	0	0	1	0	1	1	0	0	0	0	1	0	0	1	0
QXden1.PacBioOnly_0	360612	G	A,GA	SNP,INS	intergenic_region	MODIFIER	g3108-g3109	g3108-g3109			#N/A	1	0	1	1	0	0	0	1	0	1	1	0	0	0	0	1	0	0	1	0
QXden1.PacBioOnly_0	383122	C	T	SNP	synonymous_variant	LOW	g3115	g3115.t1	protein_coding	p.Arg516Arg	MNPKNRHQTQDPEDLYTRQNIIGKGSFGQVYKGIEKRTGALVAIKIIDLENAEDEIDDIQQEIQILSQLDSSRVTKYHGSFLKGTNLWIIMEFCSGGSCSDLLKSGVFREEYIAIICRELLKGLEYLHQEGKLHRDIKAANILLTSAGDVKLADFGVSGQLTSTMTKKNTFVGTPYWMSPEVIKQSGYDFKADIWSLGITAMEMAMGEPPYAELHPMKVLFLIPKNPPPTLGPQFSKPFREFVSLCLQRDPKERPTAKDLLKHRFMKTVKRPSFLTELLDRHEVWKTDRSDKKIEENEPSGYEAGTMGDVGDLWDFGTIRRDVPRLGTMSRSQPPPLPTSYSFANDDSVSSQPKYIPQKGSTHIPSSSPVDSSGTYSSLNAQTISSVSRTRSFGISQGD…	0	0	0	1	0	0	0	0	0	0	0	0	0	0	0	0	0	0	0	0
QXden1.PacBioOnly_0	401000	C	CGGTGGTCGCCGT	INS	intron_variant	MODIFIER	g3119	g3119.t1	protein_coding		MDVIRISKVEEVQLENKGLRSTGTLHLTLHHLIFECPSSPELWISYPLINQDESTCLDVFETIKDLTVSNSIEKVYAFTYSPSPPLEKCDGWNVFTPREEFTRMGVGSRTKAWRFTDINKDYSFSSTYPAKLAVPARISDSALTHASKYRSKERIPALTYLHWANYATITRSSQPLVGLKQARSIQDEKLIEAIFQTHLFNDSAYTPSPQGQTAGTQQIYGATATNLIVDARPTTNAMANVAKGAGTENMDNYRLARKVYLNIENIHVMRDSLNKVIDALRESEPIPGSSAGHYSATDFVQPPPLDRQALRRSNWLKHTTSILEGSTIIVRNIHINSSHVLIHCSDGWDRTAQLSAVAQLCLDPFYRTIKGFMVLVEKDWLSFGHKFLDRCGHLSSDKY…	1	0	0	0	0	0	0	0	0	0	0	0	0	0	0	0	0	0	0	0
QXden1.PacBioOnly_0	401003	G	C	SNP	intron_variant	MODIFIER	g3119	g3119.t1	protein_coding		MDVIRISKVEEVQLENKGLRSTGTLHLTLHHLIFECPSSPELWISYPLINQDESTCLDVFETIKDLTVSNSIEKVYAFTYSPSPPLEKCDGWNVFTPREEFTRMGVGSRTKAWRFTDINKDYSFSSTYPAKLAVPARISDSALTHASKYRSKERIPALTYLHWANYATITRSSQPLVGLKQARSIQDEKLIEAIFQTHLFNDSAYTPSPQGQTAGTQQIYGATATNLIVDARPTTNAMANVAKGAGTENMDNYRLARKVYLNIENIHVMRDSLNKVIDALRESEPIPGSSAGHYSATDFVQPPPLDRQALRRSNWLKHTTSILEGSTIIVRNIHINSSHVLIHCSDGWDRTAQLSAVAQLCLDPFYRTIKGFMVLVEKDWLSFGHKFLDRCGHLSSDKY…	1	0	0	0	0	0	0	0	0	0	0	0	0	0	0	0	0	0	0	0
QXden1.PacBioOnly_0	401004	C	A	SNP	intron_variant	MODIFIER	g3119	g3119.t1	protein_coding		MDVIRISKVEEVQLENKGLRSTGTLHLTLHHLIFECPSSPELWISYPLINQDESTCLDVFETIKDLTVSNSIEKVYAFTYSPSPPLEKCDGWNVFTPREEFTRMGVGSRTKAWRFTDINKDYSFSSTYPAKLAVPARISDSALTHASKYRSKERIPALTYLHWANYATITRSSQPLVGLKQARSIQDEKLIEAIFQTHLFNDSAYTPSPQGQTAGTQQIYGATATNLIVDARPTTNAMANVAKGAGTENMDNYRLARKVYLNIENIHVMRDSLNKVIDALRESEPIPGSSAGHYSATDFVQPPPLDRQALRRSNWLKHTTSILEGSTIIVRNIHINSSHVLIHCSDGWDRTAQLSAVAQLCLDPFYRTIKGFMVLVEKDWLSFGHKFLDRCGHLSSDKY…	1	0	0	0	0	0	0	0	0	0	0	0	0	0	0	0	0	0	0	0
QXden1.PacBioOnly_0	401006	TCC	T	DEL	intron_variant	MODIFIER	g3119	g3119.t1	protein_coding		MDVIRISKVEEVQLENKGLRSTGTLHLTLHHLIFECPSSPELWISYPLINQDESTCLDVFETIKDLTVSNSIEKVYAFTYSPSPPLEKCDGWNVFTPREEFTRMGVGSRTKAWRFTDINKDYSFSSTYPAKLAVPARISDSALTHASKYRSKERIPALTYLHWANYATITRSSQPLVGLKQARSIQDEKLIEAIFQTHLFNDSAYTPSPQGQTAGTQQIYGATATNLIVDARPTTNAMANVAKGAGTENMDNYRLARKVYLNIENIHVMRDSLNKVIDALRESEPIPGSSAGHYSATDFVQPPPLDRQALRRSNWLKHTTSILEGSTIIVRNIHINSSHVLIHCSDGWDRTAQLSAVAQLCLDPFYRTIKGFMVLVEKDWLSFGHKFLDRCGHLSSDKY…	1	0	0	0	0	0	0	0	0	0	0	0	0	0	0	0	0	0	0	0
QXden1.PacBioOnly_0	401012	AGATTCCTCTG	A	DEL	intron_variant	MODIFIER	g3119	g3119.t1	protein_coding		MDVIRISKVEEVQLENKGLRSTGTLHLTLHHLIFECPSSPELWISYPLINQDESTCLDVFETIKDLTVSNSIEKVYAFTYSPSPPLEKCDGWNVFTPREEFTRMGVGSRTKAWRFTDINKDYSFSSTYPAKLAVPARISDSALTHASKYRSKERIPALTYLHWANYATITRSSQPLVGLKQARSIQDEKLIEAIFQTHLFNDSAYTPSPQGQTAGTQQIYGATATNLIVDARPTTNAMANVAKGAGTENMDNYRLARKVYLNIENIHVMRDSLNKVIDALRESEPIPGSSAGHYSATDFVQPPPLDRQALRRSNWLKHTTSILEGSTIIVRNIHINSSHVLIHCSDGWDRTAQLSAVAQLCLDPFYRTIKGFMVLVEKDWLSFGHKFLDRCGHLSSDKY…	1	0	0	0	0	0	0	0	0	0	0	0	0	0	0	0	0	0	0	0
QXden1.PacBioOnly_0	401024	C	A	SNP	intron_variant	MODIFIER	g3119	g3119.t1	protein_coding		MDVIRISKVEEVQLENKGLRSTGTLHLTLHHLIFECPSSPELWISYPLINQDESTCLDVFETIKDLTVSNSIEKVYAFTYSPSPPLEKCDGWNVFTPREEFTRMGVGSRTKAWRFTDINKDYSFSSTYPAKLAVPARISDSALTHASKYRSKERIPALTYLHWANYATITRSSQPLVGLKQARSIQDEKLIEAIFQTHLFNDSAYTPSPQGQTAGTQQIYGATATNLIVDARPTTNAMANVAKGAGTENMDNYRLARKVYLNIENIHVMRDSLNKVIDALRESEPIPGSSAGHYSATDFVQPPPLDRQALRRSNWLKHTTSILEGSTIIVRNIHINSSHVLIHCSDGWDRTAQLSAVAQLCLDPFYRTIKGFMVLVEKDWLSFGHKFLDRCGHLSSDKY…	1	0	0	0	0	0	0	0	0	0	0	0	0	0	0	0	0	0	0	0
QXden1.PacBioOnly_0	406315	A	G	SNP	synonymous_variant	LOW	g3120	g3120.t1	protein_coding	p.Glu119Glu	MVVEGFFLQDAPSTGKVASAVLPRLGLIDDSPTRWDDFRKTIKKLQNDAPRGTFYKAFYLQRHGQGFHNVAESKYGTDSWNDYWSKLYTDGNLTWGPDPSLTSLGIEQAKHVNAVWKEELALSPPFPEIIWSSPLRRAADTLVWTYQDTAMNGSSGVRPMFKENLRESIGLHTCDARSTSYFLRTTYGTLENPHNAIRFEFEPSFETHDILWKPDQRESEQSQIERTRKVVDELFREYSDQTFVSLVGHGGTISSFFKLVDHKDCEAPTGSLIPVIVKAKAT*	0	0	0	0	1	0	0	0	0	0	0	0	0	0	0	0	0	0	0	0
QXden1.PacBioOnly_0	423406	C	T	SNP	synonymous_variant	LOW	g3126	g3126.t1	protein_coding	p.Glu441Glu	MGMAPVAHVLWTKFLKANPKNSKWINRDRFVLSNGHACALQYIMLHLAGYDLSLDDLKSFRQLGSKTPGHPEVHVTDGIEVTTGPLGQGIANAVGLAIAQAHLGATYNKENFNLIDNYTYAFLGDGCLQEGVASEACSLAGHLQLKNLIAIYDDNHITIDGDTNVSFTENVEQRFQSYGWNTLRVSNGDSDLDSISKAIEQAKTSDKPTLIKLTTIIGFGSKLQGTHGVHGAPLKADDIAAVKSKFGFNPEESFAVPQTTTDLYAKRAEVGAKANAEWDALFASYKEKYPQEGAEFARRIAGELPEGWEKALPVYKAGDSAVGSRKYSEIVLEALAPVLPELVGGSADLTGSNFTRWQKAIDFQPPATKLGDYSGRYIRYGVREHAMGAIFNGLHAYGA…	0	0	0	1	0	0	0	0	0	0	0	0	0	0	0	0	0	0	0	0
QXden1.PacBioOnly_0	430822	T	C	SNP	missense_variant	MODERATE	g3129	g3129.t1	protein_coding	p.Tyr686Cys	MAFWKPGTTAPGSVIDRETEAEGGSALVSSSLSKYANLGLQGQRQRLPIYKHRDRLLYLIEKYPIVIVVGQTGCGKTTQLPQYLYEAGWAAEGRVIGCTQPRRVAATSVATRVAEEVGSVLGDEVGYSIRFEDLSHPERTRIKYLTDGMLFREIMMDPLLSKYSVIMIDEAHERGVYTDLLLGVLKKIRRKRKELRIIISSATIDAEDFREYFNTNVDGAGRENENESVIISLEGRMYPVEVAYLDKPTSNYVETAVQTILDIHASEPQGDILVFLTGREEIDTCLQELADRIPSMPKSLPGLYPLPLHSGLTADEQQQAFEPPPRGSRKVVISTNIAEASVTIEGIKYVVDSGFVKLRTFNPRTGMDVLSVVPCSLASLNQRSGRAGRTSPGKSYRLF…	0	0	0	0	0	0	0	0	0	1	0	0	0	0	0	0	0	1	0	0
QXden1.PacBioOnly_0	434534	G	A	SNP	intergenic_region	MODIFIER	g3129-g3130	g3129-g3130			#N/A	0	0	0	0	0	0	0	0	0	0	0	0	0	0	0	1	0	0	0	0
QXden1.PacBioOnly_0	464372	C	CT	INS	intron_variant	MODIFIER	g3139	g3139.t1	protein_coding		MSISTTPQAEQPSPVAASTLFTSDELVQINEQLAGKSPQQILEWAIDNIPEGALWQTTAFGLTGLAATSMISSISLSRDEPHLVPLIFLDTLYHFPSTLALASQVEETYLAPLHVFKPVDQEGNEVEDAKAFEQVYGEKLWEREEDMYDYLVKVEPSHRAYAQLGVKAVLTGRRRSQGAERAALPVVEIDSTGLLKINPLIEWSFGRVKEYIDAENVPYNFLLDQGYKSIGDWHSTATPSSNPEAGERSGRWAGQKAKTECGLHKDYFKMKKQFEKKAREAELKRKDEAKDLEEGAVKVEEVEIKFESSCISPNSSRSKLSLRATLRTATLYINFPSQFHISLAFKPKFLDPNILILSQY*	0	0	0	0	0	0	0	0	0	0	0	0	0	0	1	1	0	0	0	0
QXden1.PacBioOnly_0	469729	G	GT	INS	intergenic_region	MODIFIER	g3141-g3142	g3141-g3142			#N/A	0	0	0	0	0	0	0	0	0	0	0	0	0	0	0	0	1	0	0	0
QXden1.PacBioOnly_0	478476	G	A	SNP	splice_region_variant&intron_variant	LOW	g3144	g3144.t1	protein_coding		MSSFLALSPHLSSSSTPSTSATVYGQYLQPSLFSPGEHVSMSRVNQACTPCRTRKVKCSGSINNGRCTRCETAGKGDCIFEAVPFEVKVATRERKAKRRANVAKSSTPSYVCSRPDSPIETSTMSIRRRRDRADVALPISPRLHLYDNSFTFCKSSTRQSYEKSNQRRRRGALCSATVFQDDQTHASVPNTGLVYPIFESPYYSLIDSTWTSNVRSTTYPTPTSEQMYGLGLHAGREAYPIEVTGLATTLPHGQSMTTTAAAASGQYYAQPTSTQTQVPDGYFSIPIGHAHRSTGMNEHENRLAVPTEISKLSHHLLPALSLEDQSGEGETPGPPLTPQGETRLVHEATNGRIKAWVESGLYRDSIASGEDDQVEWSNAWCL*	0	0	0	1	0	0	0	0	0	0	0	0	0	0	0	0	0	0	0	0
QXden1.PacBioOnly_0	493693	A	G	SNP	synonymous_variant	LOW	g3149	g3149.t1	protein_coding	p.Leu34Leu	MAPIDIFSTGLSSLMTRSLPTLRSPEMSSYDQKLKTAFAIFHIFTISTLMPLVLFIMITGIRRSQVLLNLFLAMSVNSVMDLLMAFSPECPSRFLCLLSSTGSMAGTALISTAVMVTVLMVWGMLRRASGKKIWMDKYFELMLRWLPWMVFTLILLSNLAYLLIRPELLYVSTMTCYSDNICATASHIVAGLALFVALIFDIWSVVILVRQRRKAGKKTAVEREMEWSLRSTDSATTVNLPVVGRVVAYSLTMIGALISAIMLYAKPDSHIPAVYQSACGVTCFLVFGTQPDIWKTARRLVFSDASSSSPSNRTKSRASEKSSLPSFTPHPSSGEKGSDIMVSAVSVLEERPSFVLSVQELGRDNQIAEETRPCRPSPSDSSGDSVLNSDATIDERKTR…	0	0	0	0	1	0	0	0	0	0	0	0	0	0	0	0	0	0	0	0
QXden1.PacBioOnly_0	494492	C	T	SNP	missense_variant&splice_region_variant	MODERATE	g3150	g3150.t1	protein_coding	p.Val16Ile	MSPRGPDLTFQAVGRVPEESKPRTRYPNEFSTSFTSRTFYDTCSHFEFNLFICLGFSFVYAGNTLQPPFVFWMASSRTNYF*	0	0	0	0	0	1	0	0	0	0	0	0	0	0	0	0	0	0	0	0
QXden1.PacBioOnly_0	509928	G	A	SNP	intergenic_region	MODIFIER	g3155-g3156	g3155-g3156			#N/A	0	0	0	1	0	0	0	0	0	0	0	0	0	0	0	0	0	0	0	0
QXden1.PacBioOnly_0	516448	G	A	SNP	intron_variant	MODIFIER	g3157	g3157.t1	protein_coding		MSDGTLFSFVNPSFKVRRILATAAFAGLDLNRTTLESGEQKAEAYLQKFPFGKIPALEQGDFKLTEGTAIAYYLARSAPNSGLIPSDPKEAALIDQWVSFAETEINERISVATGMINNFIPYNKPVFQSRIEKVTAALTFLDNYLSTRTFLVGERITLADITVASVLADAFSRHYGAEDQKKFSNAVRFEQTVINHPKIASIFSDVSLATEAATYVAPKKEAAPKAPKAPKAEAAPKAPKAKEVDEEEEESFADKPAGKNPLDALPKSTFNLEEWKRVYSNEDTRTGAIPWFYNNVDKEGFSVWKIDFKYNTELTQTFMSSNQIGGLFARFEGSRKYLFGSVGVLGKANDSIITGTLILRGQDVVPVVSVAPDWESYEFTRLDLENEADKTFFEGALAW…	0	0	0	1	0	0	0	0	0	0	0	0	0	0	0	0	0	0	0	0
QXden1.PacBioOnly_0	524485	G	A	SNP	synonymous_variant	LOW	g3160	g3160.t1	protein_coding	p.Ile1582Ile	MTVSQSYGDPDLEDDEENSLDEGLAMMVLPHFTAKRHLTGGNPRACSETDQPLDWRLRSRLRTSQAALLICLNIGTPPPDFLKIADCAKLECWVDPSGMRPEKALEEIGKNLQRQFETLAQKVRFKLFLDPAFEDTKKLCHSLRKSAKDERLLFYYNGHGVPAPTASGEIWVFNRTYTQYIPVSLFDLHEWLGSPCIFVWDCSRAGNILDNVSRLAERRNAENRKRASSDKPSSSSGEQPGSSSSSFRKDEDTNPVDGGATSSPSLRDCIQLAACGANETLPMDPQLPADLFTSCLTSPIEIALRYFALQDPLKPQTPTDAPRARVTLEQIGQIPGDLKDRRTPLGELNWIFTSITDTIAWLVLPKDLFRKLFRQDLLVAALFRNFLLATRIMRTYNCT…	0	0	1	0	0	0	0	0	0	0	0	0	0	0	0	0	0	0	0	0
QXden1.PacBioOnly_0	544245	TGG	TG,T	DEL,DEL	intron_variant	MODIFIER	g3163	g3163.t1	protein_coding		MALPNLRAQKEPTKEEYTRHSFNLPSVSEQDASLKSMEINCVVSISDEAVHAGRLYLLPPYLCFLSLDKRSIKWVIPLSCIRRVERLNSRAGVFALSTSLWHGLRVILQLTSMLPTAEHFCILLRDALKAQLPQMKLLKPFTATLYSEYLMASVDDEPQGSLISTVAEGDARGPGGESKGVYQRGLGETFGFPGDPRKLRERSKIKLWKEYFAVHGRSLTLLRYPSFQRLLQVGLPSRLRGELWEVLSGSIHLRFANRGLYEKILEDNRGIVTSATEEIEKDLYRSLPEYKGFQTEQGIESLRRVLTAYSFRNPELGYCQAMNILTAAILIYMSEEQAFFLLEVLCDRLLPGYYSPSMHGTLLDQRVFESLVGKCLPMIQDHLKSVDVQLSVASLPWFL…	1	1	1	1	1	1	1	1	1	1	1	1	1	1	1	1	1	1	1	1
QXden1.PacBioOnly_0	544245	TGG	TG,T	DEL,DEL	intron_variant	MODIFIER	g3163	g3163.t1	protein_coding		MALPNLRAQKEPTKEEYTRHSFNLPSVSEQDASLKSMEINCVVSISDEAVHAGRLYLLPPYLCFLSLDKRSIKWVIPLSCIRRVERLNSRAGVFALSTSLWHGLRVILQLTSMLPTAEHFCILLRDALKAQLPQMKLLKPFTATLYSEYLMASVDDEPQGSLISTVAEGDARGPGGESKGVYQRGLGETFGFPGDPRKLRERSKIKLWKEYFAVHGRSLTLLRYPSFQRLLQVGLPSRLRGELWEVLSGSIHLRFANRGLYEKILEDNRGIVTSATEEIEKDLYRSLPEYKGFQTEQGIESLRRVLTAYSFRNPELGYCQAMNILTAAILIYMSEEQAFFLLEVLCDRLLPGYYSPSMHGTLLDQRVFESLVGKCLPMIQDHLKSVDVQLSVASLPWFL…	1	1	1	1	1	1	1	1	1	1	1	1	1	1	1	1	1	1	1	1
QXden1.PacBioOnly_0	545351	AGG	A,AG	DEL,DEL	intergenic_region	MODIFIER	g3163-g3164	g3163-g3164			#N/A	0	1	0	1	1	0	1	0	0	0	1	1	1	1	0	1	0	1	0	0
QXden1.PacBioOnly_0	545351	AGG	A,AG	DEL,DEL	intergenic_region	MODIFIER	g3163-g3164	g3163-g3164			#N/A	0	1	0	1	1	0	1	0	0	0	1	1	1	1	0	1	0	1	0	0
QXden1.PacBioOnly_0	545365	GT	G	DEL	intergenic_region	MODIFIER	g3163-g3164	g3163-g3164			#N/A	0	0	0	0	1	0	0	1	1	1	0	1	0	0	0	0	1	0	1	1
QXden1.PacBioOnly_0	545588	TGA	T	DEL	intron_variant	MODIFIER	g3164	g3164.t1	protein_coding		MSSLSIFVLGCGTMGVAIISGVLQSMEDPFPKRSSASGTSTPIGNGLGEGEGEPLLGRFIATVGRPESVKRLRKTFASLPNGIGEKVEVWSAEGNAKAAAECDVILVCCKPNLVAGLLSEIPSEALENKLVVSICAGVKIEQMKAILPASTMVVRAMPNTPSRIREGMTILTPTPPTHSLPTIPSPTNLLQFIFSSIGLCRTLEEKHFDACTALSGSGPAFACVVLEAMADGGVMMGLPRKEALELAAQTMQGAARMVLTTGLHPAQLKDNVTTPGGCTIAGLLTLEDGKVRSTMARAIQVATQHAGGLGQDKK*	0	0	0	0	0	0	0	0	0	0	0	0	1	0	0	0	0	0	0	0
QXden1.PacBioOnly_0	546218	AGGGG	AG,A	DEL,DEL	intron_variant	MODIFIER	g3164	g3164.t1	protein_coding		MSSLSIFVLGCGTMGVAIISGVLQSMEDPFPKRSSASGTSTPIGNGLGEGEGEPLLGRFIATVGRPESVKRLRKTFASLPNGIGEKVEVWSAEGNAKAAAECDVILVCCKPNLVAGLLSEIPSEALENKLVVSICAGVKIEQMKAILPASTMVVRAMPNTPSRIREGMTILTPTPPTHSLPTIPSPTNLLQFIFSSIGLCRTLEEKHFDACTALSGSGPAFACVVLEAMADGGVMMGLPRKEALELAAQTMQGAARMVLTTGLHPAQLKDNVTTPGGCTIAGLLTLEDGKVRSTMARAIQVATQHAGGLGQDKK*	0	0	0	0	0	0	0	0	0	0	1	0	0	0	0	0	1	0	0	0
QXden1.PacBioOnly_0	546218	AGGGG	AG,A	DEL,DEL	intron_variant	MODIFIER	g3164	g3164.t1	protein_coding		MSSLSIFVLGCGTMGVAIISGVLQSMEDPFPKRSSASGTSTPIGNGLGEGEGEPLLGRFIATVGRPESVKRLRKTFASLPNGIGEKVEVWSAEGNAKAAAECDVILVCCKPNLVAGLLSEIPSEALENKLVVSICAGVKIEQMKAILPASTMVVRAMPNTPSRIREGMTILTPTPPTHSLPTIPSPTNLLQFIFSSIGLCRTLEEKHFDACTALSGSGPAFACVVLEAMADGGVMMGLPRKEALELAAQTMQGAARMVLTTGLHPAQLKDNVTTPGGCTIAGLLTLEDGKVRSTMARAIQVATQHAGGLGQDKK*	0	0	0	0	0	0	0	0	0	0	1	0	0	0	0	0	1	0	0	0
QXden1.PacBioOnly_0	546232	GGGA	G	DEL	intron_variant	MODIFIER	g3164	g3164.t1	protein_coding		MSSLSIFVLGCGTMGVAIISGVLQSMEDPFPKRSSASGTSTPIGNGLGEGEGEPLLGRFIATVGRPESVKRLRKTFASLPNGIGEKVEVWSAEGNAKAAAECDVILVCCKPNLVAGLLSEIPSEALENKLVVSICAGVKIEQMKAILPASTMVVRAMPNTPSRIREGMTILTPTPPTHSLPTIPSPTNLLQFIFSSIGLCRTLEEKHFDACTALSGSGPAFACVVLEAMADGGVMMGLPRKEALELAAQTMQGAARMVLTTGLHPAQLKDNVTTPGGCTIAGLLTLEDGKVRSTMARAIQVATQHAGGLGQDKK*	0	0	0	1	0	0	0	0	1	1	0	0	0	0	0	1	0	0	1	1
QXden1.PacBioOnly_0	546234	GA	G,*	DEL,INTERVAL	intron_variant	MODIFIER	g3164	g3164.t1	protein_coding		MSSLSIFVLGCGTMGVAIISGVLQSMEDPFPKRSSASGTSTPIGNGLGEGEGEPLLGRFIATVGRPESVKRLRKTFASLPNGIGEKVEVWSAEGNAKAAAECDVILVCCKPNLVAGLLSEIPSEALENKLVVSICAGVKIEQMKAILPASTMVVRAMPNTPSRIREGMTILTPTPPTHSLPTIPSPTNLLQFIFSSIGLCRTLEEKHFDACTALSGSGPAFACVVLEAMADGGVMMGLPRKEALELAAQTMQGAARMVLTTGLHPAQLKDNVTTPGGCTIAGLLTLEDGKVRSTMARAIQVATQHAGGLGQDKK*	0	0	0	0	0	0	0	1	0	0	0	0	0	0	0	0	0	0	0	0
QXden1.PacBioOnly_0	546235	A	*,G	INTERVAL,SNP	intron_variant	MODIFIER	g3164	g3164.t1	protein_coding		MSSLSIFVLGCGTMGVAIISGVLQSMEDPFPKRSSASGTSTPIGNGLGEGEGEPLLGRFIATVGRPESVKRLRKTFASLPNGIGEKVEVWSAEGNAKAAAECDVILVCCKPNLVAGLLSEIPSEALENKLVVSICAGVKIEQMKAILPASTMVVRAMPNTPSRIREGMTILTPTPPTHSLPTIPSPTNLLQFIFSSIGLCRTLEEKHFDACTALSGSGPAFACVVLEAMADGGVMMGLPRKEALELAAQTMQGAARMVLTTGLHPAQLKDNVTTPGGCTIAGLLTLEDGKVRSTMARAIQVATQHAGGLGQDKK*	1	1	1	0	1	1	1	0	0	0	1	1	1	1	1	0	1	1	1	0
QXden1.PacBioOnly_0	546259	GT	G	DEL	intron_variant	MODIFIER	g3164	g3164.t1	protein_coding		MSSLSIFVLGCGTMGVAIISGVLQSMEDPFPKRSSASGTSTPIGNGLGEGEGEPLLGRFIATVGRPESVKRLRKTFASLPNGIGEKVEVWSAEGNAKAAAECDVILVCCKPNLVAGLLSEIPSEALENKLVVSICAGVKIEQMKAILPASTMVVRAMPNTPSRIREGMTILTPTPPTHSLPTIPSPTNLLQFIFSSIGLCRTLEEKHFDACTALSGSGPAFACVVLEAMADGGVMMGLPRKEALELAAQTMQGAARMVLTTGLHPAQLKDNVTTPGGCTIAGLLTLEDGKVRSTMARAIQVATQHAGGLGQDKK*	1	1	1	1	1	1	1	1	1	1	1	1	1	1	1	1	1	1	1	1
QXden1.PacBioOnly_0	549081	C	T	SNP	missense_variant	MODERATE	g3165	g3165.t1	protein_coding	p.Asp98Asn	MAITKVFARQIFDSRGNPTVEVDITTDKGKFTSAVPSGASTGVHEAVELRDGDKSAYMGKGVSKAVANVNDILGPALIESKLEPTQQKEIDDLLIKTDGTPNKGKLGANAILGVSMAVSEAGAAAKGVPLYQHLAELAGVKTPYVLPVPCFNVINGGSHAGNALAFQEFMILPTGASTFTEAMKMGSETYHHLKKVIQTKYGIDATNVGDEGGFAPNVSGATESLELLVEAIEKAGYTGKISIALDVASSEFYKDGKYDLDFKNPNSDPSKWISGEELAAQYNDMVAKYPIVSIEDPFDQDDWASWTHLTKDTQSQVVGDDLTVTNVARIKTAIEKKACNGLLLKINQIGTITESIQSVQLCQSNSWGIMASHRSGETENTYIADLAVGLRTLQIKTGA…	0	0	0	0	1	0	0	0	0	0	0	0	0	0	0	0	0	0	0	0
QXden1.PacBioOnly_0	549291	CGG	C,CG	DEL,DEL	intron_variant	MODIFIER	g3165	g3165.t1	protein_coding		MAITKVFARQIFDSRGNPTVEVDITTDKGKFTSAVPSGASTGVHEAVELRDGDKSAYMGKGVSKAVANVNDILGPALIESKLEPTQQKEIDDLLIKTDGTPNKGKLGANAILGVSMAVSEAGAAAKGVPLYQHLAELAGVKTPYVLPVPCFNVINGGSHAGNALAFQEFMILPTGASTFTEAMKMGSETYHHLKKVIQTKYGIDATNVGDEGGFAPNVSGATESLELLVEAIEKAGYTGKISIALDVASSEFYKDGKYDLDFKNPNSDPSKWISGEELAAQYNDMVAKYPIVSIEDPFDQDDWASWTHLTKDTQSQVVGDDLTVTNVARIKTAIEKKACNGLLLKINQIGTITESIQSVQLCQSNSWGIMASHRSGETENTYIADLAVGLRTLQIKTGA…	1	1	1	1	1	1	1	1	1	1	1	1	1	1	1	1	1	1	1	1
QXden1.PacBioOnly_0	549291	CGG	C,CG	DEL,DEL	intron_variant	MODIFIER	g3165	g3165.t1	protein_coding		MAITKVFARQIFDSRGNPTVEVDITTDKGKFTSAVPSGASTGVHEAVELRDGDKSAYMGKGVSKAVANVNDILGPALIESKLEPTQQKEIDDLLIKTDGTPNKGKLGANAILGVSMAVSEAGAAAKGVPLYQHLAELAGVKTPYVLPVPCFNVINGGSHAGNALAFQEFMILPTGASTFTEAMKMGSETYHHLKKVIQTKYGIDATNVGDEGGFAPNVSGATESLELLVEAIEKAGYTGKISIALDVASSEFYKDGKYDLDFKNPNSDPSKWISGEELAAQYNDMVAKYPIVSIEDPFDQDDWASWTHLTKDTQSQVVGDDLTVTNVARIKTAIEKKACNGLLLKINQIGTITESIQSVQLCQSNSWGIMASHRSGETENTYIADLAVGLRTLQIKTGA…	1	1	1	1	1	1	1	1	1	1	1	1	1	1	1	1	1	1	1	1
QXden1.PacBioOnly_0	549909	GA	G	DEL	intergenic_region	MODIFIER	g3165-g3166	g3165-g3166			#N/A	0	0	0	0	0	0	0	0	0	0	1	0	0	0	0	0	0	0	0	0
QXden1.PacBioOnly_0	550136	T	C	SNP	intergenic_region	MODIFIER	g3165-g3166	g3165-g3166			#N/A	0	0	0	0	0	0	1	0	0	0	0	0	0	0	0	0	0	0	0	0
QXden1.PacBioOnly_0	550143	T	C	SNP	intergenic_region	MODIFIER	g3165-g3166	g3165-g3166			#N/A	0	0	0	0	0	0	0	0	0	1	0	0	0	0	0	0	0	0	0	0
QXden1.PacBioOnly_0	550144	T	C	SNP	intergenic_region	MODIFIER	g3165-g3166	g3165-g3166			#N/A	0	0	0	0	0	0	0	0	0	1	0	0	0	0	0	0	0	0	0	0
QXden1.PacBioOnly_0	550148	T	C	SNP	intergenic_region	MODIFIER	g3165-g3166	g3165-g3166			#N/A	1	1	0	0	0	0	1	1	1	1	1	1	1	1	1	1	0	1	0	0
QXden1.PacBioOnly_0	551012	GCA	G,GCACA	DEL,INS	intergenic_region	MODIFIER	g3165-g3166	g3165-g3166			#N/A	0	1	0	1	1	1	0	0	0	0	0	1	0	0	0	0	0	0	1	0
QXden1.PacBioOnly_0	551012	GCA	G,GCACA	DEL,INS	intergenic_region	MODIFIER	g3165-g3166	g3165-g3166			#N/A	0	1	0	1	1	1	0	0	0	0	0	1	0	0	0	0	0	0	1	0
QXden1.PacBioOnly_0	551163	T	C	SNP	intergenic_region	MODIFIER	g3165-g3166	g3165-g3166			#N/A	0	0	0	0	0	0	0	0	0	0	1	0	0	0	0	0	0	0	0	0
QXden1.PacBioOnly_0	551164	T	C	SNP	intergenic_region	MODIFIER	g3165-g3166	g3165-g3166			#N/A	0	0	0	0	0	0	0	0	0	0	1	0	0	0	0	0	0	0	0	0
QXden1.PacBioOnly_0	551165	T	C	SNP	intergenic_region	MODIFIER	g3165-g3166	g3165-g3166			#N/A	0	0	0	0	0	0	0	0	0	0	1	0	0	0	0	0	0	0	0	0
QXden1.PacBioOnly_0	551428	CA	C	DEL	intron_variant	MODIFIER	g3166	g3166.t1	protein_coding		MIRWATRSIASLHSLYTNPVVPTPTSFQVKAHHASPRLVLQADPLKPRPQKPKSQGASQAMLYATDGVEQKSDFEKAMVGVASVWYEGNPCNKHLLGLGQRVKRSLAKSDLIGYQFGTVGVSDGISMGTFGMSYSLQSRDLIADQVESAAGGHWLDGMVVLPGCDKNMPGTLMALGRLNRPGLMVYGGTIRAGQCASSGKLDIVSAFQAYGKYLQDGETEQAELERDDVIRNACPGPGACGGMYTANTMASATEAMGMTLPGSSSFTAESAEKLAECDSIGSVMRNMLENDILPRDIMTREALENALVLTMALGGSTNAVLHLIAIAHSVGIKLTIDDVQSVSDRIPFLADLKPSGKYVMEDVQKIGGIPSILSYLEKNGMINGNTLTVTGKTLGENLD…	1	1	1	1	1	1	1	1	1	1	1	1	1	1	1	1	1	1	1	1
QXden1.PacBioOnly_0	553394	C	T	SNP	missense_variant	MODERATE	g3166	g3166.t1	protein_coding	p.Thr388Ile	MIRWATRSIASLHSLYTNPVVPTPTSFQVKAHHASPRLVLQADPLKPRPQKPKSQGASQAMLYATDGVEQKSDFEKAMVGVASVWYEGNPCNKHLLGLGQRVKRSLAKSDLIGYQFGTVGVSDGISMGTFGMSYSLQSRDLIADQVESAAGGHWLDGMVVLPGCDKNMPGTLMALGRLNRPGLMVYGGTIRAGQCASSGKLDIVSAFQAYGKYLQDGETEQAELERDDVIRNACPGPGACGGMYTANTMASATEAMGMTLPGSSSFTAESAEKLAECDSIGSVMRNMLENDILPRDIMTREALENALVLTMALGGSTNAVLHLIAIAHSVGIKLTIDDVQSVSDRIPFLADLKPSGKYVMEDVQKIGGIPSILSYLEKNGMINGNTLTVTGKTLGENLD…	0	0	0	0	0	0	1	0	0	0	0	0	0	0	0	0	0	0	0	0
QXden1.PacBioOnly_0	554204	T	TC,TTCC	INS,INS	intergenic_region	MODIFIER	g3166-g3167	g3166-g3167			#N/A	1	0	0	0	1	0	1	1	1	1	1	1	1	0	0	0	1	0	1	0
QXden1.PacBioOnly_0	554204	T	TC,TTCC	INS,INS	intergenic_region	MODIFIER	g3166-g3167	g3166-g3167			#N/A	1	0	0	0	1	0	1	1	1	1	1	1	1	0	0	0	1	0	1	0
QXden1.PacBioOnly_0	554370	C	CT	INS	intergenic_region	MODIFIER	g3166-g3167	g3166-g3167			#N/A	0	0	0	0	0	0	0	0	0	0	0	0	0	0	0	0	0	1	0	0
QXden1.PacBioOnly_0	583166	G	A	SNP	missense_variant	MODERATE	g3176	g3176.t1	protein_coding	p.Asp486Asn	MSQLIAKASQVIKRKHILSLSLLNVLLAFLAAPLAQRISSPPPTPDVGEHNIAIEPNSQSSNVSTSRASSQSEAQTAVNPAPTSTDQSLSHDIEAGTKPELTRTPSCWGEDIHVGQPMDKNDPAFHELQRSLTGSRHSEEPWSLAKHLEGALASRRDDGIKQKKLDVAWKNLAVRGVGASAVYAETMGSMFNPMLKIQDKKQAKAAEAANQSNENLENAPSTLKTNEKFLIRNFNGVLKSGEMAFVIGRPGSGCTTFLKAVTNIRNGYAGVDGDVLVGSMDHKEAEKYSGNIVFNAEDDTHYPTLTVGQTLKFGLKMKTPTNRPEGQTREQYEQELLSALLKTLGIEHTHDTLVGNEFVRGVSGGERKRVSIAEVLVNRASVVAWDNSSRGLDASTALE…	0	0	0	1	0	0	0	0	0	0	0	0	0	0	0	0	0	0	0	0
QXden1.PacBioOnly_0	600202	G	A	SNP	missense_variant	MODERATE	g3181	g3181.t1	protein_coding	p.Ala239Val	MAADRQSSDEFSQGPPSNLTRRPQSCAKCRQEGRPPILRADCRVHKRQLKKEHMNHTLAGPGGAGRRPGLRFLENTTYTTLMAPANSASSSTQSVIHPLLSTQTGGPSTDRSSSSFYLHDPRNMPMESLERTPMGAESAEGANVDDGLVRRAYTEQNDLSLGSDGHSTQRDDLEMDDGGMMDGSGDEKGPGGKRLSLTQARAKAWSTPLAAEESRAKMFSSRWSRVENSAIALGQSTGAYVALLAWRDDRVQSNTPTATHKTFLPKSHFSQSLQSLPDGTSARIYDHFVNLVRETHPRFIEAQLESVRREAEEKVFQMEERARMEREEQDRKVKELERRLEEYQKAGTVVASSAATGSSRQAAASDTVTATGIVDDKETVLISDDS*	1	0	0	0	0	0	0	0	0	0	0	0	0	0	0	0	0	0	0	0
QXden1.PacBioOnly_0	614047	CA	C	DEL	intergenic_region	MODIFIER	g3185-g3186	g3185-g3186			#N/A	0	0	0	0	0	0	0	0	0	1	0	0	0	0	0	0	0	0	0	0
QXden1.PacBioOnly_0	633915	G	GT	INS	intron_variant	MODIFIER	g3190	g3190.t1	protein_coding		MSPDSKPHPVLPHDDYEKACKGGPTRRFSQDGQQVTNPIDTKSPLPMETPASQNPPSSIGKADYLKPDNSPNAKSQDITVADGSDTGGALNRHPQPAASALLSTIPAAPTSASNDPISALPTFRVGVSEDRNKRCRRSMEDAHSFIYDFGGVEGQGYFAVFDGHAGKHAAEWCGAHFHECLLEKLSSDGSSLSVPDILNQTFLAVDSELSKLAQEEKTHSGCTAVVAFLRVDEPAAESDGTITESLGAISPEPVNSTENSTDPEEEKSRLTRMKGVFGKITGGSGNGGGLFSSKKGDSSGLASGAPVIRKSGAKRTLFTANVGDARAVISRRGKAVRLTYDHKGSDEQEAKRITDAGGFVMNNRVNGVLAVTRALGDASVKEFVVGNPYTTETRLDEGD…	0	0	0	0	0	0	0	0	0	0	0	0	0	1	0	0	0	0	0	0
QXden1.PacBioOnly_0	637943	G	GTT	INS	splice_region_variant&intron_variant	LOW	g3192	g3192.t1	protein_coding		MANEAACSVIPTATLFSTVIGTSVVPTLVTTASSIYATSLSISVEIDSTIVNGSTLVDQITRTTPIVQTTNVPVVVTSSLPVTETRSLAYTTLVSTSCPSIPTSSSSIAASSSITSSFVSVRTTSSSFSSLIVQPTSLSSSSSSTLPRSSMRTTTSGVNIAATEVQNVVNGSNTNAHQSTSYRTVYFTSTVTNNGVESAQQYSSQTAVAVGPASNTAAIAGGVVGGIVVVALAAIALLLLLRRKQKLSSQVFSGKDIFQPGHHSEKDSSSVIDAASGDAGPTALSFDFSDEAAVWHTESTASAASSHSGGVGARADREGHVEDNQTGRRLSGYLPRVDEDNFQNSPANLYLRETSAYNAPVPLVAPLSPKSYYSSRSLHSPQSPSSPRSLHSSHSFHSQ…	0	0	0	0	0	0	0	0	0	0	0	0	0	0	0	0	1	0	0	0
QXden1.PacBioOnly_0	645446	G	A	SNP	missense_variant	MODERATE	g3195	g3195.t1	protein_coding	p.Val106Met	MSLWVDKYRPRQLADLHYHSALSDRLSSLAGSSDFPHILFYGPSGAGKKTRIMCVLRELFGSGVEKLKIDQRVFITPSKRKLDVNVVQSNYHIELTPSDVGQYDRVVISDILKEIAQTQQVDLNAKQKFKVVIINSADSLSRDAQAALRRTMEKYMGNLRIILCAESTSQIIGPIRSRCLLVRVGAPSEEEMTTVLNHVAKKEKFHLPSSVAQKIIDESDGNLRKAILVFEALKMQSPDLSSPSLETAKPDWEVYCAKVADSILEKQDPERLLETMTERMVERVDESLKPEIIHWAAFYVSVSSSKRGLKGQQD*	0	0	0	1	0	0	0	0	0	0	0	0	0	0	0	0	0	0	0	0
QXden1.PacBioOnly_0	646019	TTC	T	DEL	intron_variant	MODIFIER	g3195	g3195.t1	protein_coding		MSLWVDKYRPRQLADLHYHSALSDRLSSLAGSSDFPHILFYGPSGAGKKTRIMCVLRELFGSGVEKLKIDQRVFITPSKRKLDVNVVQSNYHIELTPSDVGQYDRVVISDILKEIAQTQQVDLNAKQKFKVVIINSADSLSRDAQAALRRTMEKYMGNLRIILCAESTSQIIGPIRSRCLLVRVGAPSEEEMTTVLNHVAKKEKFHLPSSVAQKIIDESDGNLRKAILVFEALKMQSPDLSSPSLETAKPDWEVYCAKVADSILEKQDPERLLETMTERMVERVDESLKPEIIHWAAFYVSVSSSKRGLKGQQD*	0	0	0	0	0	0	1	1	0	0	0	0	0	0	0	0	0	0	0	0
QXden1.PacBioOnly_0	648313	C	T	SNP	synonymous_variant	LOW	g3196	g3196.t1	protein_coding	p.Thr122Thr	MPAAYPDQISISEYLLARLNQLKVKTIFGVPGDFNLEFLDYIEASPDFTWAGNANELNASYAADGYARVSKGLAVLVTTFGVGELSALCGVAGMMSERLPLLHIVGVPNNKLQSQKALLHHTLGDGGFNEFEDMSAKISAHTGKLTRAENAGQIIDDLIKVALRECRPVYLTFPTDLFHVKISSAALNTELPTPLSAPFVCPPLDTIKTTPAVEDVLNKVVQMYKDSVDPIVLVDACASRFGMERAVQELVEKTDMTFYETPMGKATMDETHPNYGGCYIGANSLPSVRQLVEKADLVLSMGALLSDFNTGSFSYSLDSSRVVELHSDHVKIGYATYPGISFRDVLPHLIEKLGQFPAKKGSDAANKAEGEAAEQRKEAVEVPNTTDDSEDDKRFGKTT…	0	0	0	0	0	1	0	0	0	0	0	0	0	0	0	0	0	0	0	0
QXden1.PacBioOnly_0	653822	T	C	SNP	synonymous_variant	LOW	g3199	g3199.t1	protein_coding	p.Asn8Asn	MEIMRSINHRRRSGELPSNPFPSRTPRNPLKMAETKTATNSMKELKIQKLVLNISVGESGDRLTRASKVLEQLTGQTPVTSKARYTVRTFGIRRNEKIACHVTIRGPKAEEILERGLKVKEYELRKRNFSATGNFGFGIQEHIDLGIKYDPGIGIFGMDFYVVMGRPGMRVAERKQQKARIGAQHKVKPEDVISWFKSRFDGIVAR*	0	0	0	0	0	0	0	1	1	0	0	0	0	0	0	0	0	0	0	0
QXden1.PacBioOnly_0	663144	C	T	SNP	splice_region_variant&intron_variant	LOW	g3204	g3204.t1	protein_coding		MSSEFDDVLLNNSIVIDNGTGSIKAGFAGQSHPKCFFPTCVGRPKHPRVMAGAISGDTFIGKKTQELRGLLKLNWPMEGGVVKDWEDMERIWKWVYSEELGTLSEEHPVLLTEAPLNPRQNRDIAAQIFFETFNVPALFTSVQAVLALYSSGRTTGIVLDSGDGVTHAVPVYEGFSMPHAIRRIDIAGRDVTNQLQLLLRKSGSNLSTSAELETVRTIKEKCCYIALNPSKEDKELLLAASSAGGKSGKVNDGRKKAGEDFILPDGRKIQLGSERFRAPEILFNPELVGQEFVGVHQLLVDSISRTDTDLRRSLFSNIVLSGGTTLCRGFGDRLLTEVKKIALKDIKIKIYAPPERKYSTWIGGSILANLATFRKMWVSAEEYQEDPDIIHKKNF*	0	0	0	0	0	0	0	0	0	0	1	0	0	0	0	0	0	0	0	0
QXden1.PacBioOnly_0	664351	C	CT	INS	intergenic_region	MODIFIER	g3204-g3205	g3204-g3205			#N/A	0	0	1	0	0	1	1	0	0	1	0	0	1	0	0	0	0	0	0	0
QXden1.PacBioOnly_0	664378	TCATCCGC	T	DEL	intergenic_region	MODIFIER	g3204-g3205	g3204-g3205			#N/A	0	0	0	1	0	0	0	0	0	0	0	0	0	0	0	0	1	0	0	0
QXden1.PacBioOnly_0	665769	C	T	SNP	synonymous_variant	LOW	g3205	g3205.t1	protein_coding	p.Asp263Asp	MSSSDVSSSSSSSAPSLAGNPAEAGWVVQKYGGTSVGKFLRDITETIIPSYLSQHRVAVVCSARSGTTKSTGTTNLLIKAATQTRAPAQSSNTGFPMTPRGDLSRNPSGFFANNSLSLSESAATPPPNGAVPPRLRSQSQQGSRSRAGSPSPFQPLSSCNSLDSSVSSLPDAPPPPPASTFETTVDQIRDDHLKAASEAIKDQDLLADLCEEIERDCDGLKSFLYAAQIIDEISDRSKDSIIGIGERLSCKIVAAALRDNGVDSEFVSFEHIVQATYSDDDDDKIDDSDAAADGEFSLDQDFYNKLAKKMGERLKECGTRVPVVTGYFGCVPGSLLKQVGRGYTDLCAALCAVGLNASELQVWKEVDGIFSADPRKVPTARLIPIITPDEAAELTYYGS…	0	0	0	0	0	0	0	0	0	1	0	0	0	0	0	0	0	1	0	0
QXden1.PacBioOnly_0	667046	G	GA	INS	intergenic_region	MODIFIER	g3205-g3206	g3205-g3206			#N/A	1	0	0	0	0	0	0	0	0	0	0	0	0	0	0	0	0	0	0	0
QXden1.PacBioOnly_0	670037	CGTGT	C,CGT	DEL,DEL	intergenic_region	MODIFIER	g3206-g3207	g3206-g3207			#N/A	1	1	1	1	1	1	1	1	1	1	1	1	1	1	1	1	1	1	1	1
QXden1.PacBioOnly_0	670037	CGTGT	C,CGT	DEL,DEL	intergenic_region	MODIFIER	g3206-g3207	g3206-g3207			#N/A	1	1	1	1	1	1	1	1	1	1	1	1	1	1	1	1	1	1	1	1
QXden1.PacBioOnly_0	670963	GAA	G	DEL	intron_variant	MODIFIER	g3207	g3207.t2	protein_coding		MAWKCSASSNADLVANLWSHRLVLTPQVAKAMTAVDRACYIPFRLDPYEDSPQPIGFSATISAPHMQGFFLLLSNYHYSHLRLTFAPVLGPCCLFLLSRHAYALENTFPFIKPNSKILDVGSGSGYLCAVFHEILLQAAGGDKRHPLSKVVGVDHLSQLALLSKGNLQRDGYASLLEQGSIQIECADGRQGWPAEAPFDVIHVGAAAASMPQALVDQLACPGRMFIPVGTTTQQIYEVTKSETGQVTITKLMGVQYIPLCDATVQWTEDDNL*	1	0	0	0	0	0	0	0	0	0	0	0	0	0	0	0	0	0	0	0
QXden1.PacBioOnly_0	670963	GAA	G	DEL	intron_variant	MODIFIER	g3207	g3207.t1	protein_coding		MAWKCSASSNADLVANLWSHRLVLTPQVAKAMTAVDRACYIPFRLDPYEDSPQPIGFSATISAPHMQAYALENTFPFIKPNSKILDVGSGSGYLCAVFHEILLQAAGGDKRHPLSKVVGVDHLSQLALLSKGNLQRDGYASLLEQGSIQIECADGRQGWPAEAPFDVIHVGAAAASMPQALVDQLACPGRMFIPVGTTTQQIYEVTKSETGQVTITKLMGVQYIPLCDATVQWTEDDNL*	1	0	0	0	0	0	0	0	0	0	0	0	0	0	0	0	0	0	0	0
QXden1.PacBioOnly_0	676443	G	A	SNP	intergenic_region	MODIFIER	g3208-g3209	g3208-g3209			#N/A	0	0	0	0	0	0	0	0	0	0	0	1	1	0	0	0	0	0	0	0
QXden1.PacBioOnly_0	690984	C	T	SNP	missense_variant	MODERATE	g3214	g3214.t1	protein_coding	p.Ala904Thr	MSAPSRESHSRRHGSTSSMASSSGGRRPSEKTHMESAVTKLLVSTRQLLSALTDWSLGKITEVDVSDFYVRLGNDFNTAVSAFSDLEINMSDLLEVPNRLRNCLERCINQDPSPQNLEHYLPEIRQTIVSLLQGLKAKQALYKSRKDDEKRARIVAAERERTEYLRQQEQEARQPISRVDPAVRETGQDPDERALFTEDNRWVPPISQTNQRYQAALPRPQLSGSSRSLPLPEASQRPPSISSRPTQNPSLPRSSFDIAPSQFHSQHQQHHVPSSSTLNYVPHESTSSTSRPISPTSASESVSIHSQSSRRPHISSRHRDGPLPAPPPDAFKPTRSRSGASPSDERNFSGPTEEMIGPPLRVSTTSLPPTHAGAGEPPSRNNRSSHRTSNSAVNSSTMD…	0	0	0	0	0	0	0	0	0	1	0	0	0	0	0	0	0	1	0	0
QXden1.PacBioOnly_0	697912	C	T	SNP	missense_variant	MODERATE	g3216	g3216.t1	protein_coding	p.Gly4714Arg	MLPATFDPFALNLRQQAHALLTHLQIPESPAPPTSTPFPFLPLSHLQAVHHVAYTPEQVVPDMTPEAFVDVLSDLLELQPLAEKVAEIFRPLLMVLMARWLERARGGRDEWVRRLSSGVLIAGCIEEVWPIISSLLQTPTYSLYPPTEESLLLPPKDLHPLLLTHLRLLALIPSSLLPKHIISTATLRALFTTPHPDLSTRMLAVRAFSIHNGISESKRKEWEESLLQGKAFGQDDMVWYEGLAVIEGVTQEVWSDGWIWPLVEARRLDMLESAWNKNVQELYTPSNWTLSSSSLPKCLALAADRVLLFRPAPAPSSSSSAPRVNPNVTEQPHIPTPSTTKSLLALSLHLSKRSPIMLTSPPSSGKTHLLTYLSTLHFPFHSNPTLTISLADTSLDPKS…	0	0	0	0	0	0	0	0	0	0	0	0	0	0	1	0	0	0	0	0
QXden1.PacBioOnly_0	703387	C	T	SNP	missense_variant&splice_region_variant	MODERATE	g3216	g3216.t1	protein_coding	p.Val3010Ile	MLPATFDPFALNLRQQAHALLTHLQIPESPAPPTSTPFPFLPLSHLQAVHHVAYTPEQVVPDMTPEAFVDVLSDLLELQPLAEKVAEIFRPLLMVLMARWLERARGGRDEWVRRLSSGVLIAGCIEEVWPIISSLLQTPTYSLYPPTEESLLLPPKDLHPLLLTHLRLLALIPSSLLPKHIISTATLRALFTTPHPDLSTRMLAVRAFSIHNGISESKRKEWEESLLQGKAFGQDDMVWYEGLAVIEGVTQEVWSDGWIWPLVEARRLDMLESAWNKNVQELYTPSNWTLSSSSLPKCLALAADRVLLFRPAPAPSSSSSAPRVNPNVTEQPHIPTPSTTKSLLALSLHLSKRSPIMLTSPPSSGKTHLLTYLSTLHFPFHSNPTLTISLADTSLDPKS…	0	0	0	0	1	0	0	0	0	0	0	0	0	0	0	0	0	0	0	0
QXden1.PacBioOnly_0	726279	C	T	SNP	synonymous_variant	LOW	g3219	g3219.t1	protein_coding	p.Thr156Thr	MGNGQSSPNPHHTPREHKPSSSHHHLSRSSSPAASNSANNRRKKSLELPDLANLTLTNVNGTAGSSPSSPYAPEALGKDCQKSSLKTGNARNVPGSAKPVDNLGLKKRPSPLAPSLVTSPLSPTSPKSSSINAVHNLYFSSSNPTSSSSSANNTNTSSPTHVDNVLGSRGVGAPREPVPIPKTPQTPNAGLPNYSRSYTPNQRTESDPPDRPPSTARGDHLKQAKTARISDSLPEEHPPLSTSPASSKHSKRDPSGTGEDEVYVRSSLPLGGAASSPGPHVDGTEVASMGLGLIGADAKSQSVERGFGSKKTATRQVEDPKQAEKEVFVNVKEEGVPTIINWTGGGKEVFVCGTFAKNWKERIRMNKSTHDFTLVLNLPPGPHRLKFIVDESWKCSDDL…	0	0	0	0	0	0	0	0	0	0	0	0	0	0	0	1	0	0	0	0
QXden1.PacBioOnly_0	736195	CTGA	C	DEL	disruptive_inframe_deletion	MODERATE	g3224	g3224.t1	protein_coding	p.Asp89del	MPVPAPSPPQVVPTLTRSKLRHFRFSEWYPVFRRVSIRGTVFKFSPEEQVTFTKWFDEDGMRLPDGVLLEDLESHDDDADDDDDDDDDDVADDDSSSSSSSTPPVYSLPRLTSHIASTFTTFKPSGVFPKLNSVCPQDAQWILPFPLPMKCPSIEDLFMVLKASGLMNGVMEALNQTRTDGEEAVDGVIEDETEDQGQGELLEMVLKKWYDLDRSREFRMFIRDNTLLGICQRDTNFYEHLVDPDTQAKIHQSLLEFFDTTIRGKFAGGPDYVVDVYMTSNLSSAHIVDFSPYHPFHTSPLLFSYEQLHELYLSTLSSPSCTGSESSSLSRDSHPIDALSALSLSDLPASQTTPDDDDEEEQDVEVITSLPLLLMIPSRAHPMAARNAPAWPAYPVDVN…	0	0	0	0	0	0	0	0	0	0	0	0	0	0	0	0	0	1	0	0
QXden1.PacBioOnly_0	758993	G	A	SNP	stop_gained	HIGH	g3231	g3231.t1	protein_coding	p.Trp239*	MHRCNKSRIALSTTAFNQLPAALFQSVRPNTRSRAGLFYDLGIIWAVIGLVLSLSLLVGQAWTVGTSLWAFVSATGSPTGSTVAMTTTTTTSGIASLVKRATPVETTADSGFIKPLSMNLVMLSLPPFTLPSIELALTPPRERARIAAAGCWHNFLSVIVLGALTLLANQALIPVSHIGRAVLGFQPGSALAQAIPVGSIITHLDDSPLGATSLGKSDKLWSDMFVDRHTDIPGLTSGWCVSEAWFLAQNDLCCKPASTPSSDLTICFNPSASTSSSGRCLPPSIMLPSTQVDSTGRTPQRCPCLASGEICIEPDESKGEIVRITFLSPRSDRSPSGTNKRWADVEESIVWQGPSESIYSQIETSPTIPPSLIPLSLYPQIRSIALLFKYFTVISTTLS…	0	0	0	0	1	0	0	0	0	0	0	0	0	0	0	0	0	0	0	0
QXden1.PacBioOnly_0	759153	G	A	SNP	synonymous_variant	LOW	g3231	g3231.t1	protein_coding	p.Thr265Thr	MHRCNKSRIALSTTAFNQLPAALFQSVRPNTRSRAGLFYDLGIIWAVIGLVLSLSLLVGQAWTVGTSLWAFVSATGSPTGSTVAMTTTTTTSGIASLVKRATPVETTADSGFIKPLSMNLVMLSLPPFTLPSIELALTPPRERARIAAAGCWHNFLSVIVLGALTLLANQALIPVSHIGRAVLGFQPGSALAQAIPVGSIITHLDDSPLGATSLGKSDKLWSDMFVDRHTDIPGLTSGWCVSEAWFLAQNDLCCKPASTPSSDLTICFNPSASTSSSGRCLPPSIMLPSTQVDSTGRTPQRCPCLASGEICIEPDESKGEIVRITFLSPRSDRSPSGTNKRWADVEESIVWQGPSESIYSQIETSPTIPPSLIPLSLYPQIRSIALLFKYFTVISTTLS…	0	0	0	0	0	0	0	0	0	0	0	0	0	0	1	0	0	0	0	0
QXden1.PacBioOnly_0	759160	T	C	SNP	missense_variant	MODERATE	g3231	g3231.t1	protein_coding	p.Phe268Leu	MHRCNKSRIALSTTAFNQLPAALFQSVRPNTRSRAGLFYDLGIIWAVIGLVLSLSLLVGQAWTVGTSLWAFVSATGSPTGSTVAMTTTTTTSGIASLVKRATPVETTADSGFIKPLSMNLVMLSLPPFTLPSIELALTPPRERARIAAAGCWHNFLSVIVLGALTLLANQALIPVSHIGRAVLGFQPGSALAQAIPVGSIITHLDDSPLGATSLGKSDKLWSDMFVDRHTDIPGLTSGWCVSEAWFLAQNDLCCKPASTPSSDLTICFNPSASTSSSGRCLPPSIMLPSTQVDSTGRTPQRCPCLASGEICIEPDESKGEIVRITFLSPRSDRSPSGTNKRWADVEESIVWQGPSESIYSQIETSPTIPPSLIPLSLYPQIRSIALLFKYFTVISTTLS…	0	0	0	0	0	0	0	0	0	0	0	0	0	0	1	0	0	0	0	0
QXden1.PacBioOnly_0	759696	G	A	SNP	missense_variant	MODERATE	g3231	g3231.t1	protein_coding	p.Asp410Asn	MHRCNKSRIALSTTAFNQLPAALFQSVRPNTRSRAGLFYDLGIIWAVIGLVLSLSLLVGQAWTVGTSLWAFVSATGSPTGSTVAMTTTTTTSGIASLVKRATPVETTADSGFIKPLSMNLVMLSLPPFTLPSIELALTPPRERARIAAAGCWHNFLSVIVLGALTLLANQALIPVSHIGRAVLGFQPGSALAQAIPVGSIITHLDDSPLGATSLGKSDKLWSDMFVDRHTDIPGLTSGWCVSEAWFLAQNDLCCKPASTPSSDLTICFNPSASTSSSGRCLPPSIMLPSTQVDSTGRTPQRCPCLASGEICIEPDESKGEIVRITFLSPRSDRSPSGTNKRWADVEESIVWQGPSESIYSQIETSPTIPPSLIPLSLYPQIRSIALLFKYFTVISTTLS…	0	0	0	0	0	0	0	0	0	1	0	0	0	0	0	0	0	1	0	0
QXden1.PacBioOnly_0	782213	C	T	SNP	intergenic_region	MODIFIER	g3239-g3240	g3239-g3240			#N/A	0	0	1	0	0	0	0	0	0	0	0	0	0	0	0	0	0	0	0	0
QXden1.PacBioOnly_0	806878	C	T	SNP	synonymous_variant	LOW	g3248	g3248.t1	protein_coding	p.Glu116Glu	MLLSRSSIKTSSSFVRAMTSSAPRYLSLLKPSTSLSSLPGSFSQDTLASKLKLAQPDLLRYTNFVDGSWVTPSREDEGVNFEIRDPASNDVIAYAPDLNAEEVNEVIKVADSVRKEWAQTTAKHRSDLLRKLNDLMILHQEDLAKIITIENGKPLADARGEIAYGASFVDWFSAEAVRSYGDTIPSATPGLRNIVIKQPVGVCSILACWNFPNAMITRKIAPALAAGCPVVVKAPPETPLSALAMARLVELAGFPKGVVNIITTDKNTKDVGKAMTENPLVRKVSFTGSSPVGKILMSQASSTLKKCSFELGGNAVFAVFEDADLQKAVEGLIQCKFRLSGQTCVCCNRIYIHESVYDEFSKLFIEAVSKFKIGSGLDSSVTHGPVIHSRALAKVQSHI…	0	0	0	0	0	0	0	0	0	0	1	0	0	0	0	0	0	0	0	0
QXden1.PacBioOnly_0	836254	GAGA	G	DEL	intron_variant	MODIFIER	g3261	g3261.t1	protein_coding		MVQVPVIARLFGLLGRPKSFLPHLKVEDIRQINFQSLRDLGYKGVVFDKDNCLTKPYVDTVEPHLKDSLASSIRAFGLGNVLMVSNSSGTRNDPGHLGAEALYRATQAPVLLHGWKKPGCYNEVWTYFYRRQELLSQNVFPEPDVSSTAVTAPTTLVIPPSSETPGSPGLGLVVIGDRLLTDTLLTSLIRPPPITASAYTTAVPNTRASLPVNLSILTTQLHTPKDVRLLRVLERLIERIIRRIYIRSVPAVDVTDEQWRLAGVLTDGKGSLAPQVFSTRQQMMKKSKIQMIGKIAGSIGSVTRQIWRGGVSGWMIIRQEGLAGLATRAQSSLMGMIDRSREKFTTGVRNRLDSVKCGVSEWLRTSLVGRLGASVVSMVSSTKALVSSLSSRVGPGRKP…	0	0	0	1	0	0	0	0	0	0	0	0	0	0	0	0	0	0	0	0
QXden1.PacBioOnly_0	837825	C	T	SNP	intergenic_region	MODIFIER	g3261-g3262	g3261-g3262			#N/A	0	0	0	0	0	0	0	0	0	0	0	0	0	0	0	0	0	0	1	0
QXden1.PacBioOnly_0	875909	T	A	SNP	missense_variant	MODERATE	g3274	g3274.t1	protein_coding	p.Thr360Ser	MGVFSWFQKKPELDYETLLQTLSQSIQDKQQHLSEIKLRERRSTLLVTLYLIGFWILYALLWWIDYLPLGLMGFNSQPDEWESDDERGLVESYGGIIILALPAFIGPIVIIFIRRTVKAWYTRQELSEEKQLRDLRARQRTTIEEIKKKTNYYSTRNLLERYDEAPSPTAAKLQQQQQQANLRKRGAFQPPVDPRLQPSTPGSPSPNSIKPNTPSADLIGTPINRMNPQTPLSAIGGPHMSSALFASGGMQPVTPPTPPRKTLFDRAADYILGDEAGGSKGDMGKFALVCGKCFTWNGLVEEARWGDMQYVCPKCGFFNPSPNSLSKKDSNPLNASLPVPPMTRTRSTSPLAEELKSGPTTPPGKTNAGKTRKGKGKNEKLETTKDL*	0	0	0	0	0	0	0	0	0	0	0	0	0	1	0	0	0	0	0	0
QXden1.PacBioOnly_0	880520	G	GA	INS	intron_variant	MODIFIER	g3275	g3275.t1	protein_coding		MQPVDPNENPLNTHLEKSPAHGTHASVGDHLPPYLNPPALLALNMLSPPVLGIIIALVTLLVFKTQNHSMVTNAKKEIMAGCLAAEKALGTLEAIPSLLEEKSLKATAKAVQASVRGVGKGLVMIITVLEAVITFLIDTFRSTYLCCLELVVFGGLALIMFAVSEISDAVKSALNTIRLLIQSQVTAFNTVTQAAVKSINFVTKLVDVTLNVTEISIPALSQLENVTIGTTLEAELYKLNSSLPTLDDIRTKLDAFIDQPFDTMILKINTTTSNYTFIPSSRTANVTSLAVSSANSSADLCTGLDLTFIDDLGQDLDKITQWGVGILAALGVILIAVLLYLERLRYKSMSERIDLFNQSRSTLEKGKLYTDEDLMELIHLSQNGIVTVWTYKGLEKLRK…	0	0	0	0	0	0	0	0	0	0	0	0	0	1	0	0	0	0	0	0
QXden1.PacBioOnly_0	890938	C	T	SNP	intergenic_region	MODIFIER	g3278-g3279	g3278-g3279			#N/A	0	0	0	0	1	0	0	0	0	0	0	0	0	0	0	0	0	0	0	0
QXden1.PacBioOnly_0	891603	GCAT	G	DEL	intergenic_region	MODIFIER	g3278-g3279	g3278-g3279			#N/A	0	0	0	1	0	0	0	0	1	0	0	0	0	0	0	0	0	0	0	0
QXden1.PacBioOnly_0	911955	CGA	CGAGA,C	INS,DEL	intron_variant	MODIFIER	g3285	g3285.t1	protein_coding		MPVPSIDLIHPAGPSHLSNLHRQPQLQHQLLTSTTTPSSSDNISPSPLSSSVAKPIRPSQTDMSTTVRPNFRARQGAGSAPPGEVDRANMLGSFLESTGKAEDTSEEFSHPRLHHQPRSEPHIQPTLSSSSSPPFKPSFLDIDKLIQIATSQPPPSPLPFHLTPNSHNTSHSSPSPGAGSAHGNLSRPLSSVGHPNGQPRSTTPSYNSHNLSASSSAIGQSSTDTRVCLFVGNLPFRVRWQDVKDLFRRAGTVLRADVSLGADNRSKGHGLVLLGSREDAIRAIEMFNGYNWQTRILEVRPERLPPEFEQHAPPLLHQNPSFSSTPASNSFPNHANQNSNNPNMNPVVPSSSPMYPSHSNLYHPIPGLGTPSAASMLFNHPSQQQQHSFGSEGLTRSND…	0	0	0	0	1	0	0	0	0	0	0	0	0	0	0	1	0	0	0	0
QXden1.PacBioOnly_0	911955	CGA	CGAGA,C	INS,DEL	intron_variant	MODIFIER	g3285	g3285.t1	protein_coding		MPVPSIDLIHPAGPSHLSNLHRQPQLQHQLLTSTTTPSSSDNISPSPLSSSVAKPIRPSQTDMSTTVRPNFRARQGAGSAPPGEVDRANMLGSFLESTGKAEDTSEEFSHPRLHHQPRSEPHIQPTLSSSSSPPFKPSFLDIDKLIQIATSQPPPSPLPFHLTPNSHNTSHSSPSPGAGSAHGNLSRPLSSVGHPNGQPRSTTPSYNSHNLSASSSAIGQSSTDTRVCLFVGNLPFRVRWQDVKDLFRRAGTVLRADVSLGADNRSKGHGLVLLGSREDAIRAIEMFNGYNWQTRILEVRPERLPPEFEQHAPPLLHQNPSFSSTPASNSFPNHANQNSNNPNMNPVVPSSSPMYPSHSNLYHPIPGLGTPSAASMLFNHPSQQQQHSFGSEGLTRSND…	0	0	0	0	1	0	0	0	0	0	0	0	0	0	0	1	0	0	0	0
QXden1.PacBioOnly_0	912052	C	T	SNP	missense_variant	MODERATE	g3285	g3285.t1	protein_coding	p.Ser109Asn	MPVPSIDLIHPAGPSHLSNLHRQPQLQHQLLTSTTTPSSSDNISPSPLSSSVAKPIRPSQTDMSTTVRPNFRARQGAGSAPPGEVDRANMLGSFLESTGKAEDTSEEFSHPRLHHQPRSEPHIQPTLSSSSSPPFKPSFLDIDKLIQIATSQPPPSPLPFHLTPNSHNTSHSSPSPGAGSAHGNLSRPLSSVGHPNGQPRSTTPSYNSHNLSASSSAIGQSSTDTRVCLFVGNLPFRVRWQDVKDLFRRAGTVLRADVSLGADNRSKGHGLVLLGSREDAIRAIEMFNGYNWQTRILEVRPERLPPEFEQHAPPLLHQNPSFSSTPASNSFPNHANQNSNNPNMNPVVPSSSPMYPSHSNLYHPIPGLGTPSAASMLFNHPSQQQQHSFGSEGLTRSND…	0	0	0	0	1	0	0	0	0	0	0	0	0	0	0	0	0	0	0	0
QXden1.PacBioOnly_0	913293	G	GA	INS	intergenic_region	MODIFIER	g3285-g3286	g3285-g3286			#N/A	0	0	0	0	0	0	0	0	0	0	0	0	0	0	0	0	0	0	1	0
QXden1.PacBioOnly_0	914727	ATG	A	DEL	intergenic_region	MODIFIER	g3285-g3286	g3285-g3286			#N/A	0	0	0	0	0	0	0	0	0	1	0	0	0	0	0	0	0	0	0	0
QXden1.PacBioOnly_0	920306	TTTTCTTTC	TTTTC,T	DEL,DEL	intergenic_region	MODIFIER	g3286-g3287	g3286-g3287			#N/A	1	1	1	1	1	1	1	1	1	1	1	1	1	1	1	1	1	1	1	1
QXden1.PacBioOnly_0	920306	TTTTCTTTC	TTTTC,T	DEL,DEL	intergenic_region	MODIFIER	g3286-g3287	g3286-g3287			#N/A	1	1	1	1	1	1	1	1	1	1	1	1	1	1	1	1	1	1	1	1
QXden1.PacBioOnly_0	933417	C	CA	INS	intron_variant	MODIFIER	g3291	g3291.t1	protein_coding		MLSRLGSYFPSFSSTESSSSGYGHDRIYDHDHDHDEYDIRDPHGSSTASSSVPPNSFFRRLAAIPGSRSVSPTLHPYRGTLSRKSKKSRGSWRSALFAGWGPNRLTALRLTVLLGMAVWYVFRYRWEIQVEFSMYNKPWIESEILSLENPPTADLAETCFSPSALDAQANLRPTVQPSTWNYSSIYSHTPSVIQLQSTLALTHPDDCFDYASLIQPSLLAKRKHLTYHTYWRGDLLPFGERQEWTIKSFLATQPLDRSTFILWSNVDLVELNPRVAQLAKLYGKNLKVKKIDIKQMAKGTMLEGRMDLLGGAIKDQRAWVDGDLVRLLVLWTHGGVWADMDMIFLRDLHVLTEDEWVTQWDCYNKPYRSLNGALLHFHRQSPFLCSLFHIMARSPPPRP…	0	0	0	0	0	0	0	0	0	0	1	0	0	1	0	0	0	0	0	0
QXden1.PacBioOnly_0	956022	TC	T,TCCCCCCC,TCCCCCCCCC,TCCCCCC	DEL,INS,INS,INS	intergenic_region	MODIFIER	g3297-g3298	g3297-g3298			#N/A	0	0	1	0	0	0	1	1	0	1	0	0	0	1	0	0	0	0	0	0
QXden1.PacBioOnly_0	956022	TC	T,TCCCCCCC,TCCCCCCCCC,TCCCCCC	DEL,INS,INS,INS	intergenic_region	MODIFIER	g3297-g3298	g3297-g3298			#N/A	0	0	1	0	0	0	1	1	0	1	0	0	0	1	0	0	0	0	0	0
QXden1.PacBioOnly_0	956022	TC	T,TCCCCCCC,TCCCCCCCCC,TCCCCCC	DEL,INS,INS,INS	intergenic_region	MODIFIER	g3297-g3298	g3297-g3298			#N/A	0	0	1	0	0	0	1	1	0	1	0	0	0	1	0	0	0	0	0	0
QXden1.PacBioOnly_0	956022	TC	T,TCCCCCCC,TCCCCCCCCC,TCCCCCC	DEL,INS,INS,INS	intergenic_region	MODIFIER	g3297-g3298	g3297-g3298			#N/A	0	0	1	0	0	0	1	1	0	1	0	0	0	1	0	0	0	0	0	0
QXden1.PacBioOnly_0	956033	T	C	SNP	intergenic_region	MODIFIER	g3297-g3298	g3297-g3298			#N/A	0	0	1	0	0	0	1	1	0	1	0	0	0	1	0	1	0	0	0	0
QXden1.PacBioOnly_0	956037	T	C	SNP	intergenic_region	MODIFIER	g3297-g3298	g3297-g3298			#N/A	0	0	1	0	0	0	0	0	0	0	0	0	0	0	0	1	0	0	0	0
QXden1.PacBioOnly_0	961193	C	T	SNP	missense_variant	MODERATE	g3299	g3299.t1	protein_coding	p.Val439Met	MSYQLPPNAAPLEDNDDYSSSSGSDTTECDNFSNWAEDPEDASALAVPLFGQPGEQVQNVQQAMEIDRSKGFDLEREVERLGLDFHQRVRLINHIRKTTPSVETVAKLTGTEKLFQDDSLLIPVLENDAYLQVGDSWDSDSDEDLDAPSQPQSSSVPNSQTPKESDAELQKARRKIRSLEDKIKALQAEAQYELGSLKNILKDRMNASNGVESREVEVKDGAEGEGKKVNEEGKGKGKERDDDSHYFDSYAYNDIHEIMLKDTTRTKSYAIFILSNPHLFKDAVVLDVGCGTGILSLFAAKAGAKHVYAVDASDVAKKAIENIKNNGYADKITVVRGKVEDIQLPVDHVDIIISEWMGYFLLYESMLDSVLVARDRFLRKGGVLAPSQTKIMLAGVDCA…	0	0	0	1	0	0	0	0	0	0	0	0	0	0	0	0	0	0	0	0
QXden1.PacBioOnly_0	967913	C	T	SNP	splice_region_variant&intron_variant	LOW	g3302	g3302.t1	protein_coding		MSRPTSPASHTSEHEQIEERRQQQQEQSTPSSPTRSPTSLDDQSSTLPLDPEETLPSDTDIETSLKADDPQATEPETVDLTETAAHPDSVKPSPETVVNDVQVSEEESALLDDSNQEGPGLMRTKISSSKKTERPMSAHLHSSGSSYGSQDPNVVVSEERSDAVIDLTYEEIEQRSVASSSTLRSSLPVSTEDMPLSTTIPNASSLNEPDPSSKPVSPTTSHLSTDTAFALASKPKGDRTSLLLSNTTKQHSRSSSAEGQALLKEEFDKIRQSYTGHGSPKLYHHRGSSRVSLHGKSPLVGGGNEEDLWDRVKTGAHLDGQVERTDLYSSELAAKDDGEAEEMFDEPLVEDDNGGDVDWAFWGEVMNDYQAVAKEDPARLSQAIQDGIPDVIRGSMWQL…	0	0	0	0	1	0	0	0	0	0	0	0	0	0	0	0	0	0	0	0
QXden1.PacBioOnly_0	993912	G	GT	INS	intron_variant	MODIFIER	g3312	g3312.t1	protein_coding		MFNARPHPHLKGTILHISNLPASMSNGEIAELFQDCLPIRLNLGREAVDMYGSIEGTVEFRDSVRAEKALTTLSNLFQLSPYPPPFVPLPAPVDSVPRVISGFPEGTSPGLIWEALRPAALRSLILPHQNWDTGYSPEALVEFWYEDDARWFEINPPIMPTGEVLSIVPYNPRRQLPIPIAPLSPNLRSMSNMSSPSSYYFRSPFLGFSPLAPSFVPNGGGMNGSWKASPPLSQIPMPIMNGSSPNMLGLASPNLNAGHYGPGQQVQPAPSFGPGSTSVSGLIDPCNLFCKNLDPSMSSNDMFTHFRVFGRIVSARVMRDDAGNSKGFGFVSYQTPQEAHAALVAMDGALLGSKRMVVRLHEPKKLRGEKLAELRLKGSPDGPSVGYHAAFPSIPGHLE…	0	0	0	0	0	0	0	0	0	1	0	0	0	0	0	0	0	0	0	0
QXden1.PacBioOnly_0	993912	G	GT	INS	intron_variant	MODIFIER	g3312	g3312.t2	protein_coding		MFNARPHPHLKGTILHISNLPASMSNGEIAELFQDCLPIRLNLGREAVDMYGSIEGTVEFRDSVRAEKALTTLSNLFQLSPYPPPFVPLPAPVDSVPRVISGFPEGTSPGLIWEALRPAALRSLILPHQNWDTGYSPEALVEFWYEDDARWFEINPPIMPTGEVLSIVPYNPRRQLPIPIAPLSPNLRSMSNMSSPSSYYFRSPFLGFSPLAPSFVPNGGGMNGSWKASPPLSQIPMPIMNGSSPNMLGLASPNLNAGHYGPGQQVQPAPSFGPGSTSVSGLIDPCNLFCKNLDPSMSSNDMFTHFRVFGRIVSARVMRDDAGNSKGFGFVSYQTPQEAHAALVAMDGALLGSKRMVVRLHEPKKLRGEKLAELRLKGSPDGPSVGYHAAFPSIPGHLE…	0	0	0	0	0	0	0	0	0	1	0	0	0	0	0	0	0	0	0	0
QXden1.PacBioOnly_0	1006907	CA	C,CAA	DEL,INS	intergenic_region	MODIFIER	g3318-g3319	g3318-g3319			#N/A	0	0	0	0	0	0	0	0	0	0	0	0	1	0	0	1	0	0	0	0
QXden1.PacBioOnly_0	1006907	CA	C,CAA	DEL,INS	intergenic_region	MODIFIER	g3318-g3319	g3318-g3319			#N/A	0	0	0	0	0	0	0	0	0	0	0	0	1	0	0	1	0	0	0	0
QXden1.PacBioOnly_0	1023081	C	T	SNP	missense_variant	MODERATE	g3322	g3322.t1	protein_coding	p.Thr969Met	MLSVFGHRSSFQPSSAHSPSNRKSLKDLMRSQEQSSTVRQLRLSILKDGQDILDRATLETYLNLALDPSSANDGQPLTQDQYGLLSSIFKRLAVFLRAPPNASVDPIPIALSLFEPSRQLAIGDKVWKALAVSSSAASEEKAKSIAAWGAIQNYESLASFLSSLPSVDTISKNSLLQPLLEKCLSSNQALIAKAPLQILALLLHSCSLQLSASAPDLPTELLDLLPERDLASYRGHLFAVLLFIIFLYYPSDSTSTSNWTWEILVGQVLQILLSPPTETQDTETIRFNILQHTLRPLTQSNPYALLSIAQILLDTHPTHPLKDEVYLSLATLGAGFSLCSPIGQPAQEGKMAVSHDLIQTCLQSSNDTVRLAVLGLVTERPAVNTPLTEAEANVVRLFF…	0	0	0	0	0	0	0	0	0	1	0	0	0	0	0	0	1	1	0	0
QXden1.PacBioOnly_0	1023081	C	T	SNP	missense_variant	MODERATE	g3322	g3322.t2	protein_coding	p.Thr968Met	MLSVFGHRSSFQPSSAHSPSKKSLKDLMRSQEQSSTVRQLRLSILKDGQDILDRATLETYLNLALDPSSANDGQPLTQDQYGLLSSIFKRLAVFLRAPPNASVDPIPIALSLFEPSRQLAIGDKVWKALAVSSSAASEEKAKSIAAWGAIQNYESLASFLSSLPSVDTISKNSLLQPLLEKCLSSNQALIAKAPLQILALLLHSCSLQLSASAPDLPTELLDLLPERDLASYRGHLFAVLLFIIFLYYPSDSTSTSNWTWEILVGQVLQILLSPPTETQDTETIRFNILQHTLRPLTQSNPYALLSIAQILLDTHPTHPLKDEVYLSLATLGAGFSLCSPIGQPAQEGKMAVSHDLIQTCLQSSNDTVRLAVLGLVTERPAVNTPLTEAEANVVRLFFK…	0	0	0	0	0	0	0	0	0	1	0	0	0	0	0	0	1	1	0	0
QXden1.PacBioOnly_0	1025398	C	T	SNP	synonymous_variant	LOW	g3323	g3323.t1	protein_coding	p.Glu477Glu	MSVDTPMLPRKKQIRLPFQPSYLPKHANKSQPRCAIQEIELEMKAERGEKGSKEVQEAKGKMWEMLKKFEEGIGGDTLEGLDGFDQESEGEVDDEEDDGLDELQALLEGSKLDNLSPEELLSLLPPSLRSEFISSISTNSNQPSAVIQTLLESEELSADAEAPWWMPVEGERVGKVEGDHEEEQGFLEGATARDKKKETHAVPDMLNGPIVKPTEAAAENLMYNILAITIAYIQISLVYRISPWTLPSTSLKSNQLDRKETSQQACEDLMKLVPFLEEAGSTLLLKSVEDAEVFVRSLADSNTTIPSSIAKAHLLPLLVPPPTIAVLSDINTTVDPSIPLVQPIHPLQRLLADVHRTLSQSLSSPSVHRSTVDRTYKASSLKSTSSTRKRAIKKLEFLV…	0	0	1	0	0	0	0	0	0	0	0	0	0	0	0	0	0	0	0	0
QXden1.PacBioOnly_0	1028538	TCA	T	DEL	intergenic_region	MODIFIER	g3324-g3325	g3324-g3325			#N/A	0	0	0	0	0	0	0	0	0	0	0	0	0	0	0	0	0	0	0	0
QXden1.PacBioOnly_0	1039562	CGAG	C	DEL	conservative_inframe_deletion	MODERATE	g3329	g3329.t1	protein_coding	p.Gly251del	MDIDMSLDDLASKNKKTSNTSARGGPARRDRTVSGRGGAGRGADRAAGSAPYTRPPPASTDAPWRHDMFGGKGGRQGGQIGSDSQTNPSAKLKIEGLHYEIQNFQLEKIFAQAGKIAEGPSIVYDRSGRSTGVAYVTYAAISDAKLAFEKLDGQKANGEPIKITYAPVRLPRPGTVRATGPAEGKPLFGRLGGLVGGTDAPAATRGRESRGPRTANPKGTDGPSAPRVGGAGRGGREARGGRGGGGGGGGGRGKGSKRGPVNQDALDKELEAFMKSDAPATASAPAPAAEANAMEE*	0	0	0	0	1	0	0	0	0	0	0	0	0	1	0	0	0	0	0	0
QXden1.PacBioOnly_0	1049472	G	A	SNP	missense_variant	MODERATE	g3334	g3334.t1	protein_coding	p.Pro515Ser	MASVVGLDLGNASSKIGVARRGGIDIIVNEVSNRATPSLISFTPRQRYIGEAAKTAETSNFKNTIGSLKRLIGRKFDDPEIQEIEKKFINAELVDVDGTVGVKVQYLGEPTTFSATQLVAMYLGRLRDQASAELGSAVSDVVIAVPGWFTDIQRRAMLNAAEIAGLNSLRLINDLTAVALGWGITKTDLPESTDAAKNVVFIDVGHSNFSVAVAAFSKGQLRILSSAYDRHFGGRDLDFALVQHFAKEFQTKYKIDVLSSPKAIFRLAAGCEKLKKVLSANPEAPINVESIMNDVDAASKLTRTEFEGLVSDVLSRVQAPILSALKDAGVTAEEIDSVELVGGSSRVPAIKERIAELFPGKTLGATLNQDEAIARGATFACATLSPVFKVREFAVHDIN…	0	0	0	0	0	0	0	0	0	0	0	0	0	0	1	0	0	0	0	0
QXden1.PacBioOnly_0	1061286	C	T	SNP	synonymous_variant	LOW	g3340	g3340.t1	protein_coding	p.Asp221Asp	MYEEEDVPQLSVVERVALVSNLIRQAPPGEINDVINDARLLLQDDKAFDEAVGPAVKSYNHDQFVAFDVPGLSYKTLVAPAALVPGEPSRYYEPRSGQSFEFDHISLTASDLQPLDLPKDTTSFIASFEKPLQTYISNHYSNGAGCIFPSLVLNEPVPDPTPIPATSAPESTPVLESTPEFQIPSSSQEASEKVEDILDGQNDKAEVTEEAEPGLVETLKDAVVSGVKSVLETSGVGEEVSESVDPEEPEATKEVKEEKAEEKEEVKEEQQVNQEEETNTTDVADEGPDVPVAALDKEESSAVPVKIVPAGRSVGVDEGKFTIVTSGHRYSPTNFWTGRWRSSYDIDLKKESFIGQIQAVVHYYEQGNVQLRTVQTPTIALPPVGPSQAAAIISEISKV…	0	0	0	0	0	0	0	0	0	0	0	0	0	1	0	0	0	0	0	0
QXden1.PacBioOnly_0	1069031	T	TA	INS	intron_variant	MODIFIER	g3343	g3343.t1	protein_coding		MPNKISFSTSYAGQAPSFLSSAIAASGLVFVSGSCGVEQGVFVQGDVKDRATVALKRIQSLLQARGLGMEDVVSSTVYLSKYVQDYDSLNEAYLQAFPQDIKPTRTCVGASALPSGTDVEITCIAVEKSHGPIQKITSPELPDTLPFLSPALSIQDLVFVSGQCAEDGGSSAHTVNDRTKSALGNVRVLLKQAGLGLEDVISSTVYLTKYKEDFNMMNQAYIQAFTTGSPFPTRTCIGLERLPGGTDVEITCIAAKRNDGSGQRVRVPINVPSLGAVPPFLSSNILAPKAKLYYLSGTTGVGTDGTVSDRTRAALENIKTRLVEVGLGLSDVVSSTIYLSNYVEDFGAMNKAYTPFFPTDPPSRTCIGIKDLPQGTDVEITCVAALREPHPSCRLSVEW…	0	0	0	0	0	0	0	0	0	0	0	0	0	0	0	0	0	0	0	0
QXden1.PacBioOnly_0	1093514	G	A	SNP	synonymous_variant	LOW	g3351	g3351.t1	protein_coding	p.His1101His	MSQSESDAGRLHRPNDLEGMHRDFGSVRAGTQSLVQAMSAVPWDDADDSDSSGSDDEGETVSVEERRTGSATYAPQSDPAFGSGQAVHEKTNPMRPTHSSRMSSSIHTIHRPVAYSRAISESRTPMLERNKPSFSGHTDASGFKKDHTLPSFHHTDPYLSHTVNPGQHSNQNLDKVLFSHRENGVEKFQADNPTADEQDYEHQTSDKSILHGTREGENVEKEEADGDRAEEELVKGDSIQDESHEQEARSLMSRRHPDKNANTDEHSSIGRRKRKQKLAEKLRDVFNLPDVEPVLGELPCWLLRSILLQGYMYLTTGHLCFYAALPNNAEHKVIKSGPLIKKSRKSLRANKYWFVLKNGVLSWYTSSADPYFPQGNVDLQYAVECEPFGEKALKLSTNR…	0	0	0	1	0	0	0	0	0	0	0	0	0	0	0	0	0	0	0	0
QXden1.PacBioOnly_0	1098205	C	T	SNP	intron_variant	MODIFIER	g3351	g3351.t1	protein_coding		MSQSESDAGRLHRPNDLEGMHRDFGSVRAGTQSLVQAMSAVPWDDADDSDSSGSDDEGETVSVEERRTGSATYAPQSDPAFGSGQAVHEKTNPMRPTHSSRMSSSIHTIHRPVAYSRAISESRTPMLERNKPSFSGHTDASGFKKDHTLPSFHHTDPYLSHTVNPGQHSNQNLDKVLFSHRENGVEKFQADNPTADEQDYEHQTSDKSILHGTREGENVEKEEADGDRAEEELVKGDSIQDESHEQEARSLMSRRHPDKNANTDEHSSIGRRKRKQKLAEKLRDVFNLPDVEPVLGELPCWLLRSILLQGYMYLTTGHLCFYAALPNNAEHKVIKSGPLIKKSRKSLRANKYWFVLKNGVLSWYTSSADPYFPQGNVDLQYAVECEPFGEKALKLSTNR…	0	0	0	0	0	0	0	1	1	0	0	0	0	0	0	0	0	0	0	0
QXden1.PacBioOnly_0	1107989	C	T	SNP	missense_variant	MODERATE	g3354	g3354.t1	protein_coding	p.Thr307Ile	MVSSKHIVNDPKAIVLDALKGVVALNPNVKLNEEYKVIHLAKVPHQVSIISGGGSGHEPSHAGFVGAGLLSAAVSGNVFASPNTNQVKKALEIVNNDKGTLIVIMQYTGDVLHFGLAKEQFTAQNPSSKIRLLAVGEDVSVGREQGKMVGRRGMAGTVLVYKIAGALAKEGAEIDEVYDLGKYVADRTATLGVGLEHCSLPGSTSTESHLKADEMELGMGIHNEPGLEKITLPKTRDLLNQMITFSISTSDPDRSFVPFKGDGKDEVVLMINNLGGISQLELSGIVGHAIEVASEKGLKVRRVLAGTYMTSLDMPGFSVSLFLLPREGESAYTADQLLSYVDAPGDAPGWAWNAASEPVVHVDTKEASSEEKAVKNNGSPLPPTSSSVFLAAIKQACED…	0	0	0	0	0	0	0	0	0	0	0	0	0	0	0	1	0	0	0	0
QXden1.PacBioOnly_0	1111888	C	T	SNP	synonymous_variant	LOW	g3355	g3355.t1	protein_coding	p.Arg469Arg	MPRSRHSTSTPLQTVVSKSPSPASSPGNYPPALAPAPPSPLVTRLRQDAMWAAVSQFCAMWLPTLGGIDWDPERIESDFDNTEDRYIAPMMTQLLTSLTLDKRIDKTNWVRHLRLQYLSRSPETNALGTEEEPRDWPELGLGDKLRAMHDLCEWQLVDCERFRGLVLNGEPDEEISWRIHPVGWDAKGNTFWLFDDSRLWVQHPIPPKPIKMVTRRIKVPREKVVARPRGRRQRGKAAAPTPAPALVESSPQKSSRTKRSAPLSPPAPAPPPVKKARSTRASLRASLTLPEWEEIPKEWLDPLQPEAGAGPEPSSSSSSAAAVKTEGSKQDATGSIDRRALKGTGLLSDDDESDLSEISDVEEKEEGEGVDWDWAEIEEEEEEEPDPRDEIVKMKETLA…	0	0	0	1	0	0	0	0	0	0	0	0	0	0	0	0	0	0	0	0
QXden1.PacBioOnly_0	1121977	C	T	SNP	missense_variant	MODERATE	g3358	g3358.t1	protein_coding	p.Thr358Ile	MQSMQTQAIPLPFPKYCQIVQKALRERDGETLAVLLANDQQEIGERIILGLAGSHRNLLVPHTLKLPSPFSEIVISHIQVLVLSKQASSSLGETEGASWVGAYKEQVQCLSLFMNQFLINQTSWPLPVLYQLCRDLRDLGEKADEYSISSGLQKTPVSLEDTARHINKAFTIVATDRMNKGVEARQRGIYYIAGLSIKCYFKVNRPTLCKNIIRAIGSSSNPQPLDSFPIAHQVTWRYYMGMLAFLEEEYKTAEDLFWEAFKGCSWLAKRNLERSDIRAYDIALRALRGKLLSLSGGGGGGGGGIWTAMEKGREVVVRGRLKKIWLAQNKLSRIPIKTFQIGLQLASGSSSLSASTPTPIPSRVEDGSFGDLEDEEEYADPAEVECLIANMIYKGYVKG…	0	0	0	0	0	0	0	0	0	0	1	0	0	0	0	0	0	0	0	0
QXden1.PacBioOnly_0	1122173	C	T	SNP	intron_variant	MODIFIER	g3358	g3358.t1	protein_coding		MQSMQTQAIPLPFPKYCQIVQKALRERDGETLAVLLANDQQEIGERIILGLAGSHRNLLVPHTLKLPSPFSEIVISHIQVLVLSKQASSSLGETEGASWVGAYKEQVQCLSLFMNQFLINQTSWPLPVLYQLCRDLRDLGEKADEYSISSGLQKTPVSLEDTARHINKAFTIVATDRMNKGVEARQRGIYYIAGLSIKCYFKVNRPTLCKNIIRAIGSSSNPQPLDSFPIAHQVTWRYYMGMLAFLEEEYKTAEDLFWEAFKGCSWLAKRNLERSDIRAYDIALRALRGKLLSLSGGGGGGGGGIWTAMEKGREVVVRGRLKKIWLAQNKLSRIPIKTFQIGLQLASGSSSLSASTPTPIPSRVEDGSFGDLEDEEEYADPAEVECLIANMIYKGYVKG…	0	0	0	0	0	0	0	0	0	0	1	0	0	0	0	0	0	0	0	0
QXden1.PacBioOnly_0	1128508	C	T	SNP	intergenic_region	MODIFIER	g3361-g3362	g3361-g3362			#N/A	0	0	0	0	1	0	0	0	0	0	0	0	0	0	0	0	0	0	0	0
QXden1.PacBioOnly_0	1136321	C	T	SNP	missense_variant	MODERATE	g3365	g3365.t1	protein_coding	p.Ala596Val	MNGPRPLPLPPYPGVGAPFSSATTATATNVGIYPQGDTHTSTAELDNSLPERGFARVDATSTTSRKTSLSSDARSVSPKDDNPAIVARRPSVKRSSSLTVPVMSPPSSARASTPQGTHLLDSNQNQYQHQIPIRGGDLNFLRTSSISVETTSSRGSIDSSRTSMGSTSSTPNLGSLMPNMDHSPTTFSSSLDLMNKTPTKPMTKTTETPTTAKRTNSDRVVSGPLPPVPTQVGLSPLLPVEPTPDTPRFRSHMHSLTKRLSLLKPHVKLVKTLAADVAGLLAALSEAEERLAVGIEALGDVMEEIPEGALAKVWKDEGVVGKRRRQRREEKVFLEKSVIEPLGAWSDAVKEAEKDKLGKKASGFDEETRALQTYTARYLATPVSRDSPRLDIAYERRCR…	0	0	0	0	0	0	0	0	0	0	0	0	0	1	0	0	0	0	0	0
QXden1.PacBioOnly_0	1143857	G	A	SNP	splice_region_variant&intron_variant	LOW	g3368	g3368.t1	protein_coding		MSTVTPASTKEPSGFGISHTILVNISNFAVDSFFSEVKVLGTENVPAQGGVVFACSHLNMAIDPACLSYAVIEATKSVKKRYIHYWVKDSLFKNPALGALLLNAGNIPVDRKTKNNQVLFKGTFEALVRDEVIGVFPEGTSHTHSRLMPVKDGVGWTALEYVKYLEDQRASSTSDGEKNSVRPAIVIPVGITYSDKTKYRSRVAIEFGTPITVDEYSEQFLSTEEVEAKSAVKRLTKSVEDAMIELTVNAPDWDTLNAAILARQLLWANEKDLRMENFREVTQTLIDLLANPPPSSNLSLLKEALLSYHFYLQTARLSHSSLSQIPLPSTLDPSRPTPLPTRFSTLALFLKDLVSSLIRLPFFALPFLVNVPVYLVGRYGAKLVEDEEETKAQMKLVFG…	0	0	0	0	0	0	0	0	0	0	0	0	0	0	1	0	0	0	0	0
QXden1.PacBioOnly_0	1179607	G	A	SNP	intron_variant	MODIFIER	g3382	g3382.t1	protein_coding		MFSIKPGTLDFEPQLLLSSILSLPYHYHNNSSLTPPQPKPNYHNVWKAGLQFPVGRIHRHLKKGNYAQRVGAGAPVYLAAVLEYLSAEILELAGNAARDNKKSRIIPRHLQLAIRNDEELNKLLGHVTISQGGVLPSIQPELLPAKSGKPKKAAASQEV*	0	0	1	0	0	0	0	0	0	0	0	0	0	0	0	0	0	0	0	0
QXden1.PacBioOnly_0	1182209	C	T	SNP	intergenic_region	MODIFIER	g3383-g3384	g3383-g3384			#N/A	0	0	1	0	0	0	0	0	0	0	0	0	0	0	0	0	0	0	0	0
QXden1.PacBioOnly_0	1191810	G	GT	INS	intron_variant	MODIFIER	g3389	g3389.t1	protein_coding		MALQFVSKVINMMPSFFISHGGPPTLFDTVSGAYKQWQAIGQDIQALQPQGIVVVSAHWEGQEHSSAVEINEALETPLIYDFYGFPAHYYVQQFPHRSAPWLVSAVKDRLTSAGIDYVGIQGKGRGLDHGAWVPFKVMFPNHTKESFPILQISLPGDGSLVSSYKLGKALDGLREQGVIIIASGQP*	0	0	0	0	0	0	1	0	0	0	0	0	0	1	0	0	0	0	0	0
QXden1.PacBioOnly_0	1200909	A	G	SNP	intron_variant	MODIFIER	g3392	g3392.t1	protein_coding		MMAGLGIPKLALSLDDSHLVTRTISQDYSGPKRSLFRLFFHHTSPTSRVSVLPRGASSSLSVLSFPLRPACQTLL*	0	0	0	0	1	0	0	0	0	0	0	0	0	0	0	0	0	0	0	0
QXden1.PacBioOnly_0	1204893	GGT	G,GGTGT	DEL,INS	intron_variant	MODIFIER	g3395	g3395.t1	protein_coding		MPTASPPSILGIGTAQPPFSVSADDFDVLLRKHAVPSSALEKTIMINHRTEILHRKSVQSPDSNHLNKDAPPSIGEIVDVFLDKGVQIAIEAAKNALDDWGGDKKGITHMLSTTCTASSYPGFDHFVAEALELSSHLRKTMITGVGCAGGLSILRLAADICNADPEARVLCVACEITSSMMRTEIQSMDESGQLNIPVLLFADGASGLVVGGRDLHPFEKPSFEIIKTAVEVIPETSRELAFDVCETGWRAVITPKVPVVTSTLVEPLVTAFIAPSESKTLALSSLNMDAFIHPGGSLIISSVEQSLGGISPEDHSRASWAVYKDRGNMSSASIGYVFEEGRKRGGRKDILGIAFGPGINVELAHLRRPDLTTRDSYPKQLPRLIEFHEQPYTPVPIRE…	0	0	0	0	0	0	0	1	0	1	0	0	0	0	0	1	0	0	0	0
QXden1.PacBioOnly_0	1204893	GGT	G,GGTGT	DEL,INS	intron_variant	MODIFIER	g3395	g3395.t1	protein_coding		MPTASPPSILGIGTAQPPFSVSADDFDVLLRKHAVPSSALEKTIMINHRTEILHRKSVQSPDSNHLNKDAPPSIGEIVDVFLDKGVQIAIEAAKNALDDWGGDKKGITHMLSTTCTASSYPGFDHFVAEALELSSHLRKTMITGVGCAGGLSILRLAADICNADPEARVLCVACEITSSMMRTEIQSMDESGQLNIPVLLFADGASGLVVGGRDLHPFEKPSFEIIKTAVEVIPETSRELAFDVCETGWRAVITPKVPVVTSTLVEPLVTAFIAPSESKTLALSSLNMDAFIHPGGSLIISSVEQSLGGISPEDHSRASWAVYKDRGNMSSASIGYVFEEGRKRGGRKDILGIAFGPGINVELAHLRRPDLTTRDSYPKQLPRLIEFHEQPYTPVPIRE…	0	0	0	0	0	0	0	1	0	1	0	0	0	0	0	1	0	0	0	0
QXden1.PacBioOnly_0	1205190	TTGTG	TTG,T	DEL,DEL	intron_variant	MODIFIER	g3395	g3395.t1	protein_coding		MPTASPPSILGIGTAQPPFSVSADDFDVLLRKHAVPSSALEKTIMINHRTEILHRKSVQSPDSNHLNKDAPPSIGEIVDVFLDKGVQIAIEAAKNALDDWGGDKKGITHMLSTTCTASSYPGFDHFVAEALELSSHLRKTMITGVGCAGGLSILRLAADICNADPEARVLCVACEITSSMMRTEIQSMDESGQLNIPVLLFADGASGLVVGGRDLHPFEKPSFEIIKTAVEVIPETSRELAFDVCETGWRAVITPKVPVVTSTLVEPLVTAFIAPSESKTLALSSLNMDAFIHPGGSLIISSVEQSLGGISPEDHSRASWAVYKDRGNMSSASIGYVFEEGRKRGGRKDILGIAFGPGINVELAHLRRPDLTTRDSYPKQLPRLIEFHEQPYTPVPIRE…	0	1	0	0	0	0	0	0	0	0	0	0	0	0	0	0	0	0	0	0
QXden1.PacBioOnly_0	1205190	TTGTG	TTG,T	DEL,DEL	intron_variant	MODIFIER	g3395	g3395.t1	protein_coding		MPTASPPSILGIGTAQPPFSVSADDFDVLLRKHAVPSSALEKTIMINHRTEILHRKSVQSPDSNHLNKDAPPSIGEIVDVFLDKGVQIAIEAAKNALDDWGGDKKGITHMLSTTCTASSYPGFDHFVAEALELSSHLRKTMITGVGCAGGLSILRLAADICNADPEARVLCVACEITSSMMRTEIQSMDESGQLNIPVLLFADGASGLVVGGRDLHPFEKPSFEIIKTAVEVIPETSRELAFDVCETGWRAVITPKVPVVTSTLVEPLVTAFIAPSESKTLALSSLNMDAFIHPGGSLIISSVEQSLGGISPEDHSRASWAVYKDRGNMSSASIGYVFEEGRKRGGRKDILGIAFGPGINVELAHLRRPDLTTRDSYPKQLPRLIEFHEQPYTPVPIRE…	0	1	0	0	0	0	0	0	0	0	0	0	0	0	0	0	0	0	0	0
QXden1.PacBioOnly_0	1205621	G	A	SNP	synonymous_variant	LOW	g3395	g3395.t1	protein_coding	p.Gly122Gly	MPTASPPSILGIGTAQPPFSVSADDFDVLLRKHAVPSSALEKTIMINHRTEILHRKSVQSPDSNHLNKDAPPSIGEIVDVFLDKGVQIAIEAAKNALDDWGGDKKGITHMLSTTCTASSYPGFDHFVAEALELSSHLRKTMITGVGCAGGLSILRLAADICNADPEARVLCVACEITSSMMRTEIQSMDESGQLNIPVLLFADGASGLVVGGRDLHPFEKPSFEIIKTAVEVIPETSRELAFDVCETGWRAVITPKVPVVTSTLVEPLVTAFIAPSESKTLALSSLNMDAFIHPGGSLIISSVEQSLGGISPEDHSRASWAVYKDRGNMSSASIGYVFEEGRKRGGRKDILGIAFGPGINVELAHLRRPDLTTRDSYPKQLPRLIEFHEQPYTPVPIRE…	0	0	0	0	0	0	1	0	0	0	0	0	0	0	0	0	0	0	0	0
QXden1.PacBioOnly_0	1210523	C	T	SNP	missense_variant	MODERATE	g3396	g3396.t1	protein_coding	p.Ala208Thr	MPSLLSPVFARNLARSILRRRAAQRSFFTAALEPLTFGRQALITVGVTSIVIGTTLYFNPNSPIHLESSTNVTSDGGSKRMRRSDLIPMEEVEKHNTEDDLWIVLNGEVWDLTEFAAEGHPGGNTPLARAAGRDASNVFNPLHPPGTIETALSNASLPETALVGRINPATVKKIERPEQGEVIPVKADKAEEKIDLGMVIGLPDFTAAAKQILPAKAFAYYSAGGTDEYTLGLNRSSYNQILFRPRILVDVKEVDTSTKFMGHDVSLPMFICPCGMAKLSSPEGEAAFATAAGKCNIAQFVSTNASAPLAEIIAGAVSKEQPFFMQLYVDRNRQKTEALMQKIEASGQIKGYFVTVDAAAPGKREADERSRAEVEAQSGMSGGRIQSDNKGGGIGRSVG…	0	0	0	0	0	0	0	0	0	0	0	1	0	0	0	0	0	0	0	0
QXden1.PacBioOnly_0	1211786	CG	C	DEL	intergenic_region	MODIFIER	g3396-g3397	g3396-g3397			#N/A	1	1	1	1	1	1	1	1	1	1	1	1	1	1	1	1	1	1	1	1
QXden1.PacBioOnly_0	1212547	C	T	SNP	missense_variant	MODERATE	g3397	g3397.t1	protein_coding	p.Gly804Asp	MDEKKHTPDVVPDDAPIEEKKKREYKDMEHKSDGDKHALVDLNTIQFTADDLYDKDKVDIEHVVMEEVFQLLQCDENGLTSAEAARRIEIFGPNKLAETKENAFLQFLSFMWNPLSWVMEGAALVAIALSNGGGRPPDWQDFVGIVLLLIINSTIGFVEERNAGNAVKALMDSLAPKAKAKRDGSWAEIESSELVPGDLVSFKHGDVCPSDCRLVDAVDVSMDQAALTGESLPVGKNLGDECFSGSTCKQGEAEGIVISTGPNTFFGRAATLVGAENDSTGHLQAVLAKIGLFCMVSIGIFVLLEILILYADFRYSYRDGLDNILVLLIGGIPIAMPTVLSVTMAVGAQQLAKHKAIVTRITAIEELAGVTILCSDKTGTLTTNKLTIDMNEVKTYGPF…	0	0	0	0	0	0	0	0	0	1	0	0	0	0	0	0	0	1	0	0
QXden1.PacBioOnly_0	1216580	G	A	SNP	intergenic_region	MODIFIER	g3397-g3398	g3397-g3398			#N/A	0	0	0	0	0	0	0	0	0	0	0	0	0	0	0	1	0	0	0	0
QXden1.PacBioOnly_0	1260560	CAT	CATAT,C	INS,DEL	intergenic_region	MODIFIER	g3412-g3413	g3412-g3413			#N/A	0	0	1	0	0	0	0	0	0	0	0	0	0	1	0	0	0	0	0	0
QXden1.PacBioOnly_0	1260560	CAT	CATAT,C	INS,DEL	intergenic_region	MODIFIER	g3412-g3413	g3412-g3413			#N/A	0	0	1	0	0	0	0	0	0	0	0	0	0	1	0	0	0	0	0	0
QXden1.PacBioOnly_0	1262035	G	GT	INS	intergenic_region	MODIFIER	g3412-g3413	g3412-g3413			#N/A	0	0	0	0	1	0	0	0	0	0	0	0	0	0	1	0	0	0	0	0
QXden1.PacBioOnly_0	1266646	AC	A	DEL	intron_variant	MODIFIER	g3414	g3414.t1	protein_coding		MTDFAKSILSNIPGADPRPTQRSQTFSGLNDGPAMTASRIAGMVEKEDAKDNSPFYTSNFGQVIPHSGIALNIGGIPYQGDPLLLEKQQAFDRMKIAERIVHPAGSSAFGTFTTTKDVSHLTKAKLFQMGKSTPCYTRFSTVTYGREYPDSARNPRGFATKFYTEDGNYDLVGLSWPVFFVRDPMQGPDNIRSQQRNPKSFLLDYNAWFDFLANVPESQHAGLMLFSDYGTPVGWRYMSGFGCHTFRWTNNAGESVFVKYHWKSQQGVKQFTHEEALIQCGEDPDFAKRDLFDHIESGGDARWTLFVQVMKPKEAAACAFDPFDVTKVWPRGEYSMTEVGELILNRNPEDYHRDVEQAAFSPGSLVPGIEASPDTLLQWRMFFYRDAQYHRLGSANIHQ…	1	1	1	1	1	1	1	1	1	1	1	1	1	1	1	1	1	1	1	1
QXden1.PacBioOnly_0	1266659	A	C	SNP	intron_variant	MODIFIER	g3414	g3414.t1	protein_coding		MTDFAKSILSNIPGADPRPTQRSQTFSGLNDGPAMTASRIAGMVEKEDAKDNSPFYTSNFGQVIPHSGIALNIGGIPYQGDPLLLEKQQAFDRMKIAERIVHPAGSSAFGTFTTTKDVSHLTKAKLFQMGKSTPCYTRFSTVTYGREYPDSARNPRGFATKFYTEDGNYDLVGLSWPVFFVRDPMQGPDNIRSQQRNPKSFLLDYNAWFDFLANVPESQHAGLMLFSDYGTPVGWRYMSGFGCHTFRWTNNAGESVFVKYHWKSQQGVKQFTHEEALIQCGEDPDFAKRDLFDHIESGGDARWTLFVQVMKPKEAAACAFDPFDVTKVWPRGEYSMTEVGELILNRNPEDYHRDVEQAAFSPGSLVPGIEASPDTLLQWRMFFYRDAQYHRLGSANIHQ…	0	0	0	0	0	0	0	0	0	0	0	0	0	0	0	0	0	0	0	0
QXden1.PacBioOnly_0	1268598	G	A	SNP	intergenic_region	MODIFIER	g3414-g3415	g3414-g3415			#N/A	0	0	0	0	0	0	0	0	0	0	0	0	0	0	0	1	0	0	0	0
QXden1.PacBioOnly_0	1273631	GACA	G	DEL	intron_variant	MODIFIER	g3417	g3417.t1	protein_coding		MFASTSTTTVLSALLLASSSAMAMPSLGHHANSALTTLSHLPIVGGYIAPNGLIETSVEAASKRDLDRRYYGDSRGFTRPDPLGPEKRALATGWSSLGCVTEGKNVRTLSGYAYYAGSVTPETCMANCLQKGYTIAGVEWGDECYCGNSFAGGGGAASTACNVACVGDSSSTCGGNYTLNAYQYNSASASASAGCSVAAATSVTSSKSASASASTSASASSSAFQTSIRSSSAVASSTSTASAASATSTSSSSTTTEWEALGCFVDNPSLRSGKNVLLGSKLTSTTMTISTCQTRCAGQGYNFAGLENSDECWCGDLTTADVAGLTSNTVWCNMPCTGKSSESCGGGWSLQLYEQVDVSTSC*	0	1	0	1	0	0	0	0	0	1	0	0	0	0	0	0	0	0	0	1
QXden1.PacBioOnly_0	1279346	G	A	SNP	intron_variant	MODIFIER	g3419	g3419.t1	protein_coding		MPFDLALDSVHALVTGASGGIGIVTTQAFLDNGALVTAHYNSNPDSLKEIKHDRLAALKADVRDESQVDKLFVDAKERLGKAVEVLVVNHAYVGLTDYPIASMPLSEWNKTIGINLTGAFIMVKAFLKQLKYVEEKNRHKIAVVFVGSTAGLIGEAGHADYASTKSALMNGFTLSLKNEIVKIAPLARVNVVAPGWVRTPAVASALANPTIVYNSIATVPLRKFALPSDIANQILFLASSSASGHVTGQVVMVHGGMEGRLLNREEDIRAML*	0	0	0	0	0	0	0	0	0	0	0	0	0	0	0	0	0	0	1	0
QXden1.PacBioOnly_0	1289485	C	T	SNP	intergenic_region	MODIFIER	g3422-g3423	g3422-g3423			#N/A	0	0	0	0	0	0	0	0	0	1	0	0	0	0	0	0	0	1	0	0
QXden1.PacBioOnly_0	1292364	TTC	T	DEL	intergenic_region	MODIFIER	g3423-g3424	g3423-g3424			#N/A	0	0	1	0	0	0	0	0	0	0	0	0	0	0	0	0	0	0	0	0
QXden1.PacBioOnly_0	1295614	TGAGC	T	DEL	frameshift_variant	HIGH	g3425	g3425.t1	protein_coding	p.Glu218fs	MAYLDYKDQIRLALALYVVKHRGEKSIDEFVEEMRSRFKANRLGVPPSPRSSLTQIRTQPSIPSLLGLWNDRPFPLSDRRILELDIFLQEALSVHSGPDLVCAGSIIGLLMTINQTLYLRPVQDPPSSTSSVQSLKSLTLKLIRTLHVLLRLVLILPPSLSKLDFAETNPREIISCVYLILQTTLREVLPRLTLREVTTVCRFIGREVFSEVARALSERSDGWKHA*	1	1	1	1	1	1	1	1	1	1	1	1	1	1	1	1	1	1	1	1
QXden1.PacBioOnly_0	1296541	T	C	SNP	intergenic_region	MODIFIER	g3425-g3426	g3425-g3426			#N/A	0	0	0	0	1	0	0	0	0	0	0	0	0	0	0	0	0	0	0	0
QXden1.PacBioOnly_0	1298599	CT	C	DEL	intron_variant	MODIFIER	g3426	g3426.t1	protein_coding		MENVLDDAPPKTHHTVRPQAKEQSEGFLSHPNASTMAVGKNKRLSKGKKGIKKKVVDPFTRKDWYDVKAPSFFEVKNVGKTLVNRSQGLKNADDSLKGRIMEFSLADLNKDEEQSFRKIKLRVQEVQGKSCLTNFHGMDITADRLRSLVKKWQSLIEAQVDVKTTDGYLVRLFAIGFTKKRPGQVKKTTYAQTAQIREIRGKMMEIMTREASAGDLKELVQKFVPESMGREIEKAARGIYPLANVMVRKCKILKAPRYDPSKLFELHGESADETGAKVGGAKEFKEPEILNSV*	1	1	1	1	1	1	1	1	1	1	1	1	1	1	1	1	1	1	1	1
QXden1.PacBioOnly_0	1298612	A	AT	INS	intron_variant	MODIFIER	g3426	g3426.t1	protein_coding		MENVLDDAPPKTHHTVRPQAKEQSEGFLSHPNASTMAVGKNKRLSKGKKGIKKKVVDPFTRKDWYDVKAPSFFEVKNVGKTLVNRSQGLKNADDSLKGRIMEFSLADLNKDEEQSFRKIKLRVQEVQGKSCLTNFHGMDITADRLRSLVKKWQSLIEAQVDVKTTDGYLVRLFAIGFTKKRPGQVKKTTYAQTAQIREIRGKMMEIMTREASAGDLKELVQKFVPESMGREIEKAARGIYPLANVMVRKCKILKAPRYDPSKLFELHGESADETGAKVGGAKEFKEPEILNSV*	1	1	1	1	1	1	1	1	1	1	1	1	1	1	1	1	1	1	1	1
QXden1.PacBioOnly_0	1298618	A	AT	INS	intron_variant	MODIFIER	g3426	g3426.t1	protein_coding		MENVLDDAPPKTHHTVRPQAKEQSEGFLSHPNASTMAVGKNKRLSKGKKGIKKKVVDPFTRKDWYDVKAPSFFEVKNVGKTLVNRSQGLKNADDSLKGRIMEFSLADLNKDEEQSFRKIKLRVQEVQGKSCLTNFHGMDITADRLRSLVKKWQSLIEAQVDVKTTDGYLVRLFAIGFTKKRPGQVKKTTYAQTAQIREIRGKMMEIMTREASAGDLKELVQKFVPESMGREIEKAARGIYPLANVMVRKCKILKAPRYDPSKLFELHGESADETGAKVGGAKEFKEPEILNSV*	1	1	1	1	1	1	1	1	1	1	1	1	1	1	1	1	1	1	1	1
QXden1.PacBioOnly_0	1301004	TGAA	T	DEL	intron_variant	MODIFIER	g3428	g3428.t1	protein_coding		MASTDSAYRSTGRSPRTLVYAPSPLQVKRTPLSPTSTNIPLSNTLSPSSPPSIFSTQKSVRPVKSTPSLRPPSVSLTGRAAFPLSPSFPPAVPADQDVTDETIASLAPPQVQFHKEIFIHRHERTFPHLHSAEPAHTAAYASQSLLPLSPPADVNVVPHPPSDHIRTNEPLPTTFSNTLSLDPSTNPTDSSSSSTSCSSDESRLPLRQPMSVLSSSQPCAPCRPLSLIALQPTGGLFRAKPNLPPVESLSSESYSGSIDSHYSQRTTDSDNRRESDDMSSECALDFAFDKPHFVVVDGFEQKPRHAASNGTLRAADTVTRPIGNPKSKEKEEEEERVSSMMVVRPALVEAQHPHITSASSVQRQDSYTLSLSEFAHSTPSPTHDSTEELAIAFTSGRTE…	0	0	0	0	0	0	0	0	0	0	0	0	0	0	0	0	1	0	0	0
QXden1.PacBioOnly_0	1307326	ATG	A	DEL	intergenic_region	MODIFIER	g3429-g3430	g3429-g3430			#N/A	0	0	0	0	0	0	1	0	0	0	0	0	0	0	0	0	0	0	0	0
QXden1.PacBioOnly_0	1329242	G	A	SNP	synonymous_variant	LOW	g3437	g3437.t1	protein_coding	p.Arg891Arg	MAPIRLVKHLNPVSSNRSKSKPCSDEVPIAVVRVQVISGCDLLGKDKKGTSSDPFVVMTLVPNRQTTPVVKKTLDPVFPSNESTFDFPIYGSVIDRLGALEAVVWDKDILRKEYLGETALQVQHWFPDGKAVAWDPELPPITSALASSRSRTQATGSIQFRIGFLSSTSPNTLSSESLSSQNFQEVYTLLLKHASERNLHSVPAFEGIGTVTGEEDEEDDGLSVSSDSSDDEDDSDMTPGSAIAISPALSPSGISTPIAGLTLSPDGKLLPGRKPGYFDPQGQGPGSVAATPGGRSFVSRASRRKREKKSSAKKNWSYSTQSDILGVAMVEIKSAEDLPRLKNFLKTGFDMDPFVVTSFGKKVFRTRVIRHSLNPVWDEKLLFHVKKFESSFVIQFNIL…	0	0	0	0	0	1	0	0	0	0	0	0	0	0	0	0	0	0	0	0
QXden1.PacBioOnly_0	1338958	AGG	A	DEL	intergenic_region	MODIFIER	g3440-g3441	g3440-g3441			#N/A	1	1	1	1	1	1	1	1	1	1	1	1	1	1	1	1	1	1	1	1
QXden1.PacBioOnly_0	1338971	A	G	SNP	intergenic_region	MODIFIER	g3440-g3441	g3440-g3441			#N/A	0	0	0	0	0	0	0	0	0	0	1	0	0	0	0	0	0	0	0	1
QXden1.PacBioOnly_0	1354651	C	CAT	INS	intergenic_region	MODIFIER	g3446-g3447	g3446-g3447			#N/A	0	0	0	0	0	0	0	0	0	0	0	0	0	0	0	0	0	0	0	0
QXden1.PacBioOnly_0	1364006	C	T	SNP	missense_variant	MODERATE	g3451	g3451.t1	protein_coding	p.Pro89Leu	MFSHPSWCLSLSLIWIMAVCPNVTKAVWSWNNPSAVVVPVASTIDRYSRDRQIGHLSSLQDLLKKDYAQTVLSEKDNTALFSSLHLLEPSENKPDCFRAVAADFRADCATSSGSQIDGDARARVAISLTLCDLNSARLSPPMECTPFKSSADGCVKEDRECARQNKDEMNISQARCIDGYLREATQLCFALQRINSVEKAALLRVLQQEARERDIRMNEFDSNVRQWKDGLKDFETSRQALSDIHLSMANFFSPSELARTSQESIDSLVRSIKTQMEAEMEGVSDVMLQKTRETFDKNFESHEEVVSRVVQTVYSSLERTAEQHEVVLQRLTDSLAVSSEQLATKLVNLEGTVERTHSGMERVQSNLQSVYTGLEISLNIALQTQTISSSVLFDLAQTS…	0	0	0	0	0	0	0	0	0	0	0	0	0	0	0	1	0	0	0	0
QXden1.PacBioOnly_0	1364463	TC	T	DEL	intron_variant	MODIFIER	g3451	g3451.t1	protein_coding		MFSHPSWCLSLSLIWIMAVCPNVTKAVWSWNNPSAVVVPVASTIDRYSRDRQIGHLSSLQDLLKKDYAQTVLSEKDNTALFSSLHLLEPSENKPDCFRAVAADFRADCATSSGSQIDGDARARVAISLTLCDLNSARLSPPMECTPFKSSADGCVKEDRECARQNKDEMNISQARCIDGYLREATQLCFALQRINSVEKAALLRVLQQEARERDIRMNEFDSNVRQWKDGLKDFETSRQALSDIHLSMANFFSPSELARTSQESIDSLVRSIKTQMEAEMEGVSDVMLQKTRETFDKNFESHEEVVSRVVQTVYSSLERTAEQHEVVLQRLTDSLAVSSEQLATKLVNLEGTVERTHSGMERVQSNLQSVYTGLEISLNIALQTQTISSSVLFDLAQTS…	0	0	1	0	0	0	0	0	0	0	0	0	0	0	0	0	0	0	0	0
QXden1.PacBioOnly_0	1364464	C	T,*	SNP,INTERVAL	intron_variant	MODIFIER	g3451	g3451.t1	protein_coding		MFSHPSWCLSLSLIWIMAVCPNVTKAVWSWNNPSAVVVPVASTIDRYSRDRQIGHLSSLQDLLKKDYAQTVLSEKDNTALFSSLHLLEPSENKPDCFRAVAADFRADCATSSGSQIDGDARARVAISLTLCDLNSARLSPPMECTPFKSSADGCVKEDRECARQNKDEMNISQARCIDGYLREATQLCFALQRINSVEKAALLRVLQQEARERDIRMNEFDSNVRQWKDGLKDFETSRQALSDIHLSMANFFSPSELARTSQESIDSLVRSIKTQMEAEMEGVSDVMLQKTRETFDKNFESHEEVVSRVVQTVYSSLERTAEQHEVVLQRLTDSLAVSSEQLATKLVNLEGTVERTHSGMERVQSNLQSVYTGLEISLNIALQTQTISSSVLFDLAQTS…	0	1	0	0	1	0	1	0	0	1	0	0	0	0	0	0	0	0	1	1
QXden1.PacBioOnly_0	1364465	G	T	SNP	intron_variant	MODIFIER	g3451	g3451.t1	protein_coding		MFSHPSWCLSLSLIWIMAVCPNVTKAVWSWNNPSAVVVPVASTIDRYSRDRQIGHLSSLQDLLKKDYAQTVLSEKDNTALFSSLHLLEPSENKPDCFRAVAADFRADCATSSGSQIDGDARARVAISLTLCDLNSARLSPPMECTPFKSSADGCVKEDRECARQNKDEMNISQARCIDGYLREATQLCFALQRINSVEKAALLRVLQQEARERDIRMNEFDSNVRQWKDGLKDFETSRQALSDIHLSMANFFSPSELARTSQESIDSLVRSIKTQMEAEMEGVSDVMLQKTRETFDKNFESHEEVVSRVVQTVYSSLERTAEQHEVVLQRLTDSLAVSSEQLATKLVNLEGTVERTHSGMERVQSNLQSVYTGLEISLNIALQTQTISSSVLFDLAQTS…	0	1	1	0	1	0	1	0	0	1	0	0	0	0	0	0	0	0	1	1
QXden1.PacBioOnly_0	1379820	G	A	SNP	splice_acceptor_variant&intron_variant	HIGH	g3457	g3457.t1	protein_coding		MAALDPCPGRIITLGMFIIDEFEYRDSNGKLIEHTLDEGQIGGGGTYAIVGSRLFLPPQSLGMIVDKGDDFPDRIGRELEAYGTDMWHFRNRTDGERKTTRALNMYTGEARGVGLQSFKYLTPRFRISPSQFVGTPFAENGPPSFVHFVCAPVRAFEIVDEIDSLDGWARGTVNLVWEPMPDDCVPEQLDNVRRICPRLKVISPNHLEALGLVGVEPSGERTDLIAQITSVTLQLASFLSPGGLAVVRSGAEGACFGVVRSDGTVGEARWVPAVFGPSEQDRIKDVTGGGNAFLGGLCAGLKITGNDPYEAVLYGSVAASFAIEQAGLPELSEVLADGTELWNGKDSGATRLADFRSSLGCL*	1	0	0	0	0	0	0	0	0	0	0	0	0	0	0	0	0	0	0	0
QXden1.PacBioOnly_0	1382006	C	T	SNP	intron_variant	MODIFIER	g3458	g3458.t1	protein_coding		MAQSANRRSKRSSSSSSNTNTTTTTTSTTTNPVSLFRAASEKLTAVSKRSSRKNTQTSSVDPIVAVSALSATLSSIPTLTPTPTPVIGRPCVESQKDTPTSTTSQIIRIKNRKGGRPKKKKVPADDPVGNSSIHHRLYPDRTSRRSSPLSDERPNDPQSEHRTKQPLGEQTDVPPSMIQLGFGEFIHVENVDLFELDCQHGANDTEDEEEAFERELEEERRRGLDTLYRDVGRILYLDIQAAQTLLSSLILILVQEGPMLDRSLPPEQQSEEAKARLDALAHSICVSVECVQRVSRSWPHVGVWLVTKAFDVWIGRL*	0	0	0	0	0	0	0	0	0	0	0	0	0	0	0	1	0	0	0	0
QXden1.PacBioOnly_0	1388492	C	CA,A	INS,SNP	intron_variant	MODIFIER	g3460	g3460.t1	protein_coding		MAPYAKPETSLKRAEELLSLSPPKEKEALDALAEVFVSKRFKSTPITALEPVIIRFLELCVSMRKGKIAKEGLAAYRNVAQSTNVPSVENVIKRFLSAAEAKVAEAQESAASLLSTKDDSSAEEPEADLDAPLEPSTLLMMSVDAQKDRTDRQIVLPALRFYWECLRISLEVLRNSARLEIIYQQIVQRAFAFCIQHTRKTEFRRLCEIIRKDLATVHKYSHQQNTINLSEPDILARFLEIRFQQLNSAVDLELWQEAFRSVEDIQGLLVNPASKKALKPAMMINYYEKLTKVFKSEGGSMAVFHAAAWGRYQMFAERGAASAKEGQSGLSEEDAKKNVGFVLLSALAVPVTEDGEGKRHATKLVNLLNLPKMPTRAGLLKDALDRNILARTAPDLAKL…	0	0	1	0	0	0	1	0	0	0	0	0	0	0	0	1	0	1	0	0
QXden1.PacBioOnly_0	1388492	C	CA,A	INS,SNP	intron_variant	MODIFIER	g3460	g3460.t1	protein_coding		MAPYAKPETSLKRAEELLSLSPPKEKEALDALAEVFVSKRFKSTPITALEPVIIRFLELCVSMRKGKIAKEGLAAYRNVAQSTNVPSVENVIKRFLSAAEAKVAEAQESAASLLSTKDDSSAEEPEADLDAPLEPSTLLMMSVDAQKDRTDRQIVLPALRFYWECLRISLEVLRNSARLEIIYQQIVQRAFAFCIQHTRKTEFRRLCEIIRKDLATVHKYSHQQNTINLSEPDILARFLEIRFQQLNSAVDLELWQEAFRSVEDIQGLLVNPASKKALKPAMMINYYEKLTKVFKSEGGSMAVFHAAAWGRYQMFAERGAASAKEGQSGLSEEDAKKNVGFVLLSALAVPVTEDGEGKRHATKLVNLLNLPKMPTRAGLLKDALDRNILARTAPDLAKL…	0	0	1	0	0	0	1	0	0	0	0	0	0	0	0	1	0	1	0	0
QXden1.PacBioOnly_0	1390751	G	A	SNP	missense_variant	MODERATE	g3461	g3461.t1	protein_coding	p.Arg132Gln	MSTTDVSANGIGIANLPNQRHKIVAKRGAHFTVMVVGESGLGKTTLINTLFSTELSQPKNYRQRFSKQLDKTTEVDIIKAELEEKAFKVKLTVIDTPGFGDYVNNRDSWGPIVEFVDDQHEMFMRQEQQPQREEKADLRVHACLYFVRPTGHTLKPLDIEIMKRLGTRVNLIPVVAKADTLTPEDLAIFKQRIQEVIVAQGIKIYQPPIEEDDPASAEHARTLTAAMPFSIIGSTQDVTTRDGRVVKGREYLWGVAEVDNEDHCDFRKLRSLLIRTHMLDLISTTEDAHYENYRQSQMETRKFGEAKVKKLDNPKFKEEEEMLRKRFTEQVKLEESRFRQWEQHLIAERDRLNKDLETAHGSIKALEAELDQLAAYQRSGSQNRR*	0	0	1	0	0	0	0	0	0	0	0	0	0	0	0	0	0	0	0	0
QXden1.PacBioOnly_0	1400504	CAT	C	DEL	intergenic_region	MODIFIER	g3466-g3467	g3466-g3467			#N/A	0	0	1	0	0	1	0	0	0	0	0	0	0	0	0	0	0	0	0	0
QXden1.PacBioOnly_0	1411438	C	T	SNP	intron_variant	MODIFIER	g3470	g3470.t1	protein_coding		MEPDEVGATTGSLPIEALPLHHPLSLVPSIRPNYKSKRVQSSYPQDVNGYGRSDSSTAGPASYFDLKKQTEELSQSLQPVLLTARHSAFGFPSPSPSDDTTPSWNNFISTSAATAPSSQPSSPGFYSHMPLRSPGSFPSQSSLAHRPSIPSKPSTLSQRRPKEDKDPLVVSINQSPLSHPSSSTPDLARSIDPISSSMATRPSSSSTSRIPSILSREEEEVLNARYDLMADDELTNALVIWESSFNQDGQASLPTGFKGGNEKPLFPPSPTDKEHPMKVLARIGWRLWKLEVQRAEKETRARPQGGPIKAMDDDQYDSLHYDLHEALSTSLSTSPLTYLETPTRSSSLPPLNDSIEPVKKLSTETVSLPPTRSRTKPRGNSISTLASFTSILSAPSSSS…	0	0	0	0	0	0	0	0	0	1	0	0	0	0	0	0	0	1	0	0
QXden1.PacBioOnly_0	1411998	CT	C	DEL	frameshift_variant	HIGH	g3470	g3470.t1	protein_coding	p.Phe1207fs	MEPDEVGATTGSLPIEALPLHHPLSLVPSIRPNYKSKRVQSSYPQDVNGYGRSDSSTAGPASYFDLKKQTEELSQSLQPVLLTARHSAFGFPSPSPSDDTTPSWNNFISTSAATAPSSQPSSPGFYSHMPLRSPGSFPSQSSLAHRPSIPSKPSTLSQRRPKEDKDPLVVSINQSPLSHPSSSTPDLARSIDPISSSMATRPSSSSTSRIPSILSREEEEVLNARYDLMADDELTNALVIWESSFNQDGQASLPTGFKGGNEKPLFPPSPTDKEHPMKVLARIGWRLWKLEVQRAEKETRARPQGGPIKAMDDDQYDSLHYDLHEALSTSLSTSPLTYLETPTRSSSLPPLNDSIEPVKKLSTETVSLPPTRSRTKPRGNSISTLASFTSILSAPSSSS…	0	0	0	0	0	0	1	0	0	0	0	0	0	0	0	0	0	0	0	0
QXden1.PacBioOnly_0	1427084	C	T	SNP	missense_variant	MODERATE	g3476	g3476.t1	protein_coding	p.Ser690Asn	MLRSRSHNILRRSFDPSFSPARLFSSSLIRKADVTLTIDGISVTVPQGSTILQAAEAAGTTIPRFCYHDRLSIAGNCRMCLVEVKPGPPKPQASCAMPALNGQQVFTNTNTVHKAREGVMEFLLANHPLDCPVCDQGGECDLQDQSMRYGSDRTRIHEITGKRAVENKDLGPLVKTSMNRCIQCTRCVRFANEVAGVEDLGTTGRGNDLQIGMYVEKVMDSEMSGNIIDLCPVGALTSKPYSFQSRPWELKKTESVDVLDAVGSNIRIDSRGVQVMRVQPRINDEVNEEWINDKTRYANDGLRFQRLTIPLIKRGDRFEPAGWADALQAVSEGLERSGAKGDEIKAVAGHLADTESMVALKDLLNRLGSENLTLDQPLGDQPPVHGVDIRSNYLFNSTI…	0	0	0	0	0	0	0	0	0	0	1	0	0	0	0	0	0	0	0	0
QXden1.PacBioOnly_0	1427272	C	T	SNP	synonymous_variant	LOW	g3476	g3476.t1	protein_coding	p.Glu627Glu	MLRSRSHNILRRSFDPSFSPARLFSSSLIRKADVTLTIDGISVTVPQGSTILQAAEAAGTTIPRFCYHDRLSIAGNCRMCLVEVKPGPPKPQASCAMPALNGQQVFTNTNTVHKAREGVMEFLLANHPLDCPVCDQGGECDLQDQSMRYGSDRTRIHEITGKRAVENKDLGPLVKTSMNRCIQCTRCVRFANEVAGVEDLGTTGRGNDLQIGMYVEKVMDSEMSGNIIDLCPVGALTSKPYSFQSRPWELKKTESVDVLDAVGSNIRIDSRGVQVMRVQPRINDEVNEEWINDKTRYANDGLRFQRLTIPLIKRGDRFEPAGWADALQAVSEGLERSGAKGDEIKAVAGHLADTESMVALKDLLNRLGSENLTLDQPLGDQPPVHGVDIRSNYLFNSTI…	0	0	0	0	0	0	1	0	0	0	0	0	0	0	0	0	0	0	0	0
QXden1.PacBioOnly_0	1469466	G	A	SNP	missense_variant	MODERATE	g3488	g3488.t1	protein_coding	p.Ala491Thr	MIQSSVVRPDSKSSQTRCSMSNLQEEKACRWSFFFITLKKCTGERPNCALCLKNSQKCVYDVPQKPRTHVKKLEDKIRRFSVLPLLAANQVKSDGISEVSRPGRQAKRDEQEAFSQAFEELWGTSSTFGVDTSNLIDRKAPSAEWTATESVVQADYFPVDVLNQLIEETENTNLALDPWAFETIPIAQSTTTESIFPSESRSIVPELFASMQINPNHRLSADSSQPLSTPSLSSMQGSLLHSPSSAPLEDRVTALRAHVLIYEELPEHIQTPLLDLFFSRMAVFQFDMNIDRFRSSLQESDPKDQPHPAFLFAMYYCASLFSSDEAVRALDDLFFEIAQKKLDNAVNSVDHRMIDLIRTAIVLSSSSYSRARFRPAWVFGGLAMRLCSIVNLQRITFPF…	0	0	0	0	0	1	0	0	0	0	0	0	0	0	0	0	0	0	0	0
QXden1.PacBioOnly_0	1497608	C	T	SNP	synonymous_variant	LOW	g3498	g3498.t1	protein_coding	p.Lys44Lys	MASNTVLPPAADAPPATVPPSKQETNTADPNTAVDVKVITEGVKQAKIGKQQGEKKAKKEKAGGSGSKELDPPNFFIGPRMDLFEKWKKIQADRIAQEPRVPITITLPDGSTRQGTSWETTPFAIASDIAKSLSEKVVVAKVDGNLWDLTRPLEKDCSLQLMDFDDPTGEAKAVFWHSSAHVLGETCEKHLPGCCLGHGPPIDDGFFYDMKVENDQPILPADWPAFETTFKGAVKEKQAFERVEMPKEALLEMFHYNKYKSHFIQTQVPDGTSSTVYRCGPLIDFCLGPHIPHTGKIKAFSVTKASSAYFLGDAKSDSLQRVYGISFPDSKQMTEYKKWLEEAEKRNHKKIGKDQELFTFHELSPGSPIFLPHGVRIYNALMDLIREEYRDRNYQEVIS…	0	0	0	0	0	0	0	0	0	1	0	0	0	0	0	0	1	1	0	0
QXden1.PacBioOnly_0	1511386	T	C	SNP	intergenic_region	MODIFIER	g3501-g3502	g3501-g3502			#N/A	0	0	0	0	0	0	0	1	0	0	0	0	0	0	1	0	0	0	0	0
QXden1.PacBioOnly_0	1511407	AT	A	DEL	intergenic_region	MODIFIER	g3501-g3502	g3501-g3502			#N/A	0	0	0	0	0	0	0	1	0	0	0	0	0	0	1	0	0	0	0	0
QXden1.PacBioOnly_0	1511410	T	A	SNP	intergenic_region	MODIFIER	g3501-g3502	g3501-g3502			#N/A	0	0	0	0	0	0	0	1	0	0	0	0	0	0	1	0	0	0	0	0
QXden1.PacBioOnly_0	1511412	C	T	SNP	intergenic_region	MODIFIER	g3501-g3502	g3501-g3502			#N/A	0	0	0	0	0	0	0	1	0	0	0	0	0	0	1	0	0	0	0	0
QXden1.PacBioOnly_0	1511424	A	G	SNP	intergenic_region	MODIFIER	g3501-g3502	g3501-g3502			#N/A	0	0	0	0	0	0	0	1	0	0	0	0	0	0	1	0	0	0	0	0
QXden1.PacBioOnly_0	1511437	G	A	SNP	intergenic_region	MODIFIER	g3501-g3502	g3501-g3502			#N/A	0	0	0	0	0	0	0	1	0	0	0	0	0	0	1	0	0	0	0	0
QXden1.PacBioOnly_0	1525063	GT	G	DEL	frameshift_variant	HIGH	g3508	g3508.t1	protein_coding	p.Leu1136fs	MDEDEYKDFDSSDEENPDAFDQDEDEDYPSKSVSTTDLPVMSSTTPLDPREALLTYQRSLPYPVESLTEMDDRLNIIIDKLVHSIRAKDWDVTFPRWHKELVRWLSFKYPLKREVRVNLVKLYFELAVAPGTDARLVDAFSGLVISLVEKRSRISRKDVVLPWRPLYDRLKIELFPKGRKTGITNISGALLTLTESCQRFFHPGEVDAMLEVILPGLDGNDINTIIGTQAFLVHFLPMTHPQKWLPMMFKLSQAFNSATFDDQMLDLLARLSELHSNPAVSDPALLSPTYQYTTNPDEEEGDEEELALRADELEGEETEIVALGENGATKGSHSMDIDENESEWTGIYKDVGIFSEDEWKGIMTLCLKSMSVPIGGEESLKYGTGEYTDSKLNETMQKF…	0	0	0	0	0	0	0	0	0	0	0	0	0	0	0	0	0	0	0	1
QXden1.PacBioOnly_0	1525937	AG	A	DEL	frameshift_variant	HIGH	g3508	g3508.t1	protein_coding	p.Gly1304fs	MDEDEYKDFDSSDEENPDAFDQDEDEDYPSKSVSTTDLPVMSSTTPLDPREALLTYQRSLPYPVESLTEMDDRLNIIIDKLVHSIRAKDWDVTFPRWHKELVRWLSFKYPLKREVRVNLVKLYFELAVAPGTDARLVDAFSGLVISLVEKRSRISRKDVVLPWRPLYDRLKIELFPKGRKTGITNISGALLTLTESCQRFFHPGEVDAMLEVILPGLDGNDINTIIGTQAFLVHFLPMTHPQKWLPMMFKLSQAFNSATFDDQMLDLLARLSELHSNPAVSDPALLSPTYQYTTNPDEEEGDEEELALRADELEGEETEIVALGENGATKGSHSMDIDENESEWTGIYKDVGIFSEDEWKGIMTLCLKSMSVPIGGEESLKYGTGEYTDSKLNETMQKF…	1	1	1	1	1	1	1	1	1	1	1	1	1	1	1	1	1	1	1	0
QXden1.PacBioOnly_0	1588246	G	A	SNP	synonymous_variant	LOW	g3526	g3526.t1	protein_coding	p.Arg524Arg	MPSLLASLIPSWVSILISIPVLFISLFIFQFYIRPSLTSYSNLPGPKIESYIWGNMKGLMNNEPGVGHEALVLKYGKTLRYNGFMGMQRFYTADPRAVSYVLNNGYDYPKPARVRVLLEEILGTGLLSAEGGVHQRQRKIVVTSFSRNYIRDMTPVFIEHAYELKDKFLSMIEDDKPTRIDVLEWIGRATLDIIGRAGFDYHFNALKTEYNELADAFQKMFVHGSDVTLLLVLQNFFPFLKFIPTAQSRSAGIALATMERIGGDLVAKKKEAVLESLRTEQAAGDENEKTEVQPGKKDFSGKDILSSLIRSNMARDLPPSQRLHDKEVIGQISTFMLAGQETSATSLAWCLYAMCENTEIQDKLRAELVQVENDEPSMDELNALPYLDAVCRETLRLYA…	0	0	1	0	0	0	0	0	0	0	0	0	0	0	0	0	0	0	0	0
QXden1.PacBioOnly_0	1588915	CAT	CATAT,C	INS,DEL	intergenic_region	MODIFIER	g3526-g3527	g3526-g3527			#N/A	0	0	0	0	0	0	0	0	0	0	0	0	0	1	1	0	0	0	1	0
QXden1.PacBioOnly_0	1588915	CAT	CATAT,C	INS,DEL	intergenic_region	MODIFIER	g3526-g3527	g3526-g3527			#N/A	0	0	0	0	0	0	0	0	0	0	0	0	0	1	1	0	0	0	1	0
QXden1.PacBioOnly_0	1593868	G	GGAA	INS	disruptive_inframe_insertion	MODERATE	g3527	g3527.t1	protein_coding	p.Glu1171dup	MLSLFTLSPNRRKQSRSYKGRRGVVGGAGGAGGNSSDEKSSLSGKSSQAGSFNSSESDQALLLSRKTRGRQTIPATPSPPSRRRLTGGPNSTALPLSPPGSETKKPSTFDARPTDLDEASELEWRFASTSIPLVDTGRKTIKWGLMSERNDVILGLEDLGILVQTICAELSKRGLETPLLFSSLAVNLSCQKIKSLVRTYVASVQSAFDWTIPRPTPQEDTWAREISLSGERELAWVLRWALARVLQIRERNEEKRGLADLDQYAEWRKSERAADHPQTHIFAFAAKLGTLVQPIFVDLLTLFSKLVAHSHLSGCTPPVIGGLFGPLVFGLPVTLTLVDTQKHFVKSALATEHLLLSFIRSQSFASLQKNLPLPPRLQSWAKNYPATIVSDQVWLSGDP…	1	1	1	1	1	1	1	1	1	1	1	1	1	1	1	1	1	1	1	1
QXden1.PacBioOnly_0	1594070	CTT	CT,C	DEL,DEL	intergenic_region	MODIFIER	g3527-g3528	g3527-g3528			#N/A	0	0	1	0	0	1	0	0	0	0	0	1	0	0	0	0	0	1	0	0
QXden1.PacBioOnly_0	1594070	CTT	CT,C	DEL,DEL	intergenic_region	MODIFIER	g3527-g3528	g3527-g3528			#N/A	0	0	1	0	0	1	0	0	0	0	0	1	0	0	0	0	0	1	0	0
QXden1.PacBioOnly_0	1595202	TA	T	DEL	intron_variant	MODIFIER	g3528	g3528.t1	protein_coding		MNPLRDLANRQVPAEAFQGNQIPAALSTAGDKALLVTGWTFCPTTAEQRQFELNQMILIREAAIDGIQIFSVASPVIYLLNSTRTKMFSVNGLLRASAIGVAAVGPSVGACLAALQLNFVKTKEEVNSRVLALKSDFGKTQMDDYTLIGGVVGSLFTTAFALKRARLPWALVGGGGLGIAGGLVAHYITEFQKTSTAPTVSPSASSPSSSSSPVTTPRV*	0	0	0	0	0	0	0	0	0	0	1	0	0	0	0	0	1	0	0	0
QXden1.PacBioOnly_0	1596387	GC	G,GCC	DEL,INS	intergenic_region	MODIFIER	g3528-g3529	g3528-g3529			#N/A	0	1	1	1	0	1	1	1	0	1	1	1	1	1	0	1	0	0	0	0
QXden1.PacBioOnly_0	1596387	GC	G,GCC	DEL,INS	intergenic_region	MODIFIER	g3528-g3529	g3528-g3529			#N/A	0	1	1	1	0	1	1	1	0	1	1	1	1	1	0	1	0	0	0	0
QXden1.PacBioOnly_0	1596399	CT	C	DEL	intergenic_region	MODIFIER	g3528-g3529	g3528-g3529			#N/A	1	0	0	0	0	0	0	0	0	0	0	0	0	0	0	0	0	0	1	0
QXden1.PacBioOnly_0	1596400	TC	CC,*	SNP,INTERVAL	intergenic_region	MODIFIER	g3528-g3529	g3528-g3529			#N/A	0	1	1	1	1	1	1	0	1	1	1	1	0	1	0	1	1	1	0	1
QXden1.PacBioOnly_0	1596412	A	C	SNP	intergenic_region	MODIFIER	g3528-g3529	g3528-g3529			#N/A	1	1	0	0	0	0	0	0	1	0	0	1	0	0	0	0	0	0	0	0
QXden1.PacBioOnly_0	1596686	GC	G,GCCC	DEL,INS	intergenic_region	MODIFIER	g3528-g3529	g3528-g3529			#N/A	1	1	1	1	1	1	1	1	1	1	1	1	1	1	1	1	1	1	1	1
QXden1.PacBioOnly_0	1596686	GC	G,GCCC	DEL,INS	intergenic_region	MODIFIER	g3528-g3529	g3528-g3529			#N/A	1	1	1	1	1	1	1	1	1	1	1	1	1	1	1	1	1	1	1	1
QXden1.PacBioOnly_0	1596739	CT	C	DEL	intergenic_region	MODIFIER	g3528-g3529	g3528-g3529			#N/A	0	0	0	0	0	0	0	1	0	0	0	0	0	0	0	0	0	0	0	0
QXden1.PacBioOnly_0	1596740	TCC	TC,T,*	DEL,DEL,INTERVAL	intergenic_region	MODIFIER	g3528-g3529	g3528-g3529			#N/A	1	1	1	1	1	1	1	1	1	1	1	1	1	1	1	1	1	1	0	0
QXden1.PacBioOnly_0	1596740	TCC	TC,T,*	DEL,DEL,INTERVAL	intergenic_region	MODIFIER	g3528-g3529	g3528-g3529			#N/A	1	1	1	1	1	1	1	1	1	1	1	1	1	1	1	1	1	1	0	0
QXden1.PacBioOnly_0	1597022	C	T	SNP	intergenic_region	MODIFIER	g3528-g3529	g3528-g3529			#N/A	0	1	0	0	1	0	1	1	1	0	0	1	0	0	0	0	0	0	0	0
QXden1.PacBioOnly_0	1597025	C	T	SNP	intergenic_region	MODIFIER	g3528-g3529	g3528-g3529			#N/A	0	1	0	0	1	0	1	1	1	0	0	1	0	0	0	0	0	0	0	0
QXden1.PacBioOnly_0	1597028	C	T	SNP	intergenic_region	MODIFIER	g3528-g3529	g3528-g3529			#N/A	0	0	0	0	0	0	1	0	0	0	0	0	0	0	0	0	0	0	0	0
QXden1.PacBioOnly_0	1597587	T	C	SNP	intergenic_region	MODIFIER	g3528-g3529	g3528-g3529			#N/A	0	0	0	0	0	0	0	0	0	0	0	1	0	0	0	0	0	0	0	0
QXden1.PacBioOnly_0	1598215	TA	T,TAA	DEL,INS	intron_variant	MODIFIER	g3529	g3529.t1	protein_coding		MKVELVTPPFRGIVETTLDALVIFQAAKQGLIPRVTRRLSEKERGMIQSGAVFVFDEGESGMKRWTDGLVWSPSRILSNFLVYREVEKRTEKGMAALTSYSANTVDAQGNQILSSRIDDPNDFSPNEVSPDDSRPSTAGADTHQLGRHDGPSGMTRSLEQARERQLVGSLTASVRFKEGGLVKRTMSASINGVAQHLVSYYTLEDAMNGRLRTPSSLPELASLEINPEYLRDTFFRDPPKIEEDASGVLRYWGEPEKQPLSPPLRHTPLPAALPMVSSSSPFITGSRSKQDQRSRAKSKTRTMTIRALPPNQLTTQKQSQNQYHTISPATPTEPFYPAGAEAPFIISPSPYFPSYQAPYDKSPQSHPHPHPHPHPIPNGYPSGEPPGSADSTSGSFPMV…	0	0	0	0	0	0	0	0	0	1	0	0	1	0	0	0	0	0	0	0
QXden1.PacBioOnly_0	1598215	TA	T,TAA	DEL,INS	intron_variant	MODIFIER	g3529	g3529.t1	protein_coding		MKVELVTPPFRGIVETTLDALVIFQAAKQGLIPRVTRRLSEKERGMIQSGAVFVFDEGESGMKRWTDGLVWSPSRILSNFLVYREVEKRTEKGMAALTSYSANTVDAQGNQILSSRIDDPNDFSPNEVSPDDSRPSTAGADTHQLGRHDGPSGMTRSLEQARERQLVGSLTASVRFKEGGLVKRTMSASINGVAQHLVSYYTLEDAMNGRLRTPSSLPELASLEINPEYLRDTFFRDPPKIEEDASGVLRYWGEPEKQPLSPPLRHTPLPAALPMVSSSSPFITGSRSKQDQRSRAKSKTRTMTIRALPPNQLTTQKQSQNQYHTISPATPTEPFYPAGAEAPFIISPSPYFPSYQAPYDKSPQSHPHPHPHPHPIPNGYPSGEPPGSADSTSGSFPMV…	0	0	0	0	0	0	0	0	0	1	0	0	1	0	0	0	0	0	0	0
QXden1.PacBioOnly_0	1599282	TTC	TTCTC,T	INS,DEL	intron_variant	MODIFIER	g3529	g3529.t1	protein_coding		MKVELVTPPFRGIVETTLDALVIFQAAKQGLIPRVTRRLSEKERGMIQSGAVFVFDEGESGMKRWTDGLVWSPSRILSNFLVYREVEKRTEKGMAALTSYSANTVDAQGNQILSSRIDDPNDFSPNEVSPDDSRPSTAGADTHQLGRHDGPSGMTRSLEQARERQLVGSLTASVRFKEGGLVKRTMSASINGVAQHLVSYYTLEDAMNGRLRTPSSLPELASLEINPEYLRDTFFRDPPKIEEDASGVLRYWGEPEKQPLSPPLRHTPLPAALPMVSSSSPFITGSRSKQDQRSRAKSKTRTMTIRALPPNQLTTQKQSQNQYHTISPATPTEPFYPAGAEAPFIISPSPYFPSYQAPYDKSPQSHPHPHPHPHPIPNGYPSGEPPGSADSTSGSFPMV…	0	0	1	0	0	0	0	1	1	0	0	0	0	0	0	0	1	0	0	0
QXden1.PacBioOnly_0	1599282	TTC	TTCTC,T	INS,DEL	intron_variant	MODIFIER	g3529	g3529.t1	protein_coding		MKVELVTPPFRGIVETTLDALVIFQAAKQGLIPRVTRRLSEKERGMIQSGAVFVFDEGESGMKRWTDGLVWSPSRILSNFLVYREVEKRTEKGMAALTSYSANTVDAQGNQILSSRIDDPNDFSPNEVSPDDSRPSTAGADTHQLGRHDGPSGMTRSLEQARERQLVGSLTASVRFKEGGLVKRTMSASINGVAQHLVSYYTLEDAMNGRLRTPSSLPELASLEINPEYLRDTFFRDPPKIEEDASGVLRYWGEPEKQPLSPPLRHTPLPAALPMVSSSSPFITGSRSKQDQRSRAKSKTRTMTIRALPPNQLTTQKQSQNQYHTISPATPTEPFYPAGAEAPFIISPSPYFPSYQAPYDKSPQSHPHPHPHPHPIPNGYPSGEPPGSADSTSGSFPMV…	0	0	1	0	0	0	0	1	1	0	0	0	0	0	0	0	1	0	0	0
QXden1.PacBioOnly_0	1601044	CAGG	C	DEL	conservative_inframe_deletion	MODERATE	g3529	g3529.t1	protein_coding	p.Gly823del	MKVELVTPPFRGIVETTLDALVIFQAAKQGLIPRVTRRLSEKERGMIQSGAVFVFDEGESGMKRWTDGLVWSPSRILSNFLVYREVEKRTEKGMAALTSYSANTVDAQGNQILSSRIDDPNDFSPNEVSPDDSRPSTAGADTHQLGRHDGPSGMTRSLEQARERQLVGSLTASVRFKEGGLVKRTMSASINGVAQHLVSYYTLEDAMNGRLRTPSSLPELASLEINPEYLRDTFFRDPPKIEEDASGVLRYWGEPEKQPLSPPLRHTPLPAALPMVSSSSPFITGSRSKQDQRSRAKSKTRTMTIRALPPNQLTTQKQSQNQYHTISPATPTEPFYPAGAEAPFIISPSPYFPSYQAPYDKSPQSHPHPHPHPHPIPNGYPSGEPPGSADSTSGSFPMV…	1	0	0	0	0	0	0	0	0	0	0	0	0	0	0	0	0	0	0	0
QXden1.PacBioOnly_0	1601783	TCC	TC,T	DEL,DEL	intergenic_region	MODIFIER	g3529-g3530	g3529-g3530			#N/A	0	1	0	1	1	0	0	1	0	1	1	1	0	0	1	1	0	0	1	0
QXden1.PacBioOnly_0	1601783	TCC	TC,T	DEL,DEL	intergenic_region	MODIFIER	g3529-g3530	g3529-g3530			#N/A	0	1	0	1	1	0	0	1	0	1	1	1	0	0	1	1	0	0	1	0
QXden1.PacBioOnly_0	1602337	GCA	G	DEL	intergenic_region	MODIFIER	g3529-g3530	g3529-g3530			#N/A	0	0	0	0	0	0	0	0	0	0	1	0	0	0	0	0	0	0	0	0
QXden1.PacBioOnly_0	1602395	GTCT	G	DEL	intergenic_region	MODIFIER	g3529-g3530	g3529-g3530			#N/A	0	0	0	0	0	0	1	0	0	0	0	0	0	0	0	0	0	0	0	0
QXden1.PacBioOnly_0	1602577	CAG	C	DEL	intron_variant	MODIFIER	g3530	g3530.t1	protein_coding		MNRLSAITRALPRSSKPVLSRAYASHKEIKFSNDGRAAMLRGVDILANAVSVTLGPKGRNVIIEQPYGAPKITKDGVTVAKAIVLQDKFENLGARLVQDVASKTNEVAGDGTTTATVLARAIYAEGVKTVAAGCNPMDLRRGSQRAVERVLEVLEANKRVITTSAEIAQVATISANGDTHIGNLIANAMEKVGREGVITVKEGKTIDDTVEISEGMRFDRGYISPYFITDLKAQKVEFEKPLILLSEKKISVLQDLLPTLEYAAQARRPLLIIAEDVDQEALAALVLNKLRGQLLVAAVKAPGFGDNRKSILGDLAILTGGVVFNDEIDVKLERAQPDHLGSAGSVTITKDDTLLLHGSGDKANVDARTEQLRNLIADGSTSDYDRSKLQERLAKLSGG…	0	0	0	0	0	0	0	0	0	0	0	0	0	0	0	0	1	0	0	0
QXden1.PacBioOnly_0	1604046	C	CA	INS	intron_variant	MODIFIER	g3530	g3530.t1	protein_coding		MNRLSAITRALPRSSKPVLSRAYASHKEIKFSNDGRAAMLRGVDILANAVSVTLGPKGRNVIIEQPYGAPKITKDGVTVAKAIVLQDKFENLGARLVQDVASKTNEVAGDGTTTATVLARAIYAEGVKTVAAGCNPMDLRRGSQRAVERVLEVLEANKRVITTSAEIAQVATISANGDTHIGNLIANAMEKVGREGVITVKEGKTIDDTVEISEGMRFDRGYISPYFITDLKAQKVEFEKPLILLSEKKISVLQDLLPTLEYAAQARRPLLIIAEDVDQEALAALVLNKLRGQLLVAAVKAPGFGDNRKSILGDLAILTGGVVFNDEIDVKLERAQPDHLGSAGSVTITKDDTLLLHGSGDKANVDARTEQLRNLIADGSTSDYDRSKLQERLAKLSGG…	1	0	0	0	0	0	0	1	0	0	0	0	0	0	1	1	1	1	0	0
QXden1.PacBioOnly_0	1606600	C	CA	INS	intron_variant	MODIFIER	g3532	g3532.t1	protein_coding		MSASTLPKLTARTVRNACKLLKSPPTIRVVACPFSGGQPRPGTDIAPSTLLSAGLIPQLEALHWKVNFQKPLPESFLALNPKDDPPIGRMQNPRSVSKVCKEVSKQVSEACKAGELPLTLGGDHSLAMGTIAGTMSKYPNACVVWVDAHADINTPNSTESGNLHGCPVSFLLGLKGAKDLAPFSEWLSPCLDAKSIVYIGLRDVDPAEKAILRENNIKAFSMHDVDKHGIGKVVEMALEAVNPNGDRPIHLTYDVDALDPAVAPSTGTPVRGGLSFREGHYIVEAIAETGMLVALDIMEVNPSLRDELSVQQTVAVGCSLARSALGETLL*	0	1	0	0	0	0	0	0	0	0	0	0	0	0	0	0	0	0	0	0
QXden1.PacBioOnly_0	1607144	G	A	SNP	missense_variant	MODERATE	g3532	g3532.t1	protein_coding	p.Thr252Ile	MSASTLPKLTARTVRNACKLLKSPPTIRVVACPFSGGQPRPGTDIAPSTLLSAGLIPQLEALHWKVNFQKPLPESFLALNPKDDPPIGRMQNPRSVSKVCKEVSKQVSEACKAGELPLTLGGDHSLAMGTIAGTMSKYPNACVVWVDAHADINTPNSTESGNLHGCPVSFLLGLKGAKDLAPFSEWLSPCLDAKSIVYIGLRDVDPAEKAILRENNIKAFSMHDVDKHGIGKVVEMALEAVNPNGDRPIHLTYDVDALDPAVAPSTGTPVRGGLSFREGHYIVEAIAETGMLVALDIMEVNPSLRDELSVQQTVAVGCSLARSALGETLL*	0	0	0	0	1	0	0	0	0	0	0	0	0	0	0	0	0	0	0	0
QXden1.PacBioOnly_0	1611400	C	T	SNP	missense_variant	MODERATE	g3533	g3533.t1	protein_coding	p.Pro406Leu	MFALHQPFLGKYGYNVLLRLSNQFFPREPPPISLSLNNHVPPSSYFSRTSSTGFDFCLPTQHAPVTPLPPGFGHQTNLVSILHKNGLPTRLPPIPIRKKPEQTKTAPAVLSTQDSSTNPVHTVLRPQRTHQSELPPLPNRSIAPATVPVITVDSPDNFSSFSYLSNKPPHHTFDDMALLQNKAFGFGAFSQPAHQQGEQSCQTGQTSPLLNESGFQDMVGGSASTAPFDPSVSLDILGNLFDQIPLAPGSPTPNLDYSPLSNFTASPEWASASLFGDSGAQAGIDDVALSFNDDNFDFIFDGPSLFGDLPLFPTSKSSTSNAVASVTPAAPAAPVVATVATSTPHPSPSLSLPSVLPPSLTISPEACSPPLPSTHAPSQTPPLGLVRQNSSPFPSRTIS…	0	0	0	0	0	0	0	0	0	0	0	0	0	1	0	0	0	0	0	0
QXden1.PacBioOnly_0	1613549	G	A	SNP	missense_variant	MODERATE	g3534	g3534.t1	protein_coding	p.Ser152Asn	MPATIDYSGKIALITGGNRGIGLAIVKEMATAGANIALTYGSTPKSEVDALLQDLQSEFPDRQFKAFQLNGSESKSYQALLPAILQSGLEGSLDIVVANAGIALWKEAENMTDDEMLNIFGEFRVNTFGPYYLMRECVNTWLPAGEEKTKGSLEGKVGLVVSSVSGHVAMSPQKQAAYNASKAAVTAFSKSLAIEWAPLGFRINCISPGYVATDMLATVDKTWVDEWVYRTPLGRMATAQDIGKSVVAMCSDNFMFMTGSDVLVDGGYACL*	0	0	0	1	0	0	0	0	0	0	0	0	0	0	0	0	0	0	0	0
QXden1.PacBioOnly_0	1630287	C	T	SNP	intergenic_region	MODIFIER	g3542-g3543	g3542-g3543			#N/A	0	0	0	0	0	0	0	0	0	0	0	0	0	1	0	0	0	0	0	0
QXden1.PacBioOnly_0	1632579	CT	C	DEL	intron_variant	MODIFIER	g3543	g3543.t1	protein_coding		MNPCVKPVGSVHPSRPSSTSRAVPPPLPPRKQAEPIFLPKKSQEKQFVEGMTNEQVDVLLRRFDKQIPWVKVVPSRSPRISSISPLLDLQPSPEEEFAPEKLRSNVERLYSTVIIGSIRVVSEMIRLRSWENVLRTGTFLAIYMMAWSIHLVTASLLFFVSILVLFPSARCLLFPLPDIPSQTISTKTPSTIFVPGMTQEEQVEAQASQFATDLEELAEVGLKPSWAQDEEEGGVDAEQTQEATEAREERPSDDPKEKKPQENRIEMSTSKKTQKKKPIEKIGRPVMMICGDLADGWERWANALSPTPPFSAHEGSTRIFLTILLPLIIVATVLSDYVLSRVTSALVGICFFGQPALDQLVILLNEHLPGWQEKIELRNGVLAGCPTDAQLALRLLREA…	0	0	1	0	0	0	0	0	0	0	0	0	0	1	0	0	0	0	0	0
QXden1.PacBioOnly_0	1662838	CTCT	C	DEL	intergenic_region	MODIFIER	g3555-g3556	g3555-g3556			#N/A	0	0	0	0	0	0	0	0	1	0	0	0	0	0	0	0	0	0	0	0
QXden1.PacBioOnly_0	1680597	C	T	SNP	intergenic_region	MODIFIER	g3560-g3561	g3560-g3561			#N/A	0	0	1	0	0	0	0	0	0	0	0	0	0	0	0	0	0	0	0	0
QXden1.PacBioOnly_0	1683148	G	A	SNP	intergenic_region	MODIFIER	g3561-g3562	g3561-g3562			#N/A	0	0	0	0	0	0	0	0	0	1	0	0	0	0	0	0	0	1	0	0
QXden1.PacBioOnly_0	1689555	A	G	SNP	intergenic_region	MODIFIER	g3563-g3564	g3563-g3564			#N/A	0	0	0	0	0	0	1	0	0	0	0	0	0	0	0	0	0	0	0	0
QXden1.PacBioOnly_0	1693507	TGAGAGA	TGA,TGAGA,T	DEL,DEL,DEL	intron_variant	MODIFIER	g3565	g3565.t1	protein_coding		MDPSLSNTIEPEPTQTNLPSFPPALINELCSTIFSLSLSVSPQLSSIDPRPSPNDEQLTRNTLLALALVSKEFYYTSRPWLWRTLRICRPRGWVGIVDKISGSDQVDMFTGADGNFSTGPNQEALSRSSTSSSLTRGKQPMIRASDDQAESDRQDQEPSPSSSGFSVFSAPPLPGISDRPHLSLERRSHSIERTQIYIDAQASALKKSVSLRSTSRSYHQTSRSPLSSNSNSPERGPRSSSARRPRRPEASTSTSFSVFLPHDRVVSESSSSICSGMPESNSYSSIATTSTSATSVATEDTEPADQLTIQQTGSWRGQSPERVGRSRFKLNIASSSLRASSLDHHLAETIVEDQYYPIPVPHPTPLVPVSICYPTSPVPSISSDENPWGRPEHLDLAVD…	1	1	1	1	1	1	1	1	1	1	1	1	1	1	1	1	1	1	1	1
QXden1.PacBioOnly_0	1693507	TGAGAGA	TGA,TGAGA,T	DEL,DEL,DEL	intron_variant	MODIFIER	g3565	g3565.t1	protein_coding		MDPSLSNTIEPEPTQTNLPSFPPALINELCSTIFSLSLSVSPQLSSIDPRPSPNDEQLTRNTLLALALVSKEFYYTSRPWLWRTLRICRPRGWVGIVDKISGSDQVDMFTGADGNFSTGPNQEALSRSSTSSSLTRGKQPMIRASDDQAESDRQDQEPSPSSSGFSVFSAPPLPGISDRPHLSLERRSHSIERTQIYIDAQASALKKSVSLRSTSRSYHQTSRSPLSSNSNSPERGPRSSSARRPRRPEASTSTSFSVFLPHDRVVSESSSSICSGMPESNSYSSIATTSTSATSVATEDTEPADQLTIQQTGSWRGQSPERVGRSRFKLNIASSSLRASSLDHHLAETIVEDQYYPIPVPHPTPLVPVSICYPTSPVPSISSDENPWGRPEHLDLAVD…	1	1	1	1	1	1	1	1	1	1	1	1	1	1	1	1	1	1	1	1
QXden1.PacBioOnly_0	1693507	TGAGAGA	TGA,TGAGA,T	DEL,DEL,DEL	intron_variant	MODIFIER	g3565	g3565.t1	protein_coding		MDPSLSNTIEPEPTQTNLPSFPPALINELCSTIFSLSLSVSPQLSSIDPRPSPNDEQLTRNTLLALALVSKEFYYTSRPWLWRTLRICRPRGWVGIVDKISGSDQVDMFTGADGNFSTGPNQEALSRSSTSSSLTRGKQPMIRASDDQAESDRQDQEPSPSSSGFSVFSAPPLPGISDRPHLSLERRSHSIERTQIYIDAQASALKKSVSLRSTSRSYHQTSRSPLSSNSNSPERGPRSSSARRPRRPEASTSTSFSVFLPHDRVVSESSSSICSGMPESNSYSSIATTSTSATSVATEDTEPADQLTIQQTGSWRGQSPERVGRSRFKLNIASSSLRASSLDHHLAETIVEDQYYPIPVPHPTPLVPVSICYPTSPVPSISSDENPWGRPEHLDLAVD…	1	1	1	1	1	1	1	1	1	1	1	1	1	1	1	1	1	1	1	1
QXden1.PacBioOnly_0	1693844	C	T	SNP	synonymous_variant	LOW	g3565	g3565.t1	protein_coding	p.Leu492Leu	MDPSLSNTIEPEPTQTNLPSFPPALINELCSTIFSLSLSVSPQLSSIDPRPSPNDEQLTRNTLLALALVSKEFYYTSRPWLWRTLRICRPRGWVGIVDKISGSDQVDMFTGADGNFSTGPNQEALSRSSTSSSLTRGKQPMIRASDDQAESDRQDQEPSPSSSGFSVFSAPPLPGISDRPHLSLERRSHSIERTQIYIDAQASALKKSVSLRSTSRSYHQTSRSPLSSNSNSPERGPRSSSARRPRRPEASTSTSFSVFLPHDRVVSESSSSICSGMPESNSYSSIATTSTSATSVATEDTEPADQLTIQQTGSWRGQSPERVGRSRFKLNIASSSLRASSLDHHLAETIVEDQYYPIPVPHPTPLVPVSICYPTSPVPSISSDENPWGRPEHLDLAVD…	0	0	0	0	0	0	0	0	0	0	0	0	0	0	0	1	0	0	0	0
QXden1.PacBioOnly_0	1746963	G	GT	INS	intron_variant	MODIFIER	g3584	g3584.t1	protein_coding		MAIAVPTRPADELLAQLNLGGLPTQDDVHQQIETKFLTPRNVLQEDWLKDFTVQWEMKTPLPKLPLLPAPPTHTTSFLRKGLSGDVAGWIETKAPPPPPSSLTSLSYTRAPAGATSFVRGNSGNLPFLPGGLEPVAISSQLSLRTAEQEALDAEQNVLVEEEEESQGGWRVKPPGFARGLNLEKMFTAEGAEETDDWVIEAFLGRGPGEGIRKAKVGDGDDANIDARPQAKLAAESLLNPKSVVLNEDISGIDDLLSPSSFGASTSGAVTKPKRVKKIEKREWAHVVDVNQELVNFDELVPDMAYQYPFNLDTFQKEAIYHLEMGDSVFVAAHTSAGKTVVAEYAIALAAKHMTRAIYTSPIKALSNQKFRDFKQSFDPSTIGILTGDVQINPEGSCLI…	0	0	0	0	0	0	0	0	0	0	0	0	0	0	0	1	1	0	0	0
QXden1.PacBioOnly_0	1749375	G	A	SNP	intron_variant	MODIFIER	g3585	g3585.t1	protein_coding		MDTQTSHPALALSLSDGSESDSSFTEVQYDPAKDREWLEDEEEEAVVAAAVAVNIDDENREQEKASEVVIESSSQAVTKKEKENGELLIWDKNGWDDMVLLKAFDAAREEYQAYHAPIAPYKPFVADPMLAIRSKERSSNSWKLKLELKEQLAREAKEAKGIPPPGVSNTLNLWYTRLVPSASGSKSNAPLASSSTNSGQPKSSTNSSKGRSKRSAQPDISINPYGSTPSKKRHKRSNQTTPPSIIHSLSPTHNDYTPDSPSYTPQSPTFSIPGSPSPRSIDQAPIEPEVEKYDKQGQDLRSDDGRGIEEEQWEEGREVEFGFLGVGGGGMLDSNQWDDSSLVEDWERQKKNWQAQHGTTKSWLDLALEAQARGESISSLDIQPAVPLSSTSTSIPTSS…	0	0	0	0	1	0	0	0	0	0	0	0	0	0	0	0	0	0	0	0
QXden1.PacBioOnly_0	1766664	C	T	SNP	stop_gained	HIGH	g3594	g3594.t1	protein_coding	p.Trp641*	MFSFAEDDPRQKLSVAIGYMSIACWLWAQFPQIYQNYKVKSCEGLALPFLLNWAFGDLTNLIGCVLTDQLEFQKYLAFYFVFVDATLLAQFFHYKRVRTPPRQGPSSSYLPTTASTAVAPYNHQRSSSYLDSSRGPDFGSPKELGTHVSVARSHSNHRRRGYATYDEMSAAAANVARAAEAVAASRRANGGVNRSKSRTGKKEGRRSRSNKQLGALDSDDQDLSTHGLQTSVTSLGGQSIRSDTSRTSSILRHSGVSKRTHLSGSITSAASQTSDRSSSQSLSAPNSPLPSPARSPTILKPSLPSSVTNQSNSPSSTERGRSLTRPGALVFDLHPPTPESASPYLDEAMRLEGQFQYRELGLRPNHPGRSISRDPKASHHQSSTGGNARRHAAAAGVVL…	0	0	0	0	0	0	0	0	0	0	0	0	0	0	0	1	0	0	0	0
QXden1.PacBioOnly_0	1773174	C	CA	INS	intron_variant	MODIFIER	g3595	g3595.t1	protein_coding		MVRSYLRHEPTQAFGLIASPQGNSLFDGKLAYVPALEDILVWHVKTAKLVSMWHSPSHTSPVTRIASSNSTVSSSSSSSSPLYAVGYQDGSVRLWSFPPSTSSQEREATEIVCFNGHKKSVTAMSWDHRGGRLASGGTEGEIVIWDVEDERGIVRLHSHRSPISSLTFLPHPTVSNHPGYLISTSLDTLLKLWDLQTSHCIQTVVAHRAGVSAASVRFIPPGEDAVIGEDGEEEGKLFGQWEVATGSQEGEVKGWVINEQSLVHGIKEADDGELPVLIHPLSSVPLPTSSSPITNLAYHPTSPLLFVLTSDKTVSALRIRTDAEVDKKKARRKKREREKKKDGAAAAADDEDKGEEKVTTWGDKFVLWCQIHSSSKIKSFSFSPDTEETAAASSSSVKP…	0	0	0	0	0	0	0	0	0	0	0	0	0	0	0	0	0	0	0	0
QXden1.PacBioOnly_0	1775204	C	T	SNP	missense_variant	MODERATE	g3596	g3596.t1	protein_coding	p.Gly256Asp	MTTPAEFLTYVDEHAEQFIDRLAKAVAIPSVSGEASYRKHVFEMADFMASQLESLGCDIVKKVPLGEQVLEGQTLQLPPAVLASLGDDPKKKTILLYGHYDVQPALVSDGWDTDPFVLTPHEDGRLIGRGSSDDKGPILGWLNVIEAHKNLGLELPVNLKMCFEGMEESGSEGLDELIEKEKDGFFKGVDACCISDNYWLNTTTPALTYGLRGIAYFGLKVSGPARDLHSGVFGGVVHEPMTDLIHLLSTLVQPSGKITIPGLSDLVAPLTDQERKRYEAIHFETADIEASTGSKTAISEDKVESLMAKMREPSLSLHGIEGAFYSPGSKTVIPATVVGKFSIRLVPDMMPEEVTRLVTTHIQSEFKKLNSKNTIEIDMGHGGKPWVADPEHWNYRAAF…	0	0	0	0	0	0	0	0	0	0	0	1	1	0	0	0	0	0	0	0
QXden1.PacBioOnly_0	1778435	G	A	SNP	splice_acceptor_variant&intron_variant	HIGH	g3597	g3597.t1	protein_coding		MDEATLSKLNIPALKAKCKELSLSGYSKLNKPLLVAKLVEYFLTTGGSKPASAPLVESAIPSPLAQPQEAASIQHIPVSRKSTHRSPSPHTVPRQKKARKEASLAVPPRIEADLSLQAKGFMTTDSDASAAPTFDPTPKPIKKKIKKPKEPKSQIVKVLSLNTTAPPSLTPVSFSPEHTLTIDSRPDSNETHIPFASVPTARLISPLKPKAEVMIKAVCATPNSPPPLPSVPVPAPMPQIVSRKFKKFKAPLVPNHASQSKPASPITSTSAPAPAPISVSAPITALVVLDSLLCSPPPTAPTSLTFPVAHLDTYLSTVKPISLPPSYRLRRRIHVLALAFSELGTAERTNVAQTGKLGRYAIYLSAFHHVRRDFPGSLTTALLSHRQVDSSSSNLWPYY…	0	0	0	1	0	0	0	0	0	0	0	0	0	0	0	0	0	0	0	0
QXden1.PacBioOnly_0	1806632	C	T	SNP	missense_variant	MODERATE	g3604	g3604.t1	protein_coding	p.Pro158Leu	MTLKSIISPSVLASDFGKLTFECSRMIKDGADWLHMDIMDGHFVPNITMGAPILTCVKQAIPDIFMDCHMMVADPERWVSDVAAAGGKLYTFHYEATKDHIKIIKQIHDAGMKAGIAISPDTPAEVITKEIADAADMILVMTVHPGKGGQKFMAECLPKVTTLRELYPNKDIQVDGGVGPATIHVCADAGSNVIVAGSAIFGAKDSKDVINQIRAAVDEAIAKRASKA*	0	0	0	0	0	0	0	1	1	0	0	0	0	0	0	0	0	0	0	0
QXden1.PacBioOnly_0	1824730	C	T	SNP	synonymous_variant	LOW	g3610	g3610.t1	protein_coding	p.Ile1035Ile	MASTTPRPSGYSIADNIQAPSSTSSLSNLAIPYMEESSLRSSISSTCTDDTPSITPSSSIHSMASMQQIKTARGGLDGTSTKVLSAAKPSGVASNRKQAKPGGRERVMVCVRAKPPYPTSSIYDCSTETNTISLAEHHPTNMKRGGVIKGRENEGEFHIDHLHLPPTPTSALFNKVISPIVASTVDGFDGTVFAYGMTGSGKTYTMGGVEGDPGVIPRAIDQIFDAIDECKERVFLLRVSYLELYNETLRDLLNPNSKVIPVIHERDGRVIVDNLEEVPVRSPEEVQACLKKGEGNRRNGKTDFNEHSSRSHTVFSVVIESRLLSESGNASTMSQSMSSSSLNSMASNSQSRPKTSPSMGLVRMSRLNLIDLAGSERATTDDTRRQEGGYINKSLLTLA…	0	0	0	0	1	0	0	0	0	0	0	0	0	0	0	0	0	0	0	0
QXden1.PacBioOnly_0	1847913	AGT	A	DEL	intergenic_region	MODIFIER	g3616-g3617	g3616-g3617			#N/A	1	0	1	0	0	0	0	0	0	0	1	1	1	0	1	1	1	0	0	0
QXden1.PacBioOnly_0	1848782	GT	G	DEL	intron_variant	MODIFIER	g3617	g3617.t1	protein_coding		MSHSHSHDEASSHSHSHDHSDPNHVCGGPREPTPQEIEASKAERKAFDAVLRCFYQYEAYSLSANNRRLKDLLSLSKPHQAILNKLKYREKLSKVDDAIRVNADFLREIADTVGSSMFGDEDEEDEEEDEDEDEDDEDLDAYYDDLDTSSPAPPHQHHSHSHDEPHDHSHGGVSSHHHMHEESAKKEKKEAEKKELLSRKSSESDMDKMRSTIKQFVRDWSVEGRPERDAAYKPIMDVIESQFGHIPKEERADVKILTPGAGLARLAYDIALQGYASQGNEFSFFMLLCSFFILNRTTAPLCHTIHPYIHTFSNQTSTEALLRPIRIPDVNPADLPKGSDFSLIAGDFLEVYGSGDEDQEWDCVATSFFIDTAKNVVEYLETIYRVLKPGGIWINLGPL…	1	1	1	1	1	1	1	1	1	1	1	1	1	1	1	1	1	1	1	1
QXden1.PacBioOnly_0	1852329	C	T	SNP	synonymous_variant	LOW	g3618	g3618.t1	protein_coding	p.Ala383Ala	MNKLAGGLKAPNGLPRLILFSGNHCSLCDVAKTELEAIRQKIPFELSTFNIHSDQGDLQQVKRWRRLYKRDPQFVDRAGRSDGTDEETEPGDTSEESLSGRQMFHPISLPFSIQTSPSPSPTLTTISLLLDPSCSSSSSSSSCSSPSASSTSSYFDTPFEPSNRLSSLPLSSPTSLLPPPWRTALGRSFLGLPSSSPEHWILESNTDPETDIIFIQILRQTFANFSTEPVGLKSNPFTDEGEDDGDDDDDDDGSLGWVMDGQGDQSLALTGKGQSEDYDNGSDNKNDQSTDDLLSDLFSSKDRTVGSNIRYDARYDALLGALGPSDQEIQFNLNTPTSTVRESRSSKRHRLKRVCFNCQLEGHLLSACPLPFDRNRVNQARKAYDEEKDSLRSKALQQS…	0	0	0	1	0	0	0	0	0	0	0	0	0	0	0	0	0	0	0	0
QXden1.PacBioOnly_0	1852357	C	T	SNP	missense_variant	MODERATE	g3618	g3618.t1	protein_coding	p.Arg374Lys	MNKLAGGLKAPNGLPRLILFSGNHCSLCDVAKTELEAIRQKIPFELSTFNIHSDQGDLQQVKRWRRLYKRDPQFVDRAGRSDGTDEETEPGDTSEESLSGRQMFHPISLPFSIQTSPSPSPTLTTISLLLDPSCSSSSSSSSCSSPSASSTSSYFDTPFEPSNRLSSLPLSSPTSLLPPPWRTALGRSFLGLPSSSPEHWILESNTDPETDIIFIQILRQTFANFSTEPVGLKSNPFTDEGEDDGDDDDDDDGSLGWVMDGQGDQSLALTGKGQSEDYDNGSDNKNDQSTDDLLSDLFSSKDRTVGSNIRYDARYDALLGALGPSDQEIQFNLNTPTSTVRESRSSKRHRLKRVCFNCQLEGHLLSACPLPFDRNRVNQARKAYDEEKDSLRSKALQQS…	0	0	0	1	0	0	0	0	0	0	0	0	0	0	0	0	0	0	0	0
QXden1.PacBioOnly_0	1873378	CA	C	DEL	frameshift_variant	HIGH	g3625	g3625.t1	protein_coding	p.Val713fs	MSSMMSSLPPLPRVLILDFYDSYTNNLLALFSDYPDLLVHQRVLVIHQDQFSWEEFQSLILPSIDCVILSPGPGRPDNPADFGFASKLITSIDIPILGICLGQQGIATSLGGNIIHVKEIQHGQKSRIKHLGTGVFEGVTDGVEMVTYNSLGVDRASLPEELQVDAWKEDDESAIMGLSHKSKPIYGVQFHPESIHSSQGHLLIHNFLRKVLAYITPLKAESSCALTSSFNMLDYTIPTWLQAVSAVSPSSIASEKPSSITSIPPPTQPSLNGCSKRFKLRTHRFKQLGQHLPIEQVFDSLYHIRPSGLPTKPSRSSSSSALGEMWLDSSKVNDPNSFSYSYLSRPNHLLSYELRPERKLLLHTESNSAGIQLSIPPSSHVSGDASLFEALGALQKSLS…	0	0	0	0	0	0	0	0	0	0	0	0	0	0	1	0	0	0	0	0
QXden1.PacBioOnly_0	1878831	GTA	G	DEL	intergenic_region	MODIFIER	g3627-g3628	g3627-g3628			#N/A	0	0	0	0	0	0	0	0	0	0	0	0	0	1	0	0	0	0	0	0
QXden1.PacBioOnly_0	1880922	GT	G,GTT	DEL,INS	splice_region_variant&intron_variant	LOW	g3628	g3628.t1	protein_coding		MSNSLISVSAKSVGRVAIPSVTLFAAGNIAQVKRQFEVSLQPGQTSVELVHLPAWLDRESLSVEAFSDHGSFDVSILDISFFRSDDDAQEGFSQSLKDLYELRDHQSAVLDTLNSEEQILRAYGEKTTSGGISPDQLTQFIRDFKSRMIEISSERRKVNAEIETTNKKIAKEERAGDYGRGGQPRDMGVSAKLLVGEKGVKSAEESKVNVRFIVTYMVTGASWSPIYEVRAKDSNEQGLFNIDINYRALIVNSTGEPWVGSTLYLSTSSPLRNARVPTLKPYRLSFPAPPPPPSAPSSAPAMEPRMALMRAVPKVLMSASVQEGVPDEIIDGERATMKGADVEGGRLTTILKVEGTVDVACDGEEHTLSIAQLQLFGSMRHVTVPTVNAAAFLEVKATN…	0	0	0	0	0	0	0	0	1	0	0	0	0	0	0	0	0	1	0	0
QXden1.PacBioOnly_0	1880922	GT	G,GTT	DEL,INS	splice_region_variant&intron_variant	LOW	g3628	g3628.t1	protein_coding		MSNSLISVSAKSVGRVAIPSVTLFAAGNIAQVKRQFEVSLQPGQTSVELVHLPAWLDRESLSVEAFSDHGSFDVSILDISFFRSDDDAQEGFSQSLKDLYELRDHQSAVLDTLNSEEQILRAYGEKTTSGGISPDQLTQFIRDFKSRMIEISSERRKVNAEIETTNKKIAKEERAGDYGRGGQPRDMGVSAKLLVGEKGVKSAEESKVNVRFIVTYMVTGASWSPIYEVRAKDSNEQGLFNIDINYRALIVNSTGEPWVGSTLYLSTSSPLRNARVPTLKPYRLSFPAPPPPPSAPSSAPAMEPRMALMRAVPKVLMSASVQEGVPDEIIDGERATMKGADVEGGRLTTILKVEGTVDVACDGEEHTLSIAQLQLFGSMRHVTVPTVNAAAFLEVKATN…	0	0	0	0	0	0	0	0	1	0	0	0	0	0	0	0	0	1	0	0
QXden1.PacBioOnly_0	1886240	C	CA	INS	intron_variant	MODIFIER	g3631	g3631.t1	protein_coding		MATNITFHPGAVSTEERAELLGQQGATIWLTGLSASGKSTIATALEQHLLHLKLHAFRLDGDNIRFGLNKDLGFGPKDREENIRRIGEVSLLFSQSSTITVTAFISPYKSDRDLARKLHETANPPIPFIEVFVDAPISVVEARDPKGLYKKARAGEIKEFTGISAPYEAPEAAEIRIETDKVDVEGAVRQITEYLQAKGIVKA*	0	0	1	0	0	0	0	0	0	0	0	0	0	0	0	0	0	0	0	0
QXden1.PacBioOnly_0	1900516	GT	G,GTT	DEL,INS	intron_variant	MODIFIER	g3638	g3638.t1	protein_coding		MQKRARTDDFDFSETSSPKRANSEDPLSDGEQTGGISSNMSLVDPTLLSRGSGLALRDFEEDEEDSKRTMSAPSSTVASGSGPSRDELAPAELSPEEKLQMITNFKKQPLNKGDTWFLIDRRWFRRFSTAFSSSQITEEEIESLKPIDNSRILDENNKLKPDLVEGMDVEMVPSTAWDALETWFGCDVSIPRRVIEGQGLGNERLEFYPPTVTVLFVSSPTIPPPSSPPFAHLRTPFEKPFSAAVKFKIFSSLVARSHFKLVPKDCRYWKLSADVQIENGKGAFITPDEVQQLEPVLIEDGGAESETLESLNIKDGSILALEWKNPEIPGASWPLSSLVGQSEGALDVGISDQQQQQPSQVTGSPAASQGLFSTPGYVAQLENVNSIPPLVKEPKGLLG…	1	0	0	0	0	0	0	0	1	0	1	0	1	0	0	0	0	1	0	1
QXden1.PacBioOnly_0	1900516	GT	G,GTT	DEL,INS	intron_variant	MODIFIER	g3638	g3638.t1	protein_coding		MQKRARTDDFDFSETSSPKRANSEDPLSDGEQTGGISSNMSLVDPTLLSRGSGLALRDFEEDEEDSKRTMSAPSSTVASGSGPSRDELAPAELSPEEKLQMITNFKKQPLNKGDTWFLIDRRWFRRFSTAFSSSQITEEEIESLKPIDNSRILDENNKLKPDLVEGMDVEMVPSTAWDALETWFGCDVSIPRRVIEGQGLGNERLEFYPPTVTVLFVSSPTIPPPSSPPFAHLRTPFEKPFSAAVKFKIFSSLVARSHFKLVPKDCRYWKLSADVQIENGKGAFITPDEVQQLEPVLIEDGGAESETLESLNIKDGSILALEWKNPEIPGASWPLSSLVGQSEGALDVGISDQQQQQPSQVTGSPAASQGLFSTPGYVAQLENVNSIPPLVKEPKGLLG…	1	0	0	0	0	0	0	0	1	0	1	0	1	0	0	0	0	1	0	1
QXden1.PacBioOnly_0	1902436	C	T	SNP	synonymous_variant	LOW	g3638	g3638.t1	protein_coding	p.Arg267Arg	MQKRARTDDFDFSETSSPKRANSEDPLSDGEQTGGISSNMSLVDPTLLSRGSGLALRDFEEDEEDSKRTMSAPSSTVASGSGPSRDELAPAELSPEEKLQMITNFKKQPLNKGDTWFLIDRRWFRRFSTAFSSSQITEEEIESLKPIDNSRILDENNKLKPDLVEGMDVEMVPSTAWDALETWFGCDVSIPRRVIEGQGLGNERLEFYPPTVTVLFVSSPTIPPPSSPPFAHLRTPFEKPFSAAVKFKIFSSLVARSHFKLVPKDCRYWKLSADVQIENGKGAFITPDEVQQLEPVLIEDGGAESETLESLNIKDGSILALEWKNPEIPGASWPLSSLVGQSEGALDVGISDQQQQQPSQVTGSPAASQGLFSTPGYVAQLENVNSIPPLVKEPKGLLG…	0	0	0	0	1	0	0	0	0	0	0	0	0	0	0	0	0	0	0	0
QXden1.PacBioOnly_0	1903335	C	T	SNP	missense_variant	MODERATE	g3638	g3638.t1	protein_coding	p.Ala91Thr	MQKRARTDDFDFSETSSPKRANSEDPLSDGEQTGGISSNMSLVDPTLLSRGSGLALRDFEEDEEDSKRTMSAPSSTVASGSGPSRDELAPAELSPEEKLQMITNFKKQPLNKGDTWFLIDRRWFRRFSTAFSSSQITEEEIESLKPIDNSRILDENNKLKPDLVEGMDVEMVPSTAWDALETWFGCDVSIPRRVIEGQGLGNERLEFYPPTVTVLFVSSPTIPPPSSPPFAHLRTPFEKPFSAAVKFKIFSSLVARSHFKLVPKDCRYWKLSADVQIENGKGAFITPDEVQQLEPVLIEDGGAESETLESLNIKDGSILALEWKNPEIPGASWPLSSLVGQSEGALDVGISDQQQQQPSQVTGSPAASQGLFSTPGYVAQLENVNSIPPLVKEPKGLLG…	0	0	0	0	1	0	0	0	0	0	0	0	0	0	0	0	0	0	0	0
QXden1.PacBioOnly_0	1903606	C	T	SNP	intergenic_region	MODIFIER	g3638-g3639	g3638-g3639			#N/A	0	0	0	0	1	0	0	0	0	0	0	0	0	0	0	0	0	0	0	0
QXden1.PacBioOnly_0	1907369	G	GA	INS	intron_variant	MODIFIER	g3640	g3640.t1	protein_coding		MFEKFTPKEDISGQTSIKSSVQRSIRSKILEQLPLLAEGEGSEEGSLMDALWPKKEGLTLVKCRDHISIYALNGEPLFFQHFDGPYFPTLRILHKYPELLPHVKIDRGAIRFLLAGANMMAPGLTSPGGSLPPKDLALPKETPVAIFAEGKEFAVGMGTLEMGTEDIKKINKGIAVNSVHYLGDGLWKHPTF*	0	0	1	0	0	0	0	0	0	0	1	0	0	0	0	0	0	0	0	0
QXden1.PacBioOnly_0	1911948	G	GT,GTT,GTTT	INS,INS,INS	intergenic_region	MODIFIER	g3642-g3643	g3642-g3643			#N/A	0	1	0	0	1	0	0	1	0	1	1	0	0	0	0	0	0	0	0	1
QXden1.PacBioOnly_0	1911948	G	GT,GTT,GTTT	INS,INS,INS	intergenic_region	MODIFIER	g3642-g3643	g3642-g3643			#N/A	0	1	0	0	1	0	0	1	0	1	1	0	0	0	0	0	0	0	0	1
QXden1.PacBioOnly_0	1911948	G	GT,GTT,GTTT	INS,INS,INS	intergenic_region	MODIFIER	g3642-g3643	g3642-g3643			#N/A	0	1	0	0	1	0	0	1	0	1	1	0	0	0	0	0	0	0	0	1
QXden1.PacBioOnly_0	1914327	A	T	SNP	intron_variant	MODIFIER	g3644	g3644.t1	protein_coding		MATSTPSTVPVTSQNDIGLGSVVVLNQYQEDPSNTKAQDVDGKTDAYVSSSKTEVKDEPADEQVARPKLVYNSFGAFSRSLVSRLRSVFTLRFTLSLLAGQVISWCITSTNLLTTKLVKRNFAIPTTQTSFLYFALFVVYTPYTIYRYGVKGWFTLLYKDGWKYALLGACDMEGNFLVVKAYQYTNLLSCMLLDAWAIPVCMFFTFVFMKTRFRWAQIIGIFVCIVGLGLLVASDQITDKDYKALNMALGDGYMIVGATLYGFTNALEEFLVRKRPLYEVVGQLGMWGMIWNAVQCSILERHLWFETTWDGANIGFLFLYTFSLFILYTLAPLLYRSSSSVYYNLSLLTSDFYGLLIGLSLYSYHPYWLYFVAFVVVIVGLIIYFWTSTPAEQGQLDVT…	1	0	0	0	0	0	0	0	0	0	0	0	0	0	0	0	0	0	0	0
QXden1.PacBioOnly_0	1914471	A	T	SNP	missense_variant	MODERATE	g3644	g3644.t1	protein_coding	p.Tyr342Asn	MATSTPSTVPVTSQNDIGLGSVVVLNQYQEDPSNTKAQDVDGKTDAYVSSSKTEVKDEPADEQVARPKLVYNSFGAFSRSLVSRLRSVFTLRFTLSLLAGQVISWCITSTNLLTTKLVKRNFAIPTTQTSFLYFALFVVYTPYTIYRYGVKGWFTLLYKDGWKYALLGACDMEGNFLVVKAYQYTNLLSCMLLDAWAIPVCMFFTFVFMKTRFRWAQIIGIFVCIVGLGLLVASDQITDKDYKALNMALGDGYMIVGATLYGFTNALEEFLVRKRPLYEVVGQLGMWGMIWNAVQCSILERHLWFETTWDGANIGFLFLYTFSLFILYTLAPLLYRSSSSVYYNLSLLTSDFYGLLIGLSLYSYHPYWLYFVAFVVVIVGLIIYFWTSTPAEQGQLDVT…	0	0	0	0	0	0	0	0	0	0	0	0	0	0	0	0	0	0	0	1
QXden1.PacBioOnly_0	1923370	C	T	SNP	missense_variant	MODERATE	g3649	g3649.t1	protein_coding	p.Ala89Val	MAILSTLPHQLATAASQDLVPWAKDIIQPDHSLTNLSLLRQAIQTAVSLRLTLPPPSRGWFNLWSNSSNQSMTEWARTLCNIWSSDITASSASKLAALIGLWEGLCLEQQDARLRREVEVEVLVAIELGFQKLKTGMKALGKRKASDRLPPVVILAASVLPQIDLTSIAALETNDILTTIIDLFPSSLDVEDPLEYLDLVTLIRIVISTFELSLSEKSSVNTRQIVRLSERLQEYALSISPESLVDSTTAINQKYQEGLTSLILPIHESLLDLIASSSLPSLASFTLSKNMLMTFQTSASLIDKLGGVSTHVGLGNVWWGLIDMACGPLWSMEQRTSMIRSLREGVRKGEIGEVSRINYLLLVVEQFVGVDVFKDEILRELILPNVYPYLEDDTSKDVF…	0	0	0	0	0	0	0	0	0	0	0	1	1	0	0	0	0	0	0	0
QXden1.PacBioOnly_0	1926665	TGC	T	DEL	intron_variant	MODIFIER	g3650	g3650.t1	protein_coding		MLVSNSLLALSLPVMIMASSFQHGGLFRQHKHPRRALEASKSNEAVRAAQPFVIENYVTKEDVVRREKHLERKRKRVSKRKVCSSAASSAVQPSSTVNAASATTTPMAAATTATAASSTINTQSSSYTTSASASASTAKAVTLSAVSSASSYSFTSGWTCSSTSTSGLTSVSLNTAIKASKGKIGTINTSSPDGSTALAVTYLGGKYGSSGGISYYTKWDDSIRYATEIVLGYSVYFTDGFQWVQGGKMVGSYGGQDGIYGCSGGSQENRDICNSIRLMWRTNGAMEIYTYLPKTDANKAACEASGSGSVCTNDDYGLSFGRGNGYWSTGSWQTVQIHVKLNDIGSANGFMKLVVNGVQTIDAENVELRATSDPFFQGMFVSTFFGGSGSQYAPSSDQH…	0	0	0	0	1	0	0	0	0	0	0	0	0	0	0	0	0	0	0	0
QXden1.PacBioOnly_0	1926674	AAAG	A	DEL	splice_acceptor_variant&splice_region_variant&intron_variant	HIGH	g3650	g3650.t1	protein_coding		MLVSNSLLALSLPVMIMASSFQHGGLFRQHKHPRRALEASKSNEAVRAAQPFVIENYVTKEDVVRREKHLERKRKRVSKRKVCSSAASSAVQPSSTVNAASATTTPMAAATTATAASSTINTQSSSYTTSASASASTAKAVTLSAVSSASSYSFTSGWTCSSTSTSGLTSVSLNTAIKASKGKIGTINTSSPDGSTALAVTYLGGKYGSSGGISYYTKWDDSIRYATEIVLGYSVYFTDGFQWVQGGKMVGSYGGQDGIYGCSGGSQENRDICNSIRLMWRTNGAMEIYTYLPKTDANKAACEASGSGSVCTNDDYGLSFGRGNGYWSTGSWQTVQIHVKLNDIGSANGFMKLVVNGVQTIDAENVELRATSDPFFQGMFVSTFFGGSGSQYAPSSDQH…	0	0	0	0	1	0	0	0	0	0	0	0	0	0	0	0	0	0	0	0
QXden1.PacBioOnly_0	1926680	C	A	SNP	missense_variant&splice_region_variant	MODERATE	g3650	g3650.t1	protein_coding	p.Ala285Asp	MLVSNSLLALSLPVMIMASSFQHGGLFRQHKHPRRALEASKSNEAVRAAQPFVIENYVTKEDVVRREKHLERKRKRVSKRKVCSSAASSAVQPSSTVNAASATTTPMAAATTATAASSTINTQSSSYTTSASASASTAKAVTLSAVSSASSYSFTSGWTCSSTSTSGLTSVSLNTAIKASKGKIGTINTSSPDGSTALAVTYLGGKYGSSGGISYYTKWDDSIRYATEIVLGYSVYFTDGFQWVQGGKMVGSYGGQDGIYGCSGGSQENRDICNSIRLMWRTNGAMEIYTYLPKTDANKAACEASGSGSVCTNDDYGLSFGRGNGYWSTGSWQTVQIHVKLNDIGSANGFMKLVVNGVQTIDAENVELRATSDPFFQGMFVSTFFGGSGSQYAPSSDQH…	0	0	0	0	1	0	0	0	0	0	0	0	0	0	0	0	0	0	0	0
QXden1.PacBioOnly_0	1926683	T	C	SNP	missense_variant	MODERATE	g3650	g3650.t1	protein_coding	p.Met286Thr	MLVSNSLLALSLPVMIMASSFQHGGLFRQHKHPRRALEASKSNEAVRAAQPFVIENYVTKEDVVRREKHLERKRKRVSKRKVCSSAASSAVQPSSTVNAASATTTPMAAATTATAASSTINTQSSSYTTSASASASTAKAVTLSAVSSASSYSFTSGWTCSSTSTSGLTSVSLNTAIKASKGKIGTINTSSPDGSTALAVTYLGGKYGSSGGISYYTKWDDSIRYATEIVLGYSVYFTDGFQWVQGGKMVGSYGGQDGIYGCSGGSQENRDICNSIRLMWRTNGAMEIYTYLPKTDANKAACEASGSGSVCTNDDYGLSFGRGNGYWSTGSWQTVQIHVKLNDIGSANGFMKLVVNGVQTIDAENVELRATSDPFFQGMFVSTFFGGSGSQYAPSSDQH…	0	0	0	0	1	0	0	0	0	0	0	0	0	0	0	0	0	0	0	0
QXden1.PacBioOnly_0	1926684	G	GGCGACCACC	INS	disruptive_inframe_insertion	MODERATE	g3650	g3650.t1	protein_coding	p.Met286_Glu287insAlaThrThr	MLVSNSLLALSLPVMIMASSFQHGGLFRQHKHPRRALEASKSNEAVRAAQPFVIENYVTKEDVVRREKHLERKRKRVSKRKVCSSAASSAVQPSSTVNAASATTTPMAAATTATAASSTINTQSSSYTTSASASASTAKAVTLSAVSSASSYSFTSGWTCSSTSTSGLTSVSLNTAIKASKGKIGTINTSSPDGSTALAVTYLGGKYGSSGGISYYTKWDDSIRYATEIVLGYSVYFTDGFQWVQGGKMVGSYGGQDGIYGCSGGSQENRDICNSIRLMWRTNGAMEIYTYLPKTDANKAACEASGSGSVCTNDDYGLSFGRGNGYWSTGSWQTVQIHVKLNDIGSANGFMKLVVNGVQTIDAENVELRATSDPFFQGMFVSTFFGGSGSQYAPSSDQH…	0	0	0	0	1	0	0	0	0	0	0	0	0	0	0	0	0	0	0	0
QXden1.PacBioOnly_0	1927657	G	A	SNP	intergenic_region	MODIFIER	g3650-g3651	g3650-g3651			#N/A	0	0	0	0	0	1	0	0	0	0	0	0	0	0	0	0	0	0	0	0
QXden1.PacBioOnly_0	1930609	CCAT	C	DEL	intergenic_region	MODIFIER	g3651-g3652	g3651-g3652			#N/A	0	0	0	0	1	0	0	1	0	0	0	0	0	0	0	0	0	0	0	0
QXden1.PacBioOnly_0	1938053	G	A	SNP	intron_variant	MODIFIER	g3654	g3654.t1	protein_coding		MSKQIVLVTGGSGLVGQALQYVLANEPVGSRYGKLEGEEWIFLSSKDGDLRDPAAVTAIFEKYKPTHVIHLAALVGGLFRNMRLKLTFLRENLLINDNVLETSHQNKVQKLISCLSTCVFPDKVEYPLDETKVHLGPPHQSNFGYAHGKRLVDVQNHAYNDQFGDNFTSVIPTNIFGEHDNYDLEDSHVIPGLIHKCYLAKKNNTPFTIYGTGKPLRQFIYSRDLAKLFIWTLREYNEIDPVILSVAEHDEIPIKTVADTIVKLMDFQGEYSFDTTKSDGQFRKPASNEKLQKLMTANGGAPFEFTPFEEAMKASIDWFVKNYDSARTANKA*	0	0	0	0	0	0	0	0	0	0	0	0	0	0	1	0	0	0	0	0
QXden1.PacBioOnly_0	1956131	C	T	SNP	intergenic_region	MODIFIER	g3660-g3661	g3660-g3661			#N/A	0	0	0	0	0	0	1	0	0	0	0	0	0	0	0	0	0	0	0	0
QXden1.PacBioOnly_0	1965435	G	A	SNP	stop_gained	HIGH	g3664	g3664.t1	protein_coding	p.Trp16*	MFGEYKSQSPKLPSPWSNPYINVPRSKLGTPNPIVINYLPCDLLDSTLSEFSTFESDNEDRDIDEGLPSAESLEESTEDDSVSELSSKRPTEGGDYDHDDANVNDDDDDDQATQLAISFDSGGRIRKSNSLARRISSTDLEPGSSPVDGLQRLSAEVDEKGHIEYKLKLSAATPDRFNRLVTQLQWRLLEGGGEAIYEIGVLDDGTLVGLPRSELLSSLRTLEKMAEELGATVLVVKEIRLPALSTSTLDLGDETGKRGKWLKWAASQETASNREQRKSTKWEAKLAQMNGAHQASIDGKSPAVEWGPENAETHGQRFINRFGTGGRRRRRGPRHRSSDHARSTFPGSTSSLPSVTTSDPLGPNRIERAFRPDDTNRSSRKKKIESLLDSDNDDDDDDD…	0	1	0	0	0	0	0	0	0	0	0	0	0	0	0	0	0	0	0	0
QXden1.PacBioOnly_0	1966508	C	T	SNP	synonymous_variant	LOW	g3664	g3664.t1	protein_coding	p.Asn310Asn	MFGEYKSQSPKLPSPWSNPYINVPRSKLGTPNPIVINYLPCDLLDSTLSEFSTFESDNEDRDIDEGLPSAESLEESTEDDSVSELSSKRPTEGGDYDHDDANVNDDDDDDQATQLAISFDSGGRIRKSNSLARRISSTDLEPGSSPVDGLQRLSAEVDEKGHIEYKLKLSAATPDRFNRLVTQLQWRLLEGGGEAIYEIGVLDDGTLVGLPRSELLSSLRTLEKMAEELGATVLVVKEIRLPALSTSTLDLGDETGKRGKWLKWAASQETASNREQRKSTKWEAKLAQMNGAHQASIDGKSPAVEWGPENAETHGQRFINRFGTGGRRRRRGPRHRSSDHARSTFPGSTSSLPSVTTSDPLGPNRIERAFRPDDTNRSSRKKKIESLLDSDNDDDDDDD…	0	0	0	0	0	0	0	0	0	0	1	0	0	0	0	0	0	0	0	0
QXden1.PacBioOnly_0	1968050	C	T	SNP	intergenic_region	MODIFIER	g3664-g3665	g3664-g3665			#N/A	0	0	0	0	0	0	1	0	0	0	0	0	0	0	0	0	0	0	0	0
QXden1.PacBioOnly_0	1988926	C	CT	INS	intron_variant	MODIFIER	g3670	g3670.t1	protein_coding		MLGLRAKCVVADNSGALIATIIDVMGRPAKALGKIGDEVTVVVERAKPIAVLPKDSPAHVVNAQTQKVRRGDVKRAVIVRTRKPIQRPDGRSIRFDDNACVLLNQKGDMIGTRVTGIVAAELRRSGRWGKVMSLSPKVI*	0	0	0	0	0	0	0	0	0	0	0	0	0	0	0	0	0	1	0	0
QXden1.PacBioOnly_0	1999109	T	C	SNP	intergenic_region	MODIFIER	g3672-g3673	g3672-g3673			#N/A	0	0	0	0	0	0	0	0	0	0	0	1	1	0	0	0	0	0	0	0
QXden1.PacBioOnly_0	2011936	C	A	SNP	intergenic_region	MODIFIER	g3675-g3676	g3675-g3676			#N/A	0	0	0	0	0	0	0	0	0	0	0	0	0	0	0	0	0	0	1	0
QXden1.PacBioOnly_0	2011937	G	A	SNP	intergenic_region	MODIFIER	g3675-g3676	g3675-g3676			#N/A	0	0	0	0	0	0	0	0	0	0	0	0	0	0	0	0	0	0	1	0
QXden1.PacBioOnly_0	2020745	AAAG	A	DEL	intergenic_region	MODIFIER	g3678-g3679	g3678-g3679			#N/A	0	0	0	0	0	0	0	0	1	0	0	0	0	0	0	0	0	0	0	0
QXden1.PacBioOnly_0	2021897	C	T	SNP	missense_variant	MODERATE	g3679	g3679.t1	protein_coding	p.Val892Ile	MSILSRSVSPSISSSSSVGTSGSITSLAGIQSASSSVSDGLRAESWEETGYQAGLPSGSEDEQERAWRDGVTLRKGWQFLDAAAAQSDDMGLGNRTRKRFSHTEGPSGTPGRQSPGGFTISSSSGEMNRVSIAETVKPSLSNVSSHEQLSFTLEGQQQQSFVPSPSSDSSHFMSPITPLGRKSRASSISALGVSHSLTKSSSSSSSPSSSSSSPPPPPPSSTKPTWVELASPSNSPASASPLFSSSFGFPHSSARHSPPLQNIQSFSRAQAYTPPSGTPPPGSSSTPSLPAKPIWLQSNPLSSSLSQTSVLEPSNASSSCSSTPKKPSSSSSSSSTRNGKPYTSSNHTPYSQAVTSSLSLSSAPPLPPRSPQIQKHVAEAEFSSSSSKPSGGRFGLGSG…	0	0	0	0	0	0	0	0	0	0	0	1	1	0	0	0	0	0	0	0
QXden1.PacBioOnly_0	2026240	TTC	T	DEL	frameshift_variant	HIGH	g3680	g3680.t1	protein_coding	p.Ser199fs	MLRPVTDARNTQGTDGLGGCACAYTMADLFDSLDSLNHVEETFYQTGYREGFEHGALHGLFEGRALGKEKGFELWEEVGFYEGVGTFWRDLLGKETKSASRAINHINQLLHLISLFPTHNISDPENQASIPPTQSLTPDESNSAPSTTPALLSTEPTSSTAASPEVDISALLERIRAKYKLVCSSLGIRPRLVEATMPSVNNVDDAGFDGASGIDTPRESQTGTEESGSRAGSRKGTVVVNGIEVSSKALLF*	0	0	0	0	0	1	0	0	0	0	0	0	0	0	0	0	0	0	0	0
QXden1.PacBioOnly_0	2034449	T	C	SNP	synonymous_variant	LOW	g3682	g3682.t1	protein_coding	p.Gln442Gln	MAFPPTKASEIFLNGKDFQRRDVTNQPGSNRFDLSSVLGSGRRLERRSVSAEQHPDPSEAFQDHLLGILAGLAKSIPPTSLQPIELPPYRAPDASLKTETILAQLGLIASRMFDAEAKQHHYDHTPAAVLPPLSTMPNRFTLNQPMDIDELPSPPPLDPPLDVNLLTRKGLVASQPMSASNSLSGESILTSGHNINSGAYESGLGPVEELRLLRAQVQDIARVCKAVAAGDLTQKIVVPVEGVVMIELKDIINSMVDNLFMFSSEVERVSVEVGTEGKLGGQAVVEGVQGTWRNLTSVVNMLAANLTSQVRAIAKVTKAVAVGDLSQTIDVDARGEILELKLTVNNMVLQLRTLADEVSRVSLEVGSQGKLGGQAVVEGVEGVWKELTQNVNQMCANLT…	0	0	0	0	0	0	0	0	0	0	0	0	0	0	0	0	0	0	1	0
QXden1.PacBioOnly_0	2058617	C	T	SNP	synonymous_variant	LOW	g3692	g3692.t1	protein_coding	p.Val482Val	MIAADRQGSLRHGAKTDHWEQPLVVSAGGMSRVPVWGVLWIRQQHKPRTARPTISNRHRSNSSSKTNKALSTSPIRKFTAFLNARTNSASSSSSSVSSSSSLVFSSPSVQNPSSNLATRPRSNSTIPTTGVRRELTPSNAMSLDSTPSPSSSSPSSSSSSSPFNGSSPLPTTSFSYTPSYNFVNSFFSFTSPTRPSVTRGRSTSFGGRPKTAELTTDDPSSREVPKKSWRSSLVNLSPFSGAYKGKGREIGGNSNSNRNVHDGSVEDEGFWEGTGARRFDILSQLPTEIALYILLFVPAETQVICSRVSKNWALLASDNNLWRDRFQSNPRWKLRPTFLTTIEPPVSVPSSLVAQLSLSPIASRSSVITTATIASTTTVSQPIRPALQSRTSSLFGRPQ…	0	0	0	1	0	0	0	0	0	0	0	0	0	0	0	0	0	0	0	0
QXden1.PacBioOnly_0	2066088	TTTC	T	DEL	intergenic_region	MODIFIER	g3694-g3695	g3694-g3695			#N/A	0	0	0	0	0	0	0	0	0	0	0	0	0	0	0	0	0	0	0	1
QXden1.PacBioOnly_0	2071983	GCACA	G,GCA	DEL,DEL	intron_variant	MODIFIER	g3697	g3697.t1	protein_coding		MADRGGYTTHVFVIDCSQPMGALVQDPQQSLPEKRSNPHLHSAVVSKFELAREVVMRKIVSVIMRERKTEHVMVVATGDRTNNPQTQGYEGVDVLFQPATAAKWMVDKVKSLKLGNGTNDGDVLLGLTLALSELDRTAARNRSTWSYEFLALTDASQGALADDLVDHIANCLSKINATVNFSVYGTDDPEWEFIAGPSSFEKTKMFITNEQILSGLIAQNPERIIRTSLDRSVLDARAPSTKTVKPMMNSISLIIGDPDMDVNHEAVTSHLEFNVVIGKKTALVKPPGSKKIAVRQRPGAGVRLGGSQIVTQDSHHDDPEQNPTVKIEQSQTSTFPAGSSSQAVRSVSQSGSSSSTYDGSFQITASLYDVISNPLKPIKKYIVELPRETETDTEAGTET…	0	0	0	0	0	0	0	0	0	0	1	0	0	0	0	0	0	0	0	1
QXden1.PacBioOnly_0	2071983	GCACA	G,GCA	DEL,DEL	intron_variant	MODIFIER	g3697	g3697.t1	protein_coding		MADRGGYTTHVFVIDCSQPMGALVQDPQQSLPEKRSNPHLHSAVVSKFELAREVVMRKIVSVIMRERKTEHVMVVATGDRTNNPQTQGYEGVDVLFQPATAAKWMVDKVKSLKLGNGTNDGDVLLGLTLALSELDRTAARNRSTWSYEFLALTDASQGALADDLVDHIANCLSKINATVNFSVYGTDDPEWEFIAGPSSFEKTKMFITNEQILSGLIAQNPERIIRTSLDRSVLDARAPSTKTVKPMMNSISLIIGDPDMDVNHEAVTSHLEFNVVIGKKTALVKPPGSKKIAVRQRPGAGVRLGGSQIVTQDSHHDDPEQNPTVKIEQSQTSTFPAGSSSQAVRSVSQSGSSSSTYDGSFQITASLYDVISNPLKPIKKYIVELPRETETDTEAGTET…	0	0	0	0	0	0	0	0	0	0	1	0	0	0	0	0	0	0	0	1
QXden1.PacBioOnly_0	2072579	A	C	SNP	synonymous_variant	LOW	g3697	g3697.t1	protein_coding	p.Ser146Ser	MADRGGYTTHVFVIDCSQPMGALVQDPQQSLPEKRSNPHLHSAVVSKFELAREVVMRKIVSVIMRERKTEHVMVVATGDRTNNPQTQGYEGVDVLFQPATAAKWMVDKVKSLKLGNGTNDGDVLLGLTLALSELDRTAARNRSTWSYEFLALTDASQGALADDLVDHIANCLSKINATVNFSVYGTDDPEWEFIAGPSSFEKTKMFITNEQILSGLIAQNPERIIRTSLDRSVLDARAPSTKTVKPMMNSISLIIGDPDMDVNHEAVTSHLEFNVVIGKKTALVKPPGSKKIAVRQRPGAGVRLGGSQIVTQDSHHDDPEQNPTVKIEQSQTSTFPAGSSSQAVRSVSQSGSSSSTYDGSFQITASLYDVISNPLKPIKKYIVELPRETETDTEAGTET…	0	0	0	0	0	0	0	0	0	0	0	0	0	0	0	0	0	0	0	1
QXden1.PacBioOnly_0	2073114	G	A	SNP	synonymous_variant	LOW	g3697	g3697.t1	protein_coding	p.Ala238Ala	MADRGGYTTHVFVIDCSQPMGALVQDPQQSLPEKRSNPHLHSAVVSKFELAREVVMRKIVSVIMRERKTEHVMVVATGDRTNNPQTQGYEGVDVLFQPATAAKWMVDKVKSLKLGNGTNDGDVLLGLTLALSELDRTAARNRSTWSYEFLALTDASQGALADDLVDHIANCLSKINATVNFSVYGTDDPEWEFIAGPSSFEKTKMFITNEQILSGLIAQNPERIIRTSLDRSVLDARAPSTKTVKPMMNSISLIIGDPDMDVNHEAVTSHLEFNVVIGKKTALVKPPGSKKIAVRQRPGAGVRLGGSQIVTQDSHHDDPEQNPTVKIEQSQTSTFPAGSSSQAVRSVSQSGSSSSTYDGSFQITASLYDVISNPLKPIKKYIVELPRETETDTEAGTET…	1	0	0	0	0	0	0	0	0	0	0	0	0	0	0	0	0	0	0	0
QXden1.PacBioOnly_0	2073284	G	A	SNP	missense_variant	MODERATE	g3697	g3697.t1	protein_coding	p.Arg295Gln	MADRGGYTTHVFVIDCSQPMGALVQDPQQSLPEKRSNPHLHSAVVSKFELAREVVMRKIVSVIMRERKTEHVMVVATGDRTNNPQTQGYEGVDVLFQPATAAKWMVDKVKSLKLGNGTNDGDVLLGLTLALSELDRTAARNRSTWSYEFLALTDASQGALADDLVDHIANCLSKINATVNFSVYGTDDPEWEFIAGPSSFEKTKMFITNEQILSGLIAQNPERIIRTSLDRSVLDARAPSTKTVKPMMNSISLIIGDPDMDVNHEAVTSHLEFNVVIGKKTALVKPPGSKKIAVRQRPGAGVRLGGSQIVTQDSHHDDPEQNPTVKIEQSQTSTFPAGSSSQAVRSVSQSGSSSSTYDGSFQITASLYDVISNPLKPIKKYIVELPRETETDTEAGTET…	1	0	0	0	0	0	0	0	0	0	0	0	0	0	0	0	0	0	0	0
QXden1.PacBioOnly_0	2074344	TC	T	DEL	intron_variant	MODIFIER	g3697	g3697.t1	protein_coding		MADRGGYTTHVFVIDCSQPMGALVQDPQQSLPEKRSNPHLHSAVVSKFELAREVVMRKIVSVIMRERKTEHVMVVATGDRTNNPQTQGYEGVDVLFQPATAAKWMVDKVKSLKLGNGTNDGDVLLGLTLALSELDRTAARNRSTWSYEFLALTDASQGALADDLVDHIANCLSKINATVNFSVYGTDDPEWEFIAGPSSFEKTKMFITNEQILSGLIAQNPERIIRTSLDRSVLDARAPSTKTVKPMMNSISLIIGDPDMDVNHEAVTSHLEFNVVIGKKTALVKPPGSKKIAVRQRPGAGVRLGGSQIVTQDSHHDDPEQNPTVKIEQSQTSTFPAGSSSQAVRSVSQSGSSSSTYDGSFQITASLYDVISNPLKPIKKYIVELPRETETDTEAGTET…	0	0	1	0	0	0	0	1	0	0	0	1	0	0	0	0	1	0	0	0
QXden1.PacBioOnly_0	2074983	C	T	SNP	synonymous_variant	LOW	g3697	g3697.t1	protein_coding	p.Asn693Asn	MADRGGYTTHVFVIDCSQPMGALVQDPQQSLPEKRSNPHLHSAVVSKFELAREVVMRKIVSVIMRERKTEHVMVVATGDRTNNPQTQGYEGVDVLFQPATAAKWMVDKVKSLKLGNGTNDGDVLLGLTLALSELDRTAARNRSTWSYEFLALTDASQGALADDLVDHIANCLSKINATVNFSVYGTDDPEWEFIAGPSSFEKTKMFITNEQILSGLIAQNPERIIRTSLDRSVLDARAPSTKTVKPMMNSISLIIGDPDMDVNHEAVTSHLEFNVVIGKKTALVKPPGSKKIAVRQRPGAGVRLGGSQIVTQDSHHDDPEQNPTVKIEQSQTSTFPAGSSSQAVRSVSQSGSSSSTYDGSFQITASLYDVISNPLKPIKKYIVELPRETETDTEAGTET…	0	0	0	0	0	0	0	0	0	0	0	0	0	0	0	1	0	0	0	0
QXden1.PacBioOnly_0	2075818	G	A	SNP	synonymous_variant	LOW	g3697	g3697.t1	protein_coding	p.Thr872Thr	MADRGGYTTHVFVIDCSQPMGALVQDPQQSLPEKRSNPHLHSAVVSKFELAREVVMRKIVSVIMRERKTEHVMVVATGDRTNNPQTQGYEGVDVLFQPATAAKWMVDKVKSLKLGNGTNDGDVLLGLTLALSELDRTAARNRSTWSYEFLALTDASQGALADDLVDHIANCLSKINATVNFSVYGTDDPEWEFIAGPSSFEKTKMFITNEQILSGLIAQNPERIIRTSLDRSVLDARAPSTKTVKPMMNSISLIIGDPDMDVNHEAVTSHLEFNVVIGKKTALVKPPGSKKIAVRQRPGAGVRLGGSQIVTQDSHHDDPEQNPTVKIEQSQTSTFPAGSSSQAVRSVSQSGSSSSTYDGSFQITASLYDVISNPLKPIKKYIVELPRETETDTEAGTET…	1	0	0	0	0	0	0	0	0	0	0	0	0	0	0	0	0	0	0	0
QXden1.PacBioOnly_0	2092052	TTGC	T	DEL	disruptive_inframe_deletion	MODERATE	g3703	g3703.t1	protein_coding	p.Gln532del	MASIQNQFALRAQKSMSLMNASPSYEAVPEFQAPEGSTRIIQYSPNGQFFAYALPNEVVILNADNGSLVQSLAVSGAVEIAFSPKGTYLSTWERYVKPEDPNAQHANLRIFTTATGEEAMSFTQKAQENWQPSFPPSESHLVRTFNSEILLFPTSTSQPLTPSTPPTSRLKVDGLKQIWVGGGAEGEGVAVFVGEKKGAPATLSLYSIQTLKGSSPVATAKKTFYKADKITVKWNRAGNMVLFLTQTDVDRSNQNYYGETNLYLLALKGGFECRVALDKDGPIHDYNWSPNSREFGVVYGYMPSKTVLFDTQARPIHDLGLSSRNFLSFQPHSRLLLVAGFGNLSGNIDVWDRKSMKKVAEILAPDASHCAWSPDGMFIMTAILSPRLRVDNGLKIWYC…	0	0	0	0	0	0	0	0	0	0	0	0	0	0	0	1	0	0	0	0
QXden1.PacBioOnly_0	2099227	C	T	SNP	missense_variant	MODERATE	g3705	g3705.t1	protein_coding	p.Pro154Ser	MSMDGDLISLVNKLQDTFNAIGGDAVDLPQIVVVGSQSSGKSSVLETIVGRDFLPRGQGIVTRRPLVLQLIHTPKPAANGDATLGEGGTDYAEFLHVNKRFTDFEEIRKEIEAETFRVAGQNKGISKLPIHLKIYGPGVLDLTLVDLPGLTKIPVGDQPSDIERQIRTLVTDFISKPNSVILAVSPANVDLANSDALKLARSVDPRGLRTIGVLTKLDLMDAGTNAADILTGRVYPLKLGFIGIVCRSQQDINNRLPMRDAILKEEEFFNRHGAYRTFAHKCGTRYLAKQLNHVLMNHIREKLPDMKARLNTLMGQTQQELNSFGDASYLGEQHRGSLILKLMTEFARDFIAAIDGTSLDISTKELCGGARIYYIFHDVFGRALESIDPANNLSTQDIR…	0	0	0	0	0	1	0	0	0	0	0	0	0	0	0	0	0	0	0	0
QXden1.PacBioOnly_0	2099227	C	T	SNP	missense_variant	MODERATE	g3705	g3705.t2	protein_coding	p.Pro154Ser	MSMDGDLISLVNKLQDTFNAIGGDAVDLPQIVVVGSQSSGKSSVLETIVGRDFLPRGQGIVTRRPLVLQLIHTPKPAANGDATLGEGGTDYAEFLHVNKRFTDFEEIRKEIEAETFRVAGQNKGISKLPIHLKIYGPGVLDLTLVDLPGLTKIPVGDQPSDIERQIRTLVTDFISKPNSVILAVSPANVDLANSDALKLARSVDPRGLRTIGVLTKLDLMDAGTNAADILTGRVYPLKLGFIGIVCRSQQDINNRLPMRDAILKEEEFFNRHGAYRTFAHKCGTRYLAKQLNHVLMNHIREKLPDMKARLNTLMGQTQQELNSFGDASYLGEQHRGSLILKLMTEFARDFIAAIDGTSLDISTKELCGGARIYYIFHDVFGRALESIDPANNLSTQDIR…	0	0	0	0	0	1	0	0	0	0	0	0	0	0	0	0	0	0	0	0
QXden1.PacBioOnly_0	2099230	GT	G	DEL	frameshift_variant	HIGH	g3705	g3705.t1	protein_coding	p.Gly156fs	MSMDGDLISLVNKLQDTFNAIGGDAVDLPQIVVVGSQSSGKSSVLETIVGRDFLPRGQGIVTRRPLVLQLIHTPKPAANGDATLGEGGTDYAEFLHVNKRFTDFEEIRKEIEAETFRVAGQNKGISKLPIHLKIYGPGVLDLTLVDLPGLTKIPVGDQPSDIERQIRTLVTDFISKPNSVILAVSPANVDLANSDALKLARSVDPRGLRTIGVLTKLDLMDAGTNAADILTGRVYPLKLGFIGIVCRSQQDINNRLPMRDAILKEEEFFNRHGAYRTFAHKCGTRYLAKQLNHVLMNHIREKLPDMKARLNTLMGQTQQELNSFGDASYLGEQHRGSLILKLMTEFARDFIAAIDGTSLDISTKELCGGARIYYIFHDVFGRALESIDPANNLSTQDIR…	0	0	0	0	0	1	0	0	0	0	0	0	0	0	0	0	0	0	0	0
QXden1.PacBioOnly_0	2099230	GT	G	DEL	frameshift_variant	HIGH	g3705	g3705.t2	protein_coding	p.Gly156fs	MSMDGDLISLVNKLQDTFNAIGGDAVDLPQIVVVGSQSSGKSSVLETIVGRDFLPRGQGIVTRRPLVLQLIHTPKPAANGDATLGEGGTDYAEFLHVNKRFTDFEEIRKEIEAETFRVAGQNKGISKLPIHLKIYGPGVLDLTLVDLPGLTKIPVGDQPSDIERQIRTLVTDFISKPNSVILAVSPANVDLANSDALKLARSVDPRGLRTIGVLTKLDLMDAGTNAADILTGRVYPLKLGFIGIVCRSQQDINNRLPMRDAILKEEEFFNRHGAYRTFAHKCGTRYLAKQLNHVLMNHIREKLPDMKARLNTLMGQTQQELNSFGDASYLGEQHRGSLILKLMTEFARDFIAAIDGTSLDISTKELCGGARIYYIFHDVFGRALESIDPANNLSTQDIR…	0	0	0	0	0	1	0	0	0	0	0	0	0	0	0	0	0	0	0	0
QXden1.PacBioOnly_0	2099234	GAGA	G	DEL	disruptive_inframe_deletion	MODERATE	g3705	g3705.t1	protein_coding	p.Asp157del	MSMDGDLISLVNKLQDTFNAIGGDAVDLPQIVVVGSQSSGKSSVLETIVGRDFLPRGQGIVTRRPLVLQLIHTPKPAANGDATLGEGGTDYAEFLHVNKRFTDFEEIRKEIEAETFRVAGQNKGISKLPIHLKIYGPGVLDLTLVDLPGLTKIPVGDQPSDIERQIRTLVTDFISKPNSVILAVSPANVDLANSDALKLARSVDPRGLRTIGVLTKLDLMDAGTNAADILTGRVYPLKLGFIGIVCRSQQDINNRLPMRDAILKEEEFFNRHGAYRTFAHKCGTRYLAKQLNHVLMNHIREKLPDMKARLNTLMGQTQQELNSFGDASYLGEQHRGSLILKLMTEFARDFIAAIDGTSLDISTKELCGGARIYYIFHDVFGRALESIDPANNLSTQDIR…	0	0	0	0	0	1	0	0	0	0	0	0	0	0	0	0	0	0	0	0
QXden1.PacBioOnly_0	2099234	GAGA	G	DEL	disruptive_inframe_deletion	MODERATE	g3705	g3705.t2	protein_coding	p.Asp157del	MSMDGDLISLVNKLQDTFNAIGGDAVDLPQIVVVGSQSSGKSSVLETIVGRDFLPRGQGIVTRRPLVLQLIHTPKPAANGDATLGEGGTDYAEFLHVNKRFTDFEEIRKEIEAETFRVAGQNKGISKLPIHLKIYGPGVLDLTLVDLPGLTKIPVGDQPSDIERQIRTLVTDFISKPNSVILAVSPANVDLANSDALKLARSVDPRGLRTIGVLTKLDLMDAGTNAADILTGRVYPLKLGFIGIVCRSQQDINNRLPMRDAILKEEEFFNRHGAYRTFAHKCGTRYLAKQLNHVLMNHIREKLPDMKARLNTLMGQTQQELNSFGDASYLGEQHRGSLILKLMTEFARDFIAAIDGTSLDISTKELCGGARIYYIFHDVFGRALESIDPANNLSTQDIR…	0	0	0	0	0	1	0	0	0	0	0	0	0	0	0	0	0	0	0	0
QXden1.PacBioOnly_0	2099239	CA	C	DEL	frameshift_variant	HIGH	g3705	g3705.t1	protein_coding	p.Gln158fs	MSMDGDLISLVNKLQDTFNAIGGDAVDLPQIVVVGSQSSGKSSVLETIVGRDFLPRGQGIVTRRPLVLQLIHTPKPAANGDATLGEGGTDYAEFLHVNKRFTDFEEIRKEIEAETFRVAGQNKGISKLPIHLKIYGPGVLDLTLVDLPGLTKIPVGDQPSDIERQIRTLVTDFISKPNSVILAVSPANVDLANSDALKLARSVDPRGLRTIGVLTKLDLMDAGTNAADILTGRVYPLKLGFIGIVCRSQQDINNRLPMRDAILKEEEFFNRHGAYRTFAHKCGTRYLAKQLNHVLMNHIREKLPDMKARLNTLMGQTQQELNSFGDASYLGEQHRGSLILKLMTEFARDFIAAIDGTSLDISTKELCGGARIYYIFHDVFGRALESIDPANNLSTQDIR…	0	0	0	0	0	1	0	0	0	0	0	0	0	0	0	0	0	0	0	0
QXden1.PacBioOnly_0	2099239	CA	C	DEL	frameshift_variant	HIGH	g3705	g3705.t2	protein_coding	p.Gln158fs	MSMDGDLISLVNKLQDTFNAIGGDAVDLPQIVVVGSQSSGKSSVLETIVGRDFLPRGQGIVTRRPLVLQLIHTPKPAANGDATLGEGGTDYAEFLHVNKRFTDFEEIRKEIEAETFRVAGQNKGISKLPIHLKIYGPGVLDLTLVDLPGLTKIPVGDQPSDIERQIRTLVTDFISKPNSVILAVSPANVDLANSDALKLARSVDPRGLRTIGVLTKLDLMDAGTNAADILTGRVYPLKLGFIGIVCRSQQDINNRLPMRDAILKEEEFFNRHGAYRTFAHKCGTRYLAKQLNHVLMNHIREKLPDMKARLNTLMGQTQQELNSFGDASYLGEQHRGSLILKLMTEFARDFIAAIDGTSLDISTKELCGGARIYYIFHDVFGRALESIDPANNLSTQDIR…	0	0	0	0	0	1	0	0	0	0	0	0	0	0	0	0	0	0	0	0
QXden1.PacBioOnly_0	2099243	C	CG	INS	frameshift_variant	HIGH	g3705	g3705.t1	protein_coding	p.Ser160fs	MSMDGDLISLVNKLQDTFNAIGGDAVDLPQIVVVGSQSSGKSSVLETIVGRDFLPRGQGIVTRRPLVLQLIHTPKPAANGDATLGEGGTDYAEFLHVNKRFTDFEEIRKEIEAETFRVAGQNKGISKLPIHLKIYGPGVLDLTLVDLPGLTKIPVGDQPSDIERQIRTLVTDFISKPNSVILAVSPANVDLANSDALKLARSVDPRGLRTIGVLTKLDLMDAGTNAADILTGRVYPLKLGFIGIVCRSQQDINNRLPMRDAILKEEEFFNRHGAYRTFAHKCGTRYLAKQLNHVLMNHIREKLPDMKARLNTLMGQTQQELNSFGDASYLGEQHRGSLILKLMTEFARDFIAAIDGTSLDISTKELCGGARIYYIFHDVFGRALESIDPANNLSTQDIR…	0	0	0	0	0	1	0	0	0	0	0	0	0	0	0	0	0	0	0	0
QXden1.PacBioOnly_0	2099243	C	CG	INS	frameshift_variant	HIGH	g3705	g3705.t2	protein_coding	p.Ser160fs	MSMDGDLISLVNKLQDTFNAIGGDAVDLPQIVVVGSQSSGKSSVLETIVGRDFLPRGQGIVTRRPLVLQLIHTPKPAANGDATLGEGGTDYAEFLHVNKRFTDFEEIRKEIEAETFRVAGQNKGISKLPIHLKIYGPGVLDLTLVDLPGLTKIPVGDQPSDIERQIRTLVTDFISKPNSVILAVSPANVDLANSDALKLARSVDPRGLRTIGVLTKLDLMDAGTNAADILTGRVYPLKLGFIGIVCRSQQDINNRLPMRDAILKEEEFFNRHGAYRTFAHKCGTRYLAKQLNHVLMNHIREKLPDMKARLNTLMGQTQQELNSFGDASYLGEQHRGSLILKLMTEFARDFIAAIDGTSLDISTKELCGGARIYYIFHDVFGRALESIDPANNLSTQDIR…	0	0	0	0	0	1	0	0	0	0	0	0	0	0	0	0	0	0	0	0
QXden1.PacBioOnly_0	2099454	TTCGTC	T	DEL	intron_variant	MODIFIER	g3705	g3705.t1	protein_coding		MSMDGDLISLVNKLQDTFNAIGGDAVDLPQIVVVGSQSSGKSSVLETIVGRDFLPRGQGIVTRRPLVLQLIHTPKPAANGDATLGEGGTDYAEFLHVNKRFTDFEEIRKEIEAETFRVAGQNKGISKLPIHLKIYGPGVLDLTLVDLPGLTKIPVGDQPSDIERQIRTLVTDFISKPNSVILAVSPANVDLANSDALKLARSVDPRGLRTIGVLTKLDLMDAGTNAADILTGRVYPLKLGFIGIVCRSQQDINNRLPMRDAILKEEEFFNRHGAYRTFAHKCGTRYLAKQLNHVLMNHIREKLPDMKARLNTLMGQTQQELNSFGDASYLGEQHRGSLILKLMTEFARDFIAAIDGTSLDISTKELCGGARIYYIFHDVFGRALESIDPANNLSTQDIR…	1	1	1	1	1	1	1	1	1	1	1	1	1	1	1	1	1	1	1	1
QXden1.PacBioOnly_0	2099454	TTCGTC	T	DEL	intron_variant	MODIFIER	g3705	g3705.t2	protein_coding		MSMDGDLISLVNKLQDTFNAIGGDAVDLPQIVVVGSQSSGKSSVLETIVGRDFLPRGQGIVTRRPLVLQLIHTPKPAANGDATLGEGGTDYAEFLHVNKRFTDFEEIRKEIEAETFRVAGQNKGISKLPIHLKIYGPGVLDLTLVDLPGLTKIPVGDQPSDIERQIRTLVTDFISKPNSVILAVSPANVDLANSDALKLARSVDPRGLRTIGVLTKLDLMDAGTNAADILTGRVYPLKLGFIGIVCRSQQDINNRLPMRDAILKEEEFFNRHGAYRTFAHKCGTRYLAKQLNHVLMNHIREKLPDMKARLNTLMGQTQQELNSFGDASYLGEQHRGSLILKLMTEFARDFIAAIDGTSLDISTKELCGGARIYYIFHDVFGRALESIDPANNLSTQDIR…	1	1	1	1	1	1	1	1	1	1	1	1	1	1	1	1	1	1	1	1
QXden1.PacBioOnly_0	2106532	C	T	SNP	intergenic_region	MODIFIER	g3707-g3708	g3707-g3708			#N/A	0	0	0	0	1	0	0	0	0	0	0	0	0	0	0	0	0	0	0	0
QXden1.PacBioOnly_0	2111061	A	G	SNP	missense_variant	MODERATE	g3708	g3708.t1	protein_coding	p.Ile790Val	MSAPILPPLIITTTAPDADEFSSSVNTSPSLEYALGPPITPPSHPANLSPSDAMNDADSSFSPASPTLSASSVRFSTPEKAAHTSLVLRDNHPDVNSGKGTLDVVDHDRADHRRRASNATWVSDITAADHSDTHTDSAFINQSEKTAFEQKTGKMEDVVEKEEAQFKLDVENEAASAEDIGPFTLFPKKLASLVDPKSIPLLQSFGGTAGVLEALGTHPTKGLDDAVLASSGAGSTGTVVQATSQDRKRVYGTNTLPSKKPKSLLYLVWLALKDKVLIILMVAAMISLALGLYTDLGRPPKTVLNAQGELVEVPAVDWVEGVAILVAVAVVSLVGATNDWQKEKQFQKLNAQKEDRGLKVIRSGREQIISVYEVVVGDIAILEPGEIVPVDGIFLRGHA…	0	0	0	0	0	0	0	0	0	0	0	0	0	0	1	0	0	0	0	0
QXden1.PacBioOnly_0	2131698	G	GA	INS	intron_variant	MODIFIER	g3716	g3716.t1	protein_coding		MRPILLSGHERSLTQVIYNADGDLLFSCSKDHEINAWYSHNGERLGTYVGHKGAIWSVAVDSKSELLLSASADNCMKLWAVATGKCLFTWEFPTAVKRVSWNEDDSLFLSITEQRSGYQGAVRVHQINRENLTEQSVEPITEFNPIGSKATVAAFAPLSKNIITGHESGKVALFDVKSGEEVLSNEKAHAGTVTDLQLSNDGTYFVTSSKDKSARIHRTDDLLVLKTFPTNTPLNSASITPSRPYVILGGGQDAASVTTTSQRQGKFEARFWHRVFEEEVGRVRGHFGPLNTVAVHPSGKAFASGGEDGYIRLHWFDESYFRARPFGDLEPEE*	0	0	0	0	0	0	0	0	0	0	0	0	0	0	0	0	0	0	0	1
QXden1.PacBioOnly_0	2148427	T	C	SNP	intergenic_region	MODIFIER	g3722-g3723	g3722-g3723			#N/A	0	0	0	0	0	0	0	0	0	0	0	0	0	1	0	0	0	0	0	0
QXden1.PacBioOnly_0	2169042	G	A	SNP	intergenic_region	MODIFIER	g3728-g3729	g3728-g3729			#N/A	0	0	0	0	0	0	1	0	0	0	0	0	0	0	0	0	0	0	0	0
QXden1.PacBioOnly_0	2183074	G	A	SNP	synonymous_variant	LOW	g3733	g3733.t1	protein_coding	p.Leu247Leu	MSSASFTPSTPSTPHPRLISKMAVVACYTEGGRSIGHDAHDGVVVSLFCKVNIRKGGYARHLLFPDENITLLSTSAHPLESPQNALLLNPPPPLPIQEAAQYLNIPTTIQSSPSSSTSSRTLSRSQKVKIVIQDFSVCLISEGGKSKGDLPRSAGRPIESGANEETSKAWLIMLEFLIPLKSRPPLNRYAISIPLPRCLSNTLSFRLQGSSSSEEEANTAHSFLTTPRLLPGPSSSRSNIDRLDRILEGTFQSTTSLEIRWAPQQMTFNESSGNISIGAGAVRPVALRNTQQRTIYHVMGEERKDELIKVKVEWELTSTVHYSGVENTGHLDFSVDAPSDFIWDDLPLLQANRGLSSSSTLVPQPLDESHFTETGPQLEDSLVISPSPLHSSPTSSLNK…	0	0	0	0	0	0	0	0	0	0	0	0	0	0	1	0	0	0	0	0
QXden1.PacBioOnly_0	2187285	C	T	SNP	missense_variant	MODERATE	g3734	g3734.t1	protein_coding	p.Ser747Phe	MSLSARRTTRITSSSSATSIPTSNNPKVLRQTTNVQPSQPQKTSSRMSERVQGKMDPPSGPPVKMTRSGSTVGGGGGTLSRTSSRLDINSGGTVKTGTGTGRIRVESRGVNATEKEAGDVNIEVVVRCRGRSAKEIAEKSPIVVTTTPSAPTVVLETTAPSTLLTAISSSSTILSSPKRTYSFDKVFGPEADQEEVYREVVQEAVDEVLAGYNCTIFAYGQTGTGKTHTMQGDLAINPDNTVSYEAGIIPRTLHSLFHYLDSNPLTEYSVKISYVELYNEEIRDLLTHGTSPAAPFGGGSNTAGTGGLKIFDDQKGKGVLIQGVEERGIESAKGGLNLLKIGSERRETGETLMNKASSRSHSIFTITVHLKETSSATGEELLKVGKFNLVDLAGSENVG…	0	0	0	0	0	0	0	0	0	0	0	1	0	0	0	0	0	0	0	0
QXden1.PacBioOnly_0	2195642	G	GT	INS	intergenic_region	MODIFIER	g3735-g3736	g3735-g3736			#N/A	0	0	0	0	0	0	0	0	1	0	0	0	0	0	0	0	0	0	0	0
QXden1.PacBioOnly_0	2200989	C	CT	INS	intron_variant	MODIFIER	g3738	g3738.t1	protein_coding		MGFSREARIITLLVIDTTFFFIEIIGGYAVGSIALIADSFHMLNDIISLVVALYAIKLATTSSSAKYSYGWQRAEILGALANGILLLALCLSIFIECIQRLIQVTEVTNPMIVIIVGSLGLASNIAGLFLFHEHGHGGGHSHSHSKPSPPPLPQLPEIEGPDSIESLYRHPAQSRAAVVAAAEHMGYGATAPIKHHDHSHGPDEREPLLAQNDHTDHAHSHSDSTSGNADEQDKSSKSHGHGHGGSMNMEGVFLHVLGDALGNVGVIASGLIIMLCKGQWRFYSDPAISFLITCIIASSAIPLVKSASFILLQATPSTVSLDDLRDSILAVSGVISVHELHCWQLSEAKIVASVHVLVDRENEYMATVDSIRRVLHNYGIHSSTIQPEFPTLTPTTNNL…	0	0	0	0	0	1	0	0	0	0	0	0	0	0	0	0	0	0	0	0
QXden1.PacBioOnly_0	2201638	CT	C,CTT	DEL,INS	intergenic_region	MODIFIER	g3738-g3739	g3738-g3739			#N/A	0	1	0	1	0	0	0	0	0	0	0	0	0	0	0	0	0	0	0	1
QXden1.PacBioOnly_0	2201638	CT	C,CTT	DEL,INS	intergenic_region	MODIFIER	g3738-g3739	g3738-g3739			#N/A	0	1	0	1	0	0	0	0	0	0	0	0	0	0	0	0	0	0	0	1
QXden1.PacBioOnly_0	2210835	CA	C	DEL	intergenic_region	MODIFIER	g3740-g3741	g3740-g3741			#N/A	1	1	1	1	1	1	1	1	1	1	1	1	1	1	1	1	1	1	1	1
QXden1.PacBioOnly_0	2212333	G	A	SNP	synonymous_variant	LOW	g3741	g3741.t1	protein_coding	p.Gln492Gln	MSFQDRSPFLFKPPEEEEEEEEEEQQQQRQQPYPSQQQLHYQSQHQRQHSQSHHQHSIESQLAVDGQLNPLLLSHPSFSSSNVPSPLLTPYAYDSLPTSANSLNFVIPSPSSLEQLSAGLMPPSDDQCSSFSSTNHTENGRNSLPAATATTTTTGRPSTGGQIHHSNSATGFVRPVHSSFDTEIAINPKLPSSTNSIDTGADNSMNNIDGDGDDAASAAVPWELHQQSAFSFPLPPPQQSVLPAYYPANQPVGRPSAPATFSPPSALSSDSSASVMGPRPGTAPAASALMLMSQPSGSSQTLAPSPRQGVMSGHPDSSPGGPIRYIPTNPGQDNHPDFGVDQAGGGGGSNSSSANVSQLALNPNAYRHSLPESNQVSYGFSPVLTDGQSPRFLSKSLGY…	0	0	0	0	0	0	0	0	0	1	0	0	0	0	0	0	0	1	0	0
QXden1.PacBioOnly_0	2212386	CACA	C	DEL	disruptive_inframe_deletion	MODERATE	g3741	g3741.t1	protein_coding	p.Gln521del	MSFQDRSPFLFKPPEEEEEEEEEEQQQQRQQPYPSQQQLHYQSQHQRQHSQSHHQHSIESQLAVDGQLNPLLLSHPSFSSSNVPSPLLTPYAYDSLPTSANSLNFVIPSPSSLEQLSAGLMPPSDDQCSSFSSTNHTENGRNSLPAATATTTTTGRPSTGGQIHHSNSATGFVRPVHSSFDTEIAINPKLPSSTNSIDTGADNSMNNIDGDGDDAASAAVPWELHQQSAFSFPLPPPQQSVLPAYYPANQPVGRPSAPATFSPPSALSSDSSASVMGPRPGTAPAASALMLMSQPSGSSQTLAPSPRQGVMSGHPDSSPGGPIRYIPTNPGQDNHPDFGVDQAGGGGGSNSSSANVSQLALNPNAYRHSLPESNQVSYGFSPVLTDGQSPRFLSKSLGY…	0	0	0	0	0	0	0	0	0	0	0	0	0	0	0	0	1	0	0	0
QXden1.PacBioOnly_0	2212459	G	A	SNP	synonymous_variant	LOW	g3741	g3741.t1	protein_coding	p.Gln534Gln	MSFQDRSPFLFKPPEEEEEEEEEEQQQQRQQPYPSQQQLHYQSQHQRQHSQSHHQHSIESQLAVDGQLNPLLLSHPSFSSSNVPSPLLTPYAYDSLPTSANSLNFVIPSPSSLEQLSAGLMPPSDDQCSSFSSTNHTENGRNSLPAATATTTTTGRPSTGGQIHHSNSATGFVRPVHSSFDTEIAINPKLPSSTNSIDTGADNSMNNIDGDGDDAASAAVPWELHQQSAFSFPLPPPQQSVLPAYYPANQPVGRPSAPATFSPPSALSSDSSASVMGPRPGTAPAASALMLMSQPSGSSQTLAPSPRQGVMSGHPDSSPGGPIRYIPTNPGQDNHPDFGVDQAGGGGGSNSSSANVSQLALNPNAYRHSLPESNQVSYGFSPVLTDGQSPRFLSKSLGY…	0	0	0	0	0	0	0	0	0	1	0	0	0	0	0	0	0	1	0	0
QXden1.PacBioOnly_0	2215700	TTGC	T	DEL	conservative_inframe_deletion	MODERATE	g3742	g3742.t1	protein_coding	p.Ala302del	MFKTVAVPSATAIKRINKEISALSKETDLGGIVLQPSDQDITRWTCVLPGPIGSVYEGGQFHVSVQLPPDYPFSAPKLQFLTKIYHCNIAESGAICLDILKNNWSPALSLLKVILSLSSLLTDPNPLDPLVPSIAQAYQVNRTQHDTTAREWVKLYAQKRQSTPSAPSASPLELASSVSLPNRLARSARLPGLWPYRSSSTASSSSPTDLTTRSGPTTIAPTETVLARRKRPSFPSAGTGTGEGAPSGSEQGAVINIDDSDDEVDQSLVAESNVLTNPSSTTTTTATATATATAAAAAAAAATTTTTTRSQPQTQSQSKQEQEIEAEESGSGGRKKIRLSEIESKVKGDDEPCPIPSAGPDASPTDRALNRQMNDGSDMNTDDTEVIVLD*	1	0	0	0	0	0	0	0	0	0	0	0	0	0	0	0	0	0	0	0
QXden1.PacBioOnly_0	2230549	G	GT	INS	intergenic_region	MODIFIER	g3746-g3747	g3746-g3747			#N/A	0	0	0	0	0	0	0	0	0	0	0	0	0	0	0	0	0	0	0	0
QXden1.PacBioOnly_0	2237323	CA	CAA,C	INS,DEL	intergenic_region	MODIFIER	g3747-g3748	g3747-g3748			#N/A	1	0	0	0	0	1	0	0	0	0	1	1	0	0	0	0	0	0	1	0
QXden1.PacBioOnly_0	2237323	CA	CAA,C	INS,DEL	intergenic_region	MODIFIER	g3747-g3748	g3747-g3748			#N/A	1	0	0	0	0	1	0	0	0	0	1	1	0	0	0	0	0	0	1	0
QXden1.PacBioOnly_0	2271352	AGTGT	AGT,A	DEL,DEL	intergenic_region	MODIFIER	g3759-g3760	g3759-g3760			#N/A	0	0	0	0	0	0	0	0	0	0	0	0	0	0	0	0	0	0	0	1
QXden1.PacBioOnly_0	2271352	AGTGT	AGT,A	DEL,DEL	intergenic_region	MODIFIER	g3759-g3760	g3759-g3760			#N/A	0	0	0	0	0	0	0	0	0	0	0	0	0	0	0	0	0	0	0	1
QXden1.PacBioOnly_0	2284318	C	G	SNP	intergenic_region	MODIFIER	g3764-g3765	g3764-g3765			#N/A	0	0	0	0	1	1	0	0	0	0	0	0	0	0	0	0	0	0	0	0
QXden1.PacBioOnly_0	2284333	GT	G	DEL	intergenic_region	MODIFIER	g3764-g3765	g3764-g3765			#N/A	1	1	1	0	1	1	0	1	0	0	0	1	1	0	0	1	1	1	0	0
QXden1.PacBioOnly_0	2284337	T	G	SNP	intergenic_region	MODIFIER	g3764-g3765	g3764-g3765			#N/A	1	1	0	0	1	0	0	0	0	0	0	0	1	0	0	1	0	0	0	0
QXden1.PacBioOnly_0	2285335	GGA	G	DEL	intron_variant	MODIFIER	g3765	g3765.t1	protein_coding		MAKFLKTKEDMKSMLDQFDTILLDCDGVIWHGNELVPDVKEALEYFRTLKKDIVFVSNNATKSRPQYKQKFDKLGIQASEDEIFGSAYASAVYFSQILKFPKDKKVFVIGEKGLEDELHSEGINTCGGSDPESNKPLPSQDFSSIKHDSEIGAVLCGFDTHINYAKLARAHLALTLDKSTEFVITNDDSTFPSNGVLYPGSGSLSAPLRYSTGRDPIVVGKPNKSMMDCIVAKRHFDRSRTLMVGDRLNTDIEFGIKGGTSTMLVLTGVNKVDDIESSGTTPSYIVNSLGDFRALAEE*	0	0	1	0	0	0	0	0	0	0	0	0	0	0	0	0	0	0	0	0
QXden1.PacBioOnly_0	2291731	A	ACC,AC	INS,INS	intergenic_region	MODIFIER	g3768-g3769	g3768-g3769			#N/A	0	0	0	0	0	0	0	0	0	0	0	0	0	1	0	0	1	0	0	0
QXden1.PacBioOnly_0	2291731	A	ACC,AC	INS,INS	intergenic_region	MODIFIER	g3768-g3769	g3768-g3769			#N/A	0	0	0	0	0	0	0	0	0	0	0	0	0	1	0	0	1	0	0	0
QXden1.PacBioOnly_0	2291736	T	C	SNP	intergenic_region	MODIFIER	g3768-g3769	g3768-g3769			#N/A	0	0	0	0	0	0	0	0	0	0	0	1	0	1	0	0	1	0	0	0
QXden1.PacBioOnly_0	2321746	G	A	SNP	missense_variant	MODERATE	g3779	g3779.t1	protein_coding	p.Pro160Leu	MQGTPTPSTRPKKRSLLSQAVGSPSTSSSTPVSTGTSPFIRSHHLPDTESPLRAYSSSSSLSSNSTSNSNQAHIPAVHASSPRCSSASAVQTPTRRPIFQPPTPASLTRGGSTVPFDFEGSRRAAKKALAKESPAARGSRDSVGGTPSGQKPKRFVRKRPLMDRIQDLPHDALNRIQASFPDFIRIARPLGLILTFFQFLLRAPLFSSSQYRKPNILRNRSIGDRPLGGRYDADLEPATGRSWGWGHWSTWLSILFFIVGALNAMYLFTRTRSYRMHLRTVSIRHHSTFSETSAVPMPTTARIFLNAARASSYQDPISSPNAKAVEEDEVMEDSEGISHLKSAQFTDPALYRAGLIWILKRLNPIPLLRFLISLPAASDTDKHQSQRRRRMVQQLDIWS…	0	0	0	1	0	0	0	0	0	0	0	0	0	0	0	0	0	0	0	0
QXden1.PacBioOnly_0	2322255	C	T	SNP	intergenic_region	MODIFIER	g3779-g3780	g3779-g3780			#N/A	1	0	0	0	0	0	0	0	0	0	0	0	0	0	0	0	0	0	0	0
QXden1.PacBioOnly_0	2340116	AAG	A	DEL	intron_variant	MODIFIER	g3785	g3785.t1	protein_coding		MAPSRANPRGVYISNVPYDMTEEQLAHVMSEAGPVAKTRLAFHPDTGRAKGFGFVDFYSETAASAVRNLNGYLINGRPLSVTFQMDTDHNVHLSASVDPNSPQALLQNPPRGRELDRGALATDAITQTLAAIPAGQLEEVLGRMKGLVQTSPADARQILMSNPQLSYALFQAMLMMNLVDPTVISRMTAGQPAFPPSVPPSSTPVHTTSAGLPPPSYPPAASHQPHYPPQQPVRGYPSYPPTYAQGGPPPPPTLPSHHQPASAGPPSLAPQQQGAPGRSPLPPPPQQQPPQAANAMPPSLAHLPPDQQAMLLQVLQMPKEQVDALPPDQRTSIMQLRAQFGSI*	0	0	0	0	0	0	0	0	0	0	0	0	0	0	0	0	0	1	0	0
QXden1.PacBioOnly_0	2346728	GTCA	G	DEL	disruptive_inframe_deletion	MODERATE	g3788	g3788.t1	protein_coding	p.Ser462del	MTSIRSLRDLSLEELTQRLESFASVPPYPFTAPPLNPEFDRRVKQLANIARESPEMLYLTSVRYHTYKDPAGDEWLWAAGGGEVGRKLGSIPIDEKERSERHMNFSRGLPRNETEYLAWRQSATQVVSVSYPTVPIKRRKLPSSNTRSSSPRPADATLAVQHVPTSSLAPLTSLAASALSGQNGTTRSISASLSSSPLPLPLSSMSNVNIGSQEPTPPSSDRAKKIFRNTKKLARMTREEHMRDEPSDIQLGVSSDQCLLTFKQTKRRSLSSANAARFTGKKPARQLRRERVRESTLIGAAEGTKENEENTSVLSVERALEEDAGKSLLEDMEPEEDNSTVLKKRRWENLLDQSAFDLFYPPSFPSDLSSSTPNSKRCAPPPIIPDPIHHTNMVVSLPV…	0	0	0	0	0	0	0	1	0	0	0	0	0	0	0	0	0	0	0	0
QXden1.PacBioOnly_0	2347009	G	A	SNP	intron_variant	MODIFIER	g3788	g3788.t1	protein_coding		MTSIRSLRDLSLEELTQRLESFASVPPYPFTAPPLNPEFDRRVKQLANIARESPEMLYLTSVRYHTYKDPAGDEWLWAAGGGEVGRKLGSIPIDEKERSERHMNFSRGLPRNETEYLAWRQSATQVVSVSYPTVPIKRRKLPSSNTRSSSPRPADATLAVQHVPTSSLAPLTSLAASALSGQNGTTRSISASLSSSPLPLPLSSMSNVNIGSQEPTPPSSDRAKKIFRNTKKLARMTREEHMRDEPSDIQLGVSSDQCLLTFKQTKRRSLSSANAARFTGKKPARQLRRERVRESTLIGAAEGTKENEENTSVLSVERALEEDAGKSLLEDMEPEEDNSTVLKKRRWENLLDQSAFDLFYPPSFPSDLSSSTPNSKRCAPPPIIPDPIHHTNMVVSLPV…	0	0	0	0	0	0	0	0	0	0	0	0	0	0	1	0	0	0	0	0
QXden1.PacBioOnly_0	2358094	C	T	SNP	missense_variant	MODERATE	g3792	g3792.t1	protein_coding	p.Arg1161Lys	MLSSLITIKASLITLHHHSSDVELILVLCGFTSCLSVLLGMPRLNSNPDPRIPLRQLPLRATRPSSMRPSPASAPSSSSKSLGGNLKSTYGWNRSNRDNDGGDEEEQALLDGVARDHGEGDLEMGRTSEERMPGDEIDMKTIRSKMKKVSRDASRTISFHASSKFKSSFPANLIRNQKYNIASFLPLVFYEQFKFFFNLYFLLVALSQFIPALKIGFIVTYVAPLAFVLAVTMGKEAFDDYLRHLRDTEANSARYLILDRNTGPSTIPPTRAVPSSRLQVGDLVVLEKNQRVPADMVLLRTSDKSGTAFVRTDQLDGETDWKLRVAVASFQSMTDKELLAVQGDVYADPPIKDIHTFVGTVSHSPFDETSDRAVPTSSSPQASLLTTSQPPKVDPLTAE…	0	1	0	0	0	0	0	0	0	0	0	0	0	0	0	0	0	0	0	0
QXden1.PacBioOnly_0	2361413	G	A	SNP	missense_variant	MODERATE	g3792	g3792.t1	protein_coding	p.Pro390Ser	MLSSLITIKASLITLHHHSSDVELILVLCGFTSCLSVLLGMPRLNSNPDPRIPLRQLPLRATRPSSMRPSPASAPSSSSKSLGGNLKSTYGWNRSNRDNDGGDEEEQALLDGVARDHGEGDLEMGRTSEERMPGDEIDMKTIRSKMKKVSRDASRTISFHASSKFKSSFPANLIRNQKYNIASFLPLVFYEQFKFFFNLYFLLVALSQFIPALKIGFIVTYVAPLAFVLAVTMGKEAFDDYLRHLRDTEANSARYLILDRNTGPSTIPPTRAVPSSRLQVGDLVVLEKNQRVPADMVLLRTSDKSGTAFVRTDQLDGETDWKLRVAVASFQSMTDKELLAVQGDVYADPPIKDIHTFVGTVSHSPFDETSDRAVPTSSSPQASLLTTSQPPKVDPLTAE…	1	0	0	0	0	0	0	0	0	0	0	0	0	0	0	0	0	0	0	0
QXden1.PacBioOnly_0	2365186	T	G	SNP	intergenic_region	MODIFIER	g3793-g3794	g3793-g3794			#N/A	0	0	0	0	0	1	0	0	0	0	0	0	0	0	0	0	0	0	0	0
QXden1.PacBioOnly_0	2378803	C	T	SNP	intergenic_region	MODIFIER	g3797-g3798	g3797-g3798			#N/A	0	0	0	0	0	0	0	0	0	0	0	0	0	0	0	0	0	0	1	0
QXden1.PacBioOnly_0	2387918	G	C	SNP	missense_variant	MODERATE	g3800	g3800.t1	protein_coding	p.Met162Ile	MTTPQRVTTSLPVPDRPWSLISLDHIVDLPLYNGFDVILVVVCRLTKMAHLIPCMTTDTAVDLAVLFEKNIHRLHGLTKDIVSDRGTLFTSAFWRAACSQLDIKQNLSTSFHPQTDGQTERINSVVEQYLRAYTDYLQIDWSQRLSLAEFSYNNTISTTTNMTPIYANYGYHPRFSATIREGPKPAAQDHVKHVQKTLAFCRSGMSIAQDLQEKYANEHRTPAPPFKPGELVLLKRVNVKPDRPSDKLDFKLLGPFKIIRAVGNSAFRLALPSTMHIHPTFHVSLLERYYPNTLPARQIAPPPDPIVADDGDKLWHVEKILKSRLFRRRLQFLIRWEGYDASEDQWISHDELMDDDPTVLDFYAKYPTSAINAAKRAAVQQHAFGLQNQMRRSSS*	0	0	0	0	0	0	0	0	0	0	0	0	0	0	1	0	0	0	0	0
QXden1.PacBioOnly_0	2387925	A	C	SNP	missense_variant	MODERATE	g3800	g3800.t1	protein_coding	p.Ile165Leu	MTTPQRVTTSLPVPDRPWSLISLDHIVDLPLYNGFDVILVVVCRLTKMAHLIPCMTTDTAVDLAVLFEKNIHRLHGLTKDIVSDRGTLFTSAFWRAACSQLDIKQNLSTSFHPQTDGQTERINSVVEQYLRAYTDYLQIDWSQRLSLAEFSYNNTISTTTNMTPIYANYGYHPRFSATIREGPKPAAQDHVKHVQKTLAFCRSGMSIAQDLQEKYANEHRTPAPPFKPGELVLLKRVNVKPDRPSDKLDFKLLGPFKIIRAVGNSAFRLALPSTMHIHPTFHVSLLERYYPNTLPARQIAPPPDPIVADDGDKLWHVEKILKSRLFRRRLQFLIRWEGYDASEDQWISHDELMDDDPTVLDFYAKYPTSAINAAKRAAVQQHAFGLQNQMRRSSS*	0	0	0	0	0	0	0	0	0	0	0	0	0	0	1	0	0	0	0	0
QXden1.PacBioOnly_0	2394161	GT	G	DEL	intergenic_region	MODIFIER	g3801-g3802	g3801-g3802			#N/A	1	1	1	1	1	1	1	1	1	1	1	1	1	1	1	1	1	1	1	1
QXden1.PacBioOnly_0	2429132	G	GT	INS	intron_variant	MODIFIER	g3811	g3811.t1	protein_coding		MQVKMSISGTSPTSSNDAAALKFVDFVNASPTPYHAVAKAVARLDKAGFTKISESSDWSKIIKPGKGYYFTRNQSALAAFAVPSSFISGQSGVGLIATHVDSCCLKIRPVSNKVKGDWLQVACELYGGGIWRSWFDRDLSLAGRVIVQTEDEKFVSKLIKIDRPLLRIPSLAIHLDRGSNDSFTFNKETQFTPILGLVSSILNSPSASAASTFATPVGSPEMKEKHHPALLGLLAEELGCKADEIQDFELCLYDTQPACLGGLSNEFIFSPRIDNLMSSFAAVEALTDSFTNAGSALSSSPAPASAILLFDHEEVGSVSHHGAESNMLPSLVTRLTAAGLNVSEADSSTIVGRTDEALAKSFLVSADMGHAMHPNFAEKHQELHQPSMGGGVVIKTNAN…	0	1	0	0	0	0	0	0	0	0	0	0	1	0	0	0	0	0	0	1
QXden1.PacBioOnly_0	2429146	T	A	SNP	intron_variant	MODIFIER	g3811	g3811.t1	protein_coding		MQVKMSISGTSPTSSNDAAALKFVDFVNASPTPYHAVAKAVARLDKAGFTKISESSDWSKIIKPGKGYYFTRNQSALAAFAVPSSFISGQSGVGLIATHVDSCCLKIRPVSNKVKGDWLQVACELYGGGIWRSWFDRDLSLAGRVIVQTEDEKFVSKLIKIDRPLLRIPSLAIHLDRGSNDSFTFNKETQFTPILGLVSSILNSPSASAASTFATPVGSPEMKEKHHPALLGLLAEELGCKADEIQDFELCLYDTQPACLGGLSNEFIFSPRIDNLMSSFAAVEALTDSFTNAGSALSSSPAPASAILLFDHEEVGSVSHHGAESNMLPSLVTRLTAAGLNVSEADSSTIVGRTDEALAKSFLVSADMGHAMHPNFAEKHQELHQPSMGGGVVIKTNAN…	0	0	0	0	0	0	0	0	0	0	0	0	0	0	1	0	0	0	0	0
QXden1.PacBioOnly_0	2432226	C	CT	INS	intergenic_region	MODIFIER	g3812-g3813	g3812-g3813			#N/A	0	0	0	0	1	0	0	0	0	0	0	0	0	0	0	1	0	0	0	0
QXden1.PacBioOnly_0	2436571	G	A	SNP	missense_variant	MODERATE	g3814	g3814.t1	protein_coding	p.Ser389Asn	MSTIGVPSKQTHPSAHPSGQVDSEVDGVIDHPDITTDSKSSLPAVPNASAVGQTNSSQTGGLRAGSAGAGASVRSDPHAPVQGDDQSEDHPSHLHLHQHHNGSTTTGGGTGHVPGHVHPSGIQVDVDVDVDGVEAEGTDRSHSHPHPHSQVELSDHVQGQVQVQPDDHVHHDGADGEGVGVGDHEPFDEMDAKAFWAALPIGDEHRPHPTTTIDELERLVSENAQVHVHVHPIHSHPEESDHHHHHHGHHHDVHHHHEHNEHDPYGPYSPAPDAPSAPESSLLQQQGSNSAAGSSSSGGQSGGQIRQGGMSANQMRQVSRSTGLRQTLPPGVAGGGGGGAGTGTGPDGGSSESLGGLGGQIRKLSESEPIGSTEGENSGGVGGVRRRTSNGVANVQNKK…	0	0	0	0	1	0	0	0	0	0	0	0	0	0	0	0	0	0	0	0
QXden1.PacBioOnly_0	2437625	ATG	A	DEL	intergenic_region	MODIFIER	g3814-g3815	g3814-g3815			#N/A	0	0	0	0	0	1	0	0	1	0	0	0	0	0	0	0	0	0	0	0
QXden1.PacBioOnly_0	2438126	CGGTTG	C	DEL	intron_variant	MODIFIER	g3815	g3815.t1	protein_coding		MAWKIPPSTYDKINHFAGFAPTAVSLQQMIRFGQNPSQGTLLKASQFLAEELPIRLSHRVKELDELPENLNKMPSINRVKEWYAQSFEELVSFPPPQLPEDIQDALRVKAPTPLPEATDNPSLESHYYRSSQPDKGKMRIPLDKRYYGSTKDIIWPPEVHDYNDRFTKCLQKIKARHDPTVMTVARGILEWKHSKKSDRIGLSIQQFLDRFHMSRIGIRFLIGQHIALNTLPPHPEYVGIICKQANIFDMCTESIENAKFVASDHYCLFKAPEVQLVCPEDLAFPYVPGHLAHIIFELLKNSLRATIERFGADHPGEYPPIKVVVVEGKEDITIKISDEGGGIPRSAIPLIWTYMYTTMEAATLDDVTSDFNAPMAGFGYGLPLSRLYARFFGGDLRLI…	1	1	1	1	1	1	1	1	1	1	1	1	1	1	1	1	1	1	1	1
QXden1.PacBioOnly_0	2444455	G	A	SNP	intron_variant	MODIFIER	g3817	g3817.t1	protein_coding		MRSFVVLLNINIRARLVNPVFHPAVSTFQTQSTRRSFSYHVSKLNMPEKRKKPLPDEVDEDVKRHKPEQAEKENEKEDWFKGSVYPRVSTVEAADRMDANNPLELLESALKKQGGPEAVSDAGESVVYWMNMEDMRLKDNKALSKASAYANKNKLPLVVLFPISPGDYKSHDRSARRIDFMLRNLRSLKTSLHELEIPLLQFIHPTRKTLPNRIIQIVGSPGIKARHVFANLSYEVDELNRNRAVLEQGADKRIWVGFEHDRCVVPPGGVKKKGTGTGAYTVYSPWFRQWGSMIHEDPSLFDEYPNPQPNPKGTLESFSANASGDNKDLLKDIPDYIEGFQLDKTDAEQMRAVHPGGEHAAERVLEAFFHTKSSSKKLGPVRPFEDDDEVVKKGNSRVE…	0	0	0	0	0	0	0	0	0	0	0	0	0	0	1	0	0	0	0	0
QXden1.PacBioOnly_0	2444471	G	A,GA,GAA,GAAAAAAAAAAAAAAAAAA	SNP,INS,INS,INS	intron_variant	MODIFIER	g3817	g3817.t1	protein_coding		MRSFVVLLNINIRARLVNPVFHPAVSTFQTQSTRRSFSYHVSKLNMPEKRKKPLPDEVDEDVKRHKPEQAEKENEKEDWFKGSVYPRVSTVEAADRMDANNPLELLESALKKQGGPEAVSDAGESVVYWMNMEDMRLKDNKALSKASAYANKNKLPLVVLFPISPGDYKSHDRSARRIDFMLRNLRSLKTSLHELEIPLLQFIHPTRKTLPNRIIQIVGSPGIKARHVFANLSYEVDELNRNRAVLEQGADKRIWVGFEHDRCVVPPGGVKKKGTGTGAYTVYSPWFRQWGSMIHEDPSLFDEYPNPQPNPKGTLESFSANASGDNKDLLKDIPDYIEGFQLDKTDAEQMRAVHPGGEHAAERVLEAFFHTKSSSKKLGPVRPFEDDDEVVKKGNSRVE…	0	1	0	0	0	0	0	0	0	1	0	1	1	0	0	0	0	1	0	0
QXden1.PacBioOnly_0	2444471	G	A,GA,GAA,GAAAAAAAAAAAAAAAAAA	SNP,INS,INS,INS	intron_variant	MODIFIER	g3817	g3817.t1	protein_coding		MRSFVVLLNINIRARLVNPVFHPAVSTFQTQSTRRSFSYHVSKLNMPEKRKKPLPDEVDEDVKRHKPEQAEKENEKEDWFKGSVYPRVSTVEAADRMDANNPLELLESALKKQGGPEAVSDAGESVVYWMNMEDMRLKDNKALSKASAYANKNKLPLVVLFPISPGDYKSHDRSARRIDFMLRNLRSLKTSLHELEIPLLQFIHPTRKTLPNRIIQIVGSPGIKARHVFANLSYEVDELNRNRAVLEQGADKRIWVGFEHDRCVVPPGGVKKKGTGTGAYTVYSPWFRQWGSMIHEDPSLFDEYPNPQPNPKGTLESFSANASGDNKDLLKDIPDYIEGFQLDKTDAEQMRAVHPGGEHAAERVLEAFFHTKSSSKKLGPVRPFEDDDEVVKKGNSRVE…	0	1	0	0	0	0	0	0	0	1	0	1	1	0	0	0	0	1	0	0
QXden1.PacBioOnly_0	2444471	G	A,GA,GAA,GAAAAAAAAAAAAAAAAAA	SNP,INS,INS,INS	intron_variant	MODIFIER	g3817	g3817.t1	protein_coding		MRSFVVLLNINIRARLVNPVFHPAVSTFQTQSTRRSFSYHVSKLNMPEKRKKPLPDEVDEDVKRHKPEQAEKENEKEDWFKGSVYPRVSTVEAADRMDANNPLELLESALKKQGGPEAVSDAGESVVYWMNMEDMRLKDNKALSKASAYANKNKLPLVVLFPISPGDYKSHDRSARRIDFMLRNLRSLKTSLHELEIPLLQFIHPTRKTLPNRIIQIVGSPGIKARHVFANLSYEVDELNRNRAVLEQGADKRIWVGFEHDRCVVPPGGVKKKGTGTGAYTVYSPWFRQWGSMIHEDPSLFDEYPNPQPNPKGTLESFSANASGDNKDLLKDIPDYIEGFQLDKTDAEQMRAVHPGGEHAAERVLEAFFHTKSSSKKLGPVRPFEDDDEVVKKGNSRVE…	0	1	0	0	0	0	0	0	0	1	0	1	1	0	0	0	0	1	0	0
QXden1.PacBioOnly_0	2444471	G	A,GA,GAA,GAAAAAAAAAAAAAAAAAA	SNP,INS,INS,INS	intron_variant	MODIFIER	g3817	g3817.t1	protein_coding		MRSFVVLLNINIRARLVNPVFHPAVSTFQTQSTRRSFSYHVSKLNMPEKRKKPLPDEVDEDVKRHKPEQAEKENEKEDWFKGSVYPRVSTVEAADRMDANNPLELLESALKKQGGPEAVSDAGESVVYWMNMEDMRLKDNKALSKASAYANKNKLPLVVLFPISPGDYKSHDRSARRIDFMLRNLRSLKTSLHELEIPLLQFIHPTRKTLPNRIIQIVGSPGIKARHVFANLSYEVDELNRNRAVLEQGADKRIWVGFEHDRCVVPPGGVKKKGTGTGAYTVYSPWFRQWGSMIHEDPSLFDEYPNPQPNPKGTLESFSANASGDNKDLLKDIPDYIEGFQLDKTDAEQMRAVHPGGEHAAERVLEAFFHTKSSSKKLGPVRPFEDDDEVVKKGNSRVE…	0	1	0	0	0	0	0	0	0	1	0	1	1	0	0	0	0	1	0	0
QXden1.PacBioOnly_0	2446550	G	GAC	INS	intron_variant	MODIFIER	g3817	g3817.t1	protein_coding		MRSFVVLLNINIRARLVNPVFHPAVSTFQTQSTRRSFSYHVSKLNMPEKRKKPLPDEVDEDVKRHKPEQAEKENEKEDWFKGSVYPRVSTVEAADRMDANNPLELLESALKKQGGPEAVSDAGESVVYWMNMEDMRLKDNKALSKASAYANKNKLPLVVLFPISPGDYKSHDRSARRIDFMLRNLRSLKTSLHELEIPLLQFIHPTRKTLPNRIIQIVGSPGIKARHVFANLSYEVDELNRNRAVLEQGADKRIWVGFEHDRCVVPPGGVKKKGTGTGAYTVYSPWFRQWGSMIHEDPSLFDEYPNPQPNPKGTLESFSANASGDNKDLLKDIPDYIEGFQLDKTDAEQMRAVHPGGEHAAERVLEAFFHTKSSSKKLGPVRPFEDDDEVVKKGNSRVE…	1	1	1	1	1	1	1	1	1	1	1	1	1	1	1	1	1	1	1	1
QXden1.PacBioOnly_0	2453466	T	TA	INS	intron_variant	MODIFIER	g3819	g3819.t1	protein_coding		MSIVNIQNVEIVNNPAKFTDPYVFRIQFECIAPLKEEATAQTLSGSKDLEWKLVYVGSAESDDQELDSCMVGPIPVGLNSFEFSAAAPALSSLPTDSPSGIPTPAELVGVTVIILSALYNDTEFVRVGYYVATNWDSEEYATSVEEGKVGDGEMDRLVRSVTADTPRVTRFSNKWDEADEPEQTPTSTPSALEPTAGPDSPTRPHSLTDSVLPAPITAVSQPAPAPPPSTSTTTTTATTTADASAPQPTSTETEAEDIEESLKEAETERPIAAGLEEADRMGMETAGDVGRGEEAGEGLAGFEGAALKEI*	0	0	0	0	0	0	0	0	0	0	0	0	1	0	0	0	0	0	0	0
QXden1.PacBioOnly_0	2454694	CAG	C,CAGAG	DEL,INS	intergenic_region	MODIFIER	g3819-g3820	g3819-g3820			#N/A	0	0	0	0	0	0	0	0	0	0	0	0	1	0	0	0	1	0	1	0
QXden1.PacBioOnly_0	2454694	CAG	C,CAGAG	DEL,INS	intergenic_region	MODIFIER	g3819-g3820	g3819-g3820			#N/A	0	0	0	0	0	0	0	0	0	0	0	0	1	0	0	0	1	0	1	0
QXden1.PacBioOnly_0	2457406	CTG	C	DEL	intergenic_region	MODIFIER	g3820-g3821	g3820-g3821			#N/A	1	1	0	1	0	0	0	0	0	0	1	0	0	1	1	1	1	0	0	0
QXden1.PacBioOnly_0	2461955	AACAC	AAC,A	DEL,DEL	intergenic_region	MODIFIER	g3822-g3823	g3822-g3823			#N/A	1	1	1	1	1	1	1	1	1	1	1	1	1	1	1	1	1	1	0	1
QXden1.PacBioOnly_0	2461955	AACAC	AAC,A	DEL,DEL	intergenic_region	MODIFIER	g3822-g3823	g3822-g3823			#N/A	1	1	1	1	1	1	1	1	1	1	1	1	1	1	1	1	1	1	0	1
QXden1.PacBioOnly_0	2464626	C	T	SNP	missense_variant	MODERATE	g3824	g3824.t1	protein_coding	p.Gly46Asp	MAAIDFDDLVATMNTSCIGQEAMDLRALHAHLSQTLFMPPAQAHPGQPTPISSYHQYPYGHLPGPPPSSLTSNASFASNSHHPHNSFSSRPPNILHHNSYSKGFEQGTGYGSPIGVPVSRNSGLADLDESLAAASAAASSSVGGTPNSITPSNRPYYPSPTSPTSPLTEGMDTYSSFQSPPPAQRQFYQPNDSSPFATRQTRSQTRRTVEAEAAAAAAAAMTRSSGQNELDIDMAD*	1	0	0	0	0	0	0	0	0	0	0	0	0	0	0	0	0	0	0	0
QXden1.PacBioOnly_0	2464885	C	T	SNP	intron_variant	MODIFIER	g3824	g3824.t1	protein_coding		MAAIDFDDLVATMNTSCIGQEAMDLRALHAHLSQTLFMPPAQAHPGQPTPISSYHQYPYGHLPGPPPSSLTSNASFASNSHHPHNSFSSRPPNILHHNSYSKGFEQGTGYGSPIGVPVSRNSGLADLDESLAAASAAASSSVGGTPNSITPSNRPYYPSPTSPTSPLTEGMDTYSSFQSPPPAQRQFYQPNDSSPFATRQTRSQTRRTVEAEAAAAAAAAMTRSSGQNELDIDMAD*	1	0	0	0	0	0	0	0	0	0	0	0	0	0	0	0	0	0	0	0
QXden1.PacBioOnly_0	2465415	C	T	SNP	intergenic_region	MODIFIER	g3824-g3825	g3824-g3825			#N/A	0	0	0	0	0	0	0	0	0	1	0	0	0	0	0	0	0	1	0	0
QXden1.PacBioOnly_0	2466288	G	GT	INS	intergenic_region	MODIFIER	g3824-g3825	g3824-g3825			#N/A	0	0	0	0	0	0	0	0	0	0	0	0	0	0	0	0	0	0	1	0
QXden1.PacBioOnly_0	2470265	G	GT	INS	intergenic_region	MODIFIER	g3825-g3826	g3825-g3826			#N/A	0	0	0	0	0	0	0	0	0	0	0	0	0	0	0	0	0	0	0	1
QXden1.PacBioOnly_0	2470435	CAG	C	DEL	intergenic_region	MODIFIER	g3825-g3826	g3825-g3826			#N/A	0	0	0	0	0	0	0	0	0	0	0	0	0	0	0	0	0	1	0	0
QXden1.PacBioOnly_0	2472701	CTG	C	DEL	intergenic_region	MODIFIER	g3826-g3827	g3826-g3827			#N/A	0	0	0	0	0	0	0	0	0	0	0	0	0	1	0	0	0	0	0	0
QXden1.PacBioOnly_0	2473120	AG	A	DEL	intergenic_region	MODIFIER	g3826-g3827	g3826-g3827			#N/A	0	0	0	0	0	0	0	0	0	0	0	0	0	0	0	0	0	0	0	0
QXden1.PacBioOnly_0	2473790	AAG	A	DEL	intron_variant	MODIFIER	g3827	g3827.t1	protein_coding		MFAATAIRSTSRVASKAPMSIRAYADKASGSVDKTFNQREQTQENMYVRQQELEQLKALRKKTQQELEAKQKELADIEARHETAQKASEQK*	1	0	0	0	0	0	0	0	0	0	0	0	0	0	0	1	0	0	0	0
QXden1.PacBioOnly_0	2477627	TC	TCCCCCCCCC,T	INS,DEL	intron_variant	MODIFIER	g3829	g3829.t1	protein_coding		MKLDATDIRYLTADEFRILTATEMGSKNHEVVPASLIAQISGVRSGAGNKLMGQLAKRNLIARVQNIKYDGYRLTYGGYDYLAIRAMAKRDSLYSVGSQIGVGKESDIYVVADKEGNKLCMKMHRLGRISFRAIKEKRDYMGKRKSATWMYMSRLAAQKEWAFMKVLHANGFPVPTPIDQSRHCIIMSLVDGYALRQVAEHPNPGRLYSQLMSLLVRFARAGLIHGDFNEFNILIRDEDGEPVVIDFPQLVSTNHKDAEWYFNRDVACIRTFFRRRFNYESKIYPRFRKALSDDSVESFTLDVEVAASGFGKNEAAKLDGYMAELKGEEGSEEEDSDSEEEEEEEDEDEDEEEEEEDGKETKEEEIERLMREADEEDSEQAPALVSNLADTLSSTTLST…	0	1	0	0	0	0	1	0	0	0	0	0	0	0	0	1	0	0	0	0
QXden1.PacBioOnly_0	2477627	TC	TCCCCCCCCC,T	INS,DEL	intron_variant	MODIFIER	g3829	g3829.t1	protein_coding		MKLDATDIRYLTADEFRILTATEMGSKNHEVVPASLIAQISGVRSGAGNKLMGQLAKRNLIARVQNIKYDGYRLTYGGYDYLAIRAMAKRDSLYSVGSQIGVGKESDIYVVADKEGNKLCMKMHRLGRISFRAIKEKRDYMGKRKSATWMYMSRLAAQKEWAFMKVLHANGFPVPTPIDQSRHCIIMSLVDGYALRQVAEHPNPGRLYSQLMSLLVRFARAGLIHGDFNEFNILIRDEDGEPVVIDFPQLVSTNHKDAEWYFNRDVACIRTFFRRRFNYESKIYPRFRKALSDDSVESFTLDVEVAASGFGKNEAAKLDGYMAELKGEEGSEEEDSDSEEEEEEEDEDEDEEEEEEDGKETKEEEIERLMREADEEDSEQAPALVSNLADTLSSTTLST…	0	1	0	0	0	0	1	0	0	0	0	0	0	0	0	1	0	0	0	0
QXden1.PacBioOnly_0	2477639	T	C	SNP	intron_variant	MODIFIER	g3829	g3829.t1	protein_coding		MKLDATDIRYLTADEFRILTATEMGSKNHEVVPASLIAQISGVRSGAGNKLMGQLAKRNLIARVQNIKYDGYRLTYGGYDYLAIRAMAKRDSLYSVGSQIGVGKESDIYVVADKEGNKLCMKMHRLGRISFRAIKEKRDYMGKRKSATWMYMSRLAAQKEWAFMKVLHANGFPVPTPIDQSRHCIIMSLVDGYALRQVAEHPNPGRLYSQLMSLLVRFARAGLIHGDFNEFNILIRDEDGEPVVIDFPQLVSTNHKDAEWYFNRDVACIRTFFRRRFNYESKIYPRFRKALSDDSVESFTLDVEVAASGFGKNEAAKLDGYMAELKGEEGSEEEDSDSEEEEEEEDEDEDEEEEEEDGKETKEEEIERLMREADEEDSEQAPALVSNLADTLSSTTLST…	0	0	0	0	0	0	0	0	0	0	0	0	0	0	0	1	0	0	0	0
QXden1.PacBioOnly_0	2477643	T	C	SNP	intron_variant	MODIFIER	g3829	g3829.t1	protein_coding		MKLDATDIRYLTADEFRILTATEMGSKNHEVVPASLIAQISGVRSGAGNKLMGQLAKRNLIARVQNIKYDGYRLTYGGYDYLAIRAMAKRDSLYSVGSQIGVGKESDIYVVADKEGNKLCMKMHRLGRISFRAIKEKRDYMGKRKSATWMYMSRLAAQKEWAFMKVLHANGFPVPTPIDQSRHCIIMSLVDGYALRQVAEHPNPGRLYSQLMSLLVRFARAGLIHGDFNEFNILIRDEDGEPVVIDFPQLVSTNHKDAEWYFNRDVACIRTFFRRRFNYESKIYPRFRKALSDDSVESFTLDVEVAASGFGKNEAAKLDGYMAELKGEEGSEEEDSDSEEEEEEEDEDEDEEEEEEDGKETKEEEIERLMREADEEDSEQAPALVSNLADTLSSTTLST…	0	0	0	0	0	0	0	0	0	0	0	0	0	0	0	1	0	0	0	0
QXden1.PacBioOnly_0	2483406	GCT	G	DEL	intergenic_region	MODIFIER	g3830-g3831	g3830-g3831			#N/A	0	0	0	0	0	0	0	0	0	0	0	0	0	0	0	0	0	1	0	0
QXden1.PacBioOnly_0	2483996	G	A	SNP	missense_variant	MODERATE	g3831	g3831.t1	protein_coding	p.Ala551Val	MRRLFRLESYRKKKPNSKEQDRPSDLSTGSSPTTPSTSQQQPIHQSFSASPPLHSTLPRLSLSQIKGPNKAKNQTENQQPGLNKLSNLSFKTVLDFSTPLSVHSHSRPLTFSFETGSQIQSPAQSDPLRWTGEDWDPALDDYWGERGRELGRLVVAIDLGTTFSGVAYGSSRIQSGENKQIVHWPGSQGTFRKIPTCIVYSPSGQVIAWGVEAEALGVLPAGYVKCERFISSLQPTAMKIGPEEREVERIDLRLPDLPPNKTVSQVMIDYLTHLWTYARDRITKDIGSLGDLDTAWIFLSVPAAWNDTGHEVMKSAAIDAGLVKRSDPRDTAWRDRLKVITESDAAAVYCAALTELHRSKILRNFIVFDGGGVGCDLTTYKLLGNPSRLDVTQVCPRSS…	0	0	0	0	0	0	0	0	0	1	0	0	0	0	0	0	1	1	0	0
QXden1.PacBioOnly_0	2488782	A	T	SNP	intron_variant	MODIFIER	g3832	g3832.t1	protein_coding		MAPSATLLALPQDVVKANSDGQVKLFGKWETNDIEVRDISLTDYIQVRHAVYVPHTAGRYAKKQFAKGRMPIVERLVNALMMKGRNNGKKLMAVRIVAHAFEIVHLLTDQNPIQVLVDAIVNTGPREDSTRIGSAGTVRRQAVDVSPLRRVNQAVSLLTIGTRESAFRNVKSVSECLADELINAAKGSSNSFAIKKKDELERVAKSNR*	0	0	0	0	0	0	0	0	0	0	0	0	0	1	0	0	0	0	0	0
QXden1.PacBioOnly_0	2490761	C	T	SNP	intergenic_region	MODIFIER	g3832-g3833	g3832-g3833			#N/A	0	0	0	1	0	0	0	0	0	0	0	0	0	0	0	0	0	0	0	0
QXden1.PacBioOnly_0	2490803	AAG	A	DEL	intergenic_region	MODIFIER	g3832-g3833	g3832-g3833			#N/A	0	0	0	0	0	0	0	0	0	0	0	0	0	1	0	0	0	0	0	0
QXden1.PacBioOnly_0	2491832	C	T	SNP	splice_donor_variant&intron_variant	HIGH	g3833	g3833.t1	protein_coding		MSEVIYTGSLKSKRKNELQEIARAMGLSVDVSVKISELVAQIQHEMETRREELILHPQFKRLFRPARASASQKNDIKVSSSTLNSGSDTHSHSDSEPHSDDSTVQIEASSGSRSKTATGDNHLGVTEGNDEESNKSKLATNQADASSDVDDSSDSGSDDESEENQEPNAESRPSVLTESLAYVLTSPFKSLPASSPKQKKTPAKTSSSSSPVAGSPRGPSSARKTPSSNQKSQQQPGTPMSTLIPSPIKSAVQSTIQSLTPAPDSPLQKAVSSVFGSPSISKLSNAIPQAAAQIASVATGTPSKLRQQILPVTESPAATAAAEAASAIVDAAGQTFGQVEDALIDAGKVVVEKVSEVDGQAIEGFFNEAARESDLVMNKMNRALKGTHSILSTPTSQTI…	0	0	0	0	0	0	1	0	0	0	0	0	0	0	0	0	0	0	0	0
QXden1.PacBioOnly_0	2491919	C	T	SNP	missense_variant	MODERATE	g3833	g3833.t1	protein_coding	p.Ala361Thr	MSEVIYTGSLKSKRKNELQEIARAMGLSVDVSVKISELVAQIQHEMETRREELILHPQFKRLFRPARASASQKNDIKVSSSTLNSGSDTHSHSDSEPHSDDSTVQIEASSGSRSKTATGDNHLGVTEGNDEESNKSKLATNQADASSDVDDSSDSGSDDESEENQEPNAESRPSVLTESLAYVLTSPFKSLPASSPKQKKTPAKTSSSSSPVAGSPRGPSSARKTPSSNQKSQQQPGTPMSTLIPSPIKSAVQSTIQSLTPAPDSPLQKAVSSVFGSPSISKLSNAIPQAAAQIASVATGTPSKLRQQILPVTESPAATAAAEAASAIVDAAGQTFGQVEDALIDAGKVVVEKVSEVDGQAIEGFFNEAARESDLVMNKMNRALKGTHSILSTPTSQTI…	0	0	0	0	0	0	1	0	0	0	0	0	0	0	0	0	0	0	0	0
QXden1.PacBioOnly_0	2503707	GCA	G	DEL	intergenic_region	MODIFIER	g3835-g3836	g3835-g3836			#N/A	0	1	0	0	0	0	1	1	0	0	0	0	1	0	0	0	0	0	0	0
QXden1.PacBioOnly_0	2504672	C	T	SNP	intergenic_region	MODIFIER	g3835-g3836	g3835-g3836			#N/A	0	0	0	1	0	0	0	0	0	0	0	0	0	0	0	0	0	0	0	0
QXden1.PacBioOnly_0	2505618	C	T	SNP	intergenic_region	MODIFIER	g3835-g3836	g3835-g3836			#N/A	0	0	0	1	0	0	0	0	0	0	0	0	0	0	0	0	0	0	0	0
QXden1.PacBioOnly_0	2512325	G	A	SNP	intron_variant	MODIFIER	g3837	g3837.t1	protein_coding		MQVHQAKQRYLDELSTSLFHFILPLLPTPEELNTKQQVRVLIEKLIRTVEPGARLLAFGSTANGFSLRNSDMDLCVLLDRSSDEAKSAPPASDLVNIIGHLLEQETNFAVKALPKAYVPIIKLTLSPSPGLPFGIACDIGFENRLALENTRLLLTYATIDPARVRTMVLFIKVWSKRRRINSPYRGTLSSYGFTLLVLFFLIHVQNPPVLPNLQQIPPLVPKTKEELELDGHNIWFFDDTELLRKEWSSANFQSVGELLIDFFKFYCQNFAFNTDVVSIRAGLLTKESKMWTTDSDVGSLNEMSRDRNRLCIEDPFETSYNVARTVTKDGLYTIRGEFMRASRILTSRPGRAVTALAQLCEERDEELMRAPRSRSPAGGSRSPYAFGSGYRHVDRLSPP…	0	0	0	0	0	0	0	1	1	0	0	0	0	0	0	0	0	0	0	0
QXden1.PacBioOnly_0	2512750	C	T	SNP	missense_variant	MODERATE	g3837	g3837.t1	protein_coding	p.Pro183Ser	MQVHQAKQRYLDELSTSLFHFILPLLPTPEELNTKQQVRVLIEKLIRTVEPGARLLAFGSTANGFSLRNSDMDLCVLLDRSSDEAKSAPPASDLVNIIGHLLEQETNFAVKALPKAYVPIIKLTLSPSPGLPFGIACDIGFENRLALENTRLLLTYATIDPARVRTMVLFIKVWSKRRRINSPYRGTLSSYGFTLLVLFFLIHVQNPPVLPNLQQIPPLVPKTKEELELDGHNIWFFDDTELLRKEWSSANFQSVGELLIDFFKFYCQNFAFNTDVVSIRAGLLTKESKMWTTDSDVGSLNEMSRDRNRLCIEDPFETSYNVARTVTKDGLYTIRGEFMRASRILTSRPGRAVTALAQLCEERDEELMRAPRSRSPAGGSRSPYAFGSGYRHVDRLSPP…	0	0	1	0	0	0	0	0	0	0	0	0	0	0	0	0	0	0	0	0
QXden1.PacBioOnly_0	2515476	G	A	SNP	missense_variant	MODERATE	g3837	g3837.t1	protein_coding	p.Ala935Thr	MQVHQAKQRYLDELSTSLFHFILPLLPTPEELNTKQQVRVLIEKLIRTVEPGARLLAFGSTANGFSLRNSDMDLCVLLDRSSDEAKSAPPASDLVNIIGHLLEQETNFAVKALPKAYVPIIKLTLSPSPGLPFGIACDIGFENRLALENTRLLLTYATIDPARVRTMVLFIKVWSKRRRINSPYRGTLSSYGFTLLVLFFLIHVQNPPVLPNLQQIPPLVPKTKEELELDGHNIWFFDDTELLRKEWSSANFQSVGELLIDFFKFYCQNFAFNTDVVSIRAGLLTKESKMWTTDSDVGSLNEMSRDRNRLCIEDPFETSYNVARTVTKDGLYTIRGEFMRASRILTSRPGRAVTALAQLCEERDEELMRAPRSRSPAGGSRSPYAFGSGYRHVDRLSPP…	0	0	1	0	0	0	0	0	0	0	0	0	0	0	0	0	0	0	0	0
QXden1.PacBioOnly_0	2517514	ATG	A	DEL	intergenic_region	MODIFIER	g3838-g3839	g3838-g3839			#N/A	0	1	0	0	0	0	0	0	0	0	0	0	0	1	0	0	0	0	1	0
QXden1.PacBioOnly_0	2530792	C	T	SNP	synonymous_variant	LOW	g3842	g3842.t1	protein_coding	p.Pro147Pro	MTHPLDRSHPYSTASFTSHDLSSVDGRSAIRSRVQPVKAEEEKPNAMGNSQFAMGALRGTYCANTLNLNAADLENDHLEPDPLKVFLEKLENVKSFRLPSAQPISDDSGDDDGVDTPVENIVLIYRNTEDVLNAYYDHIYCFLPVLPPPGTVSVSTLAAHFGPIDLTPKGLRQSPSSNISPASRTGSSFLFGCLCLLALWPHPADPYPLSKRSKAMRRGNCEQWAEICLKNAERAIEQAGRTDEDVPLEVIQALIALTVYEFAHKGNVTMMRLRQNTTLQLMLDIGLNESDKDKEFPPDQEWHRAMNRQTFWVCFGQMYTSSVMAATQIPISPFDPRIKLAYPVSPLGKDIWANQFDALRRVCRAYEITLTRAGKPIDQENTLTPAKREELEREMQEMD…	0	0	0	0	0	0	0	0	0	0	0	1	1	0	1	0	0	0	0	0
QXden1.PacBioOnly_0	2559005	AAG	A	DEL	intergenic_region	MODIFIER	g3849-g3850	g3849-g3850			#N/A	0	0	0	0	0	0	0	0	0	0	0	0	1	1	0	0	0	0	0	0
QXden1.PacBioOnly_0	2566983	G	A	SNP	missense_variant	MODERATE	g3853	g3853.t1	protein_coding	p.Ser37Asn	MAAPFDAEKADNLQDIEKQFAVAVVEHMIAYEKLISSIPPSKIRLTKVDDMMLAHLVRDFPALVSPENDYAALRVLNEDEMKSVKGKEAWRNYVKEYENLVPDYNFGTLVRTDASGDYAQENTTLVLRAQFFAIEIARNRFGLNDRFHEEAQKNN*	0	0	0	0	0	1	0	0	0	0	0	0	0	0	0	0	0	0	0	0
QXden1.PacBioOnly_0	2567836	C	T	SNP	intergenic_region	MODIFIER	g3853-g3854	g3853-g3854			#N/A	0	0	0	0	0	1	0	0	0	0	0	0	0	0	0	0	0	0	0	0
QXden1.PacBioOnly_0	2569102	GA	G	DEL	intron_variant	MODIFIER	g3854	g3854.t1	protein_coding		MPSLSKLQRLHPGKSLIRTVESLGLRLGQDKIPPSLKKSGVVVPIWRKKNSAEPHWHKATVVLPHVELVDKPFKETRIGAFMNREWRRKELSDKYKHHEFNHIPEGQIRNPFIPWFNPVIRRFESPIYTTREQRRLVEEARRLNITDVLPSGPKTPPEFANTFMDVWKETGKERTRTELGRIIWAGVYKKKLNPWGEGRFTEDRLSPEKIKEREVVEGLPRWGPYKGRQIMFKGSLPERQAPAKKAATQARLDTMDQRIAAWKKEKAAEKEKAKSSLPY*	0	0	0	0	0	0	0	0	0	0	0	0	1	0	0	0	0	0	0	0
QXden1.PacBioOnly_0	2578823	C	T	SNP	synonymous_variant	LOW	g3858	g3858.t1	protein_coding	p.Lys1036Lys	MASPNPWATSFRQQLHDDSNHLDNLQEAIDTIGYGWLNGYMDAVFSHRTETARSAIADLIKTPSGKRKTKTTTQAERIAKAERIRLVNLEMENEAQTLAKKKLKTKKTDKKSTKKTVPAPQPEPAMSERESTPVATPAPISSPPQPLRRSKRSSASFQISIPASVPSSPPLPPSSVRSVEPAQLTEEDVLMVETEQASVETRSVDASEAPMAVQEQNKGEAEDEFADQGEEKEKAEISAEIDEMEDDPQIEEAIEVEDGEEEEEAEEGEQLDDEQAEEDHEVMDEETQDKEIEKEEEEEEEEEEQDGAVGQQVIAPEILPLKMRISVEPHEEIEDINAARTAEKMDDQDEVDDQAEAEDPQRGEELAGDAHPNAKEQDGLTLDAEHNSIEQLKDAAETA…	0	0	0	0	0	1	0	0	0	0	0	0	0	0	0	0	0	0	0	0
QXden1.PacBioOnly_0	2581168	TTCC	T	DEL	disruptive_inframe_deletion	MODERATE	g3858	g3858.t1	protein_coding	p.Glu304del	MASPNPWATSFRQQLHDDSNHLDNLQEAIDTIGYGWLNGYMDAVFSHRTETARSAIADLIKTPSGKRKTKTTTQAERIAKAERIRLVNLEMENEAQTLAKKKLKTKKTDKKSTKKTVPAPQPEPAMSERESTPVATPAPISSPPQPLRRSKRSSASFQISIPASVPSSPPLPPSSVRSVEPAQLTEEDVLMVETEQASVETRSVDASEAPMAVQEQNKGEAEDEFADQGEEKEKAEISAEIDEMEDDPQIEEAIEVEDGEEEEEAEEGEQLDDEQAEEDHEVMDEETQDKEIEKEEEEEEEEEEQDGAVGQQVIAPEILPLKMRISVEPHEEIEDINAARTAEKMDDQDEVDDQAEAEDPQRGEELAGDAHPNAKEQDGLTLDAEHNSIEQLKDAAETA…	0	0	0	0	0	0	0	0	0	0	0	0	1	0	0	0	0	0	0	0
QXden1.PacBioOnly_0	2581650	G	A	SNP	missense_variant	MODERATE	g3858	g3858.t1	protein_coding	p.Pro144Ser	MASPNPWATSFRQQLHDDSNHLDNLQEAIDTIGYGWLNGYMDAVFSHRTETARSAIADLIKTPSGKRKTKTTTQAERIAKAERIRLVNLEMENEAQTLAKKKLKTKKTDKKSTKKTVPAPQPEPAMSERESTPVATPAPISSPPQPLRRSKRSSASFQISIPASVPSSPPLPPSSVRSVEPAQLTEEDVLMVETEQASVETRSVDASEAPMAVQEQNKGEAEDEFADQGEEKEKAEISAEIDEMEDDPQIEEAIEVEDGEEEEEAEEGEQLDDEQAEEDHEVMDEETQDKEIEKEEEEEEEEEEQDGAVGQQVIAPEILPLKMRISVEPHEEIEDINAARTAEKMDDQDEVDDQAEAEDPQRGEELAGDAHPNAKEQDGLTLDAEHNSIEQLKDAAETA…	1	0	0	0	0	0	0	0	0	0	0	0	0	0	0	0	0	0	0	0
QXden1.PacBioOnly_0	2594874	GTC	G	DEL	intron_variant	MODIFIER	g3861	g3861.t1	protein_coding		MSGLFALRILSRYPAHSIPSNPYRFFASAVPLANKHHDQPPATILPPPAPPTMPTPPPTPPPVAPEPASVSSSSGLFIPDHAPHQELSPQLPPKPFVHSPSPDATPVSSPTQKKASTESLPGLARTLGVPERPEAKEITWLQALVPSLDSDFRKAKLQAILAEFGRSNLRNIKEAASSRGGKGWLAPKTLFKEEKALYLPNLYGKTLAHPETKTHTTDICQGKITVLSILGTIPQARQCEAFVKAVRTEYKDEKDLIFCSVSLQNLPVKAWMQTFFISNLREIVPKDQHDNYIISTQNLKSSLEDEMMGIVNNLAGYVYLVDENLKIRWAGCGDSTVGERNSLLLGTTLLLDRLKANRKVEAEGSEPKKTTSDLAFNIIISSSSMSTRIILLNLPPTTT…	0	0	0	0	0	0	0	0	0	1	0	0	0	0	0	0	0	0	0	0
QXden1.PacBioOnly_0	2598114	G	GT	INS	intergenic_region	MODIFIER	g3861-g3862	g3861-g3862			#N/A	0	0	0	0	0	1	0	0	0	0	0	0	0	0	0	0	0	0	0	0
QXden1.PacBioOnly_0	2605633	C	T	SNP	intergenic_region	MODIFIER	g3864-g3865	g3864-g3865			#N/A	0	0	0	0	0	0	0	0	0	0	1	0	0	0	0	0	0	0	0	0
QXden1.PacBioOnly_0	2624686	G	GT	INS	intergenic_region	MODIFIER	g3868-g3869	g3868-g3869			#N/A	0	0	0	0	1	0	0	0	0	0	0	0	0	0	0	0	0	0	0	0
QXden1.PacBioOnly_0	2624830	CT	C,CTT	DEL,INS	intergenic_region	MODIFIER	g3868-g3869	g3868-g3869			#N/A	1	0	1	1	1	1	1	1	1	1	1	1	1	1	1	1	1	1	1	1
QXden1.PacBioOnly_0	2624830	CT	C,CTT	DEL,INS	intergenic_region	MODIFIER	g3868-g3869	g3868-g3869			#N/A	1	0	1	1	1	1	1	1	1	1	1	1	1	1	1	1	1	1	1	1
QXden1.PacBioOnly_0	2625198	G	GA	INS	intergenic_region	MODIFIER	g3868-g3869	g3868-g3869			#N/A	1	1	1	1	1	1	1	1	0	1	1	1	0	1	0	0	1	1	1	1
QXden1.PacBioOnly_0	2634683	G	A	SNP	intergenic_region	MODIFIER	g3869-g3870	g3869-g3870			#N/A	0	0	0	0	0	0	0	0	0	0	0	0	1	0	0	0	0	0	0	0
QXden1.PacBioOnly_0	2634688	A	G	SNP	intergenic_region	MODIFIER	g3869-g3870	g3869-g3870			#N/A	0	0	0	0	0	0	0	0	1	0	0	0	0	0	0	0	0	0	0	0
QXden1.PacBioOnly_0	2650890	C	A	SNP	intergenic_region	MODIFIER	g3872-CHR_END	g3872-CHR_END			#N/A	0	1	1	0	0	0	0	0	0	0	0	0	0	0	0	0	0	0	0	0
QXden1.PacBioOnly_0	2651123	CTT	C	DEL	intergenic_region	MODIFIER	g3872-CHR_END	g3872-CHR_END			#N/A	0	0	0	0	0	0	0	0	0	0	0	0	0	0	1	0	0	0	0	0
QXden1.PacBioOnly_0	2651557	A	G	SNP	intergenic_region	MODIFIER	g3872-CHR_END	g3872-CHR_END			#N/A	0	0	0	1	0	0	0	0	0	0	0	0	0	0	0	0	0	0	0	0
QXden1.PacBioOnly_1	12993	T	C	SNP	intergenic_region	MODIFIER	g4-g5	g4-g5			#N/A	1	1	0	1	1	0	1	1	0	1	1	1	0	1	1	1	0	0	0	1
QXden1.PacBioOnly_1	13127	C	T	SNP	intergenic_region	MODIFIER	g4-g5	g4-g5			#N/A	0	0	0	0	0	0	0	0	0	0	0	0	0	0	0	0	1	0	0	0
QXden1.PacBioOnly_1	13176	A	G	SNP	intergenic_region	MODIFIER	g4-g5	g4-g5			#N/A	0	1	0	0	0	0	0	0	0	1	0	0	0	1	0	0	0	0	0	0
QXden1.PacBioOnly_1	13187	T	TGCTCGCTACAACCAGACCTTGCTAA	INS	intergenic_region	MODIFIER	g4-g5	g4-g5			#N/A	0	1	0	0	0	0	0	0	1	1	0	0	0	1	0	0	0	0	0	0
QXden1.PacBioOnly_1	13189	AGAACT	A	DEL	intergenic_region	MODIFIER	g4-g5	g4-g5			#N/A	1	0	1	1	1	1	1	1	0	0	1	1	1	0	1	1	1	1	1	1
QXden1.PacBioOnly_1	13216	A	C	SNP	intergenic_region	MODIFIER	g4-g5	g4-g5			#N/A	1	0	1	1	1	1	1	1	0	0	1	1	1	0	1	1	1	1	1	1
QXden1.PacBioOnly_1	13219	CAAAACCCTA	C	DEL	intergenic_region	MODIFIER	g4-g5	g4-g5			#N/A	1	0	1	1	1	1	1	1	0	0	1	1	1	0	1	1	1	1	1	1
QXden1.PacBioOnly_1	13220	A	T,*	SNP,INTERVAL	intergenic_region	MODIFIER	g4-g5	g4-g5			#N/A	0	1	0	0	0	0	0	0	1	1	0	0	0	1	0	0	0	0	0	0
QXden1.PacBioOnly_1	13224	C	T,*	SNP,INTERVAL	intergenic_region	MODIFIER	g4-g5	g4-g5			#N/A	0	1	0	0	0	0	0	0	1	1	0	0	0	1	0	0	0	0	0	0
QXden1.PacBioOnly_1	13225	C	*,CTATGAAT	INTERVAL,INS	intergenic_region	MODIFIER	g4-g5	g4-g5			#N/A	0	1	0	0	0	0	0	0	1	1	0	0	0	1	0	0	0	0	0	0
QXden1.PacBioOnly_1	13227	T	TAA,*	INS,INTERVAL	intergenic_region	MODIFIER	g4-g5	g4-g5			#N/A	0	1	0	0	0	0	0	0	1	1	0	0	0	1	0	0	0	0	0	0
QXden1.PacBioOnly_1	13238	TACCCTACCCC	T,CACCCTACCCC	DEL,SNP	intergenic_region	MODIFIER	g4-g5	g4-g5			#N/A	1	1	1	1	1	1	1	1	1	1	1	1	1	1	1	1	1	1	1	1
QXden1.PacBioOnly_1	13238	TACCCTACCCC	T,CACCCTACCCC	DEL,SNP	intergenic_region	MODIFIER	g4-g5	g4-g5			#N/A	1	1	1	1	1	1	1	1	1	1	1	1	1	1	1	1	1	1	1	1
QXden1.PacBioOnly_1	13248	C	*,T	INTERVAL,SNP	intergenic_region	MODIFIER	g4-g5	g4-g5			#N/A	0	1	0	0	0	0	0	0	1	1	0	0	0	1	0	0	0	0	0	0
QXden1.PacBioOnly_1	20971	G	A	SNP	intergenic_region	MODIFIER	g6-g7	g6-g7			#N/A	0	0	0	0	0	0	0	0	0	0	0	0	0	0	0	1	0	0	0	0
QXden1.PacBioOnly_1	35211	A	AC	INS	intergenic_region	MODIFIER	g10-g11	g10-g11			#N/A	1	1	1	1	1	1	1	1	1	1	1	1	1	1	1	1	1	1	1	1
QXden1.PacBioOnly_1	35686	T	A	SNP	synonymous_variant	LOW	g11	g11.t1	protein_coding	p.Thr128Thr	MSNRDNPIQCPHCDLRTTALLEHLRKLDRPNRWTNASLAGTGLIACSCGFPCASQHGLLTHIAKTHKKQDPFAVHPVSSHSLPSQPVPSHSRLSRLSRPSRPSSHLPSHLPSYPTHPATSRPRSASATSLPTRPRLIPTQRAIPRLPRRQSFSSPPSSSIHSFSSVHPAESLSPGPDLVPVSALAPAPASPLVAGPDALPDSVSGFESDALADPMPYSLPQLRLRQHHAQSGLLLVPPTPSPLPPTPSPLPAEPAPTLSWPPSLPPSLPPSPPPADTASDTAALDQIDQAIDLASSHTSLLDRFLSLVKLPTASKPLHGRQLKAFQDAAERMAFAYVSKPSEHTLFDFLCLPKVGLVPGFAPGVNSAARLRAYPAVSWPEHSSRSAGDRRPGDLKHAVG…	0	0	0	0	0	0	0	0	0	0	0	0	0	0	0	0	0	0	0	1
QXden1.PacBioOnly_1	53485	C	A	SNP	intron_variant	MODIFIER	g15	g15.t2	protein_coding		MSSISAQEEMLSKINFLGGYPTSSDLSPSIVFLVCYALLAPVLVFRMTRRSDRTWILLRPVIFLLCRFGMLALRVYMSKNTYGSGLLIAELILVSIGFLFLIDPIITIWKRHVESVTPQSQHPRWVLQLSRILRILLIVSIATTVVASSLISSALSKPSVIDNVRTLRKVSAIVTLITIVILLFAAIRVNMAFPVSRKGTVYIVAVTMCLMVIAVYRTEQTFSTGNTNSTAARAAFWICQMLFELAAFTSLLVISIPTWFPGDAIPSSSDTEMVLSQSQNFKTQSM*	0	0	1	0	0	0	0	0	0	0	0	0	0	0	0	0	0	0	0	0
QXden1.PacBioOnly_1	53485	C	A	SNP	intron_variant	MODIFIER	g15	g15.t1	protein_coding		MSSISAQEEMLSKINFLGGYPTSSDLSPSIVFLYALLAPVLVFRMTRRSDRTWILLRPVIFLLCRFGMLALRVYMSKNTYGSGLLIAELILVSIGFLFLIDPIITIWKRHVESVTPQSQHPRWVLQLSRILRILLIVSIATTVVASSLISSALSKPSVIDNVRTLRKVSAIVTLITIVILLFAAIRVNMAFPVSRKGTVYIVAVTMCLMVIAVYRTEQTFSTGNTNSTAARAAFWICQMLFELAAFTSLLVISIPTWFPGDAIPSSSDTEMVLSQSQNFKTQSM*	0	0	1	0	0	0	0	0	0	0	0	0	0	0	0	0	0	0	0	0
QXden1.PacBioOnly_1	53486	A	C	SNP	intron_variant	MODIFIER	g15	g15.t2	protein_coding		MSSISAQEEMLSKINFLGGYPTSSDLSPSIVFLVCYALLAPVLVFRMTRRSDRTWILLRPVIFLLCRFGMLALRVYMSKNTYGSGLLIAELILVSIGFLFLIDPIITIWKRHVESVTPQSQHPRWVLQLSRILRILLIVSIATTVVASSLISSALSKPSVIDNVRTLRKVSAIVTLITIVILLFAAIRVNMAFPVSRKGTVYIVAVTMCLMVIAVYRTEQTFSTGNTNSTAARAAFWICQMLFELAAFTSLLVISIPTWFPGDAIPSSSDTEMVLSQSQNFKTQSM*	0	0	1	0	0	0	0	0	0	0	0	0	0	0	0	0	0	0	0	0
QXden1.PacBioOnly_1	53486	A	C	SNP	intron_variant	MODIFIER	g15	g15.t1	protein_coding		MSSISAQEEMLSKINFLGGYPTSSDLSPSIVFLYALLAPVLVFRMTRRSDRTWILLRPVIFLLCRFGMLALRVYMSKNTYGSGLLIAELILVSIGFLFLIDPIITIWKRHVESVTPQSQHPRWVLQLSRILRILLIVSIATTVVASSLISSALSKPSVIDNVRTLRKVSAIVTLITIVILLFAAIRVNMAFPVSRKGTVYIVAVTMCLMVIAVYRTEQTFSTGNTNSTAARAAFWICQMLFELAAFTSLLVISIPTWFPGDAIPSSSDTEMVLSQSQNFKTQSM*	0	0	1	0	0	0	0	0	0	0	0	0	0	0	0	0	0	0	0	0
QXden1.PacBioOnly_1	65187	G	GA	INS	intron_variant	MODIFIER	g20	g20.t1	protein_coding		MLATLRPFAFRAIPSIRAAAFHKQAFASYSYRTIVTRYTNDHEWASLDKATNLATVGITDYAQKALGDVVFVELPNIGETVAQGDECGSIESVKAASEVYAPLSGTVHEVNSQLDDSPSLINKSSQEKGWLFKLRLTNPEEFEELLDEAGYKALTD*	0	0	0	0	0	0	0	0	0	0	0	0	0	0	0	0	0	1	0	0
QXden1.PacBioOnly_1	105645	G	GA	INS	intergenic_region	MODIFIER	g29-g30	g29-g30			#N/A	0	0	0	0	0	0	0	0	0	0	0	0	1	0	0	0	0	0	0	0
QXden1.PacBioOnly_1	106918	G	GT	INS	intron_variant	MODIFIER	g30	g30.t1	protein_coding		MGCSPSAPDKTERDRSFQIDKQIEEDSRKFQKECKILLLGSGESGKSTIVKQMKIIHQNGYTKDELLLFRLIVYKNLVDSAQAIVMASRKLGIDPEQPANRAYAEKILDYRIDVDPSLVLSPEIAIAIESLWNDPIIPLLLDRQSEFYLMDSATYFFGAVRRIGAPDYIPDESDVLRARTKTTGISETRFTMGQLSIHMFDVGGQRSERKKWIHCFEAVTSIIYCVALSEYDQVLLEENGQNRMQESLVLFESVINSRWFLRTSVILFLNKIDVFKAKLSKVPLEKYFPEYTGGPDINKAAKYILWRFTQTNRARLSVYPHLTQATDTSNIRLVFAAVKETILQNALRDSGIL*	0	0	0	1	0	0	0	0	0	0	0	0	0	0	0	0	0	0	0	0
QXden1.PacBioOnly_1	106940	TTCTC	T	DEL	intron_variant	MODIFIER	g30	g30.t1	protein_coding		MGCSPSAPDKTERDRSFQIDKQIEEDSRKFQKECKILLLGSGESGKSTIVKQMKIIHQNGYTKDELLLFRLIVYKNLVDSAQAIVMASRKLGIDPEQPANRAYAEKILDYRIDVDPSLVLSPEIAIAIESLWNDPIIPLLLDRQSEFYLMDSATYFFGAVRRIGAPDYIPDESDVLRARTKTTGISETRFTMGQLSIHMFDVGGQRSERKKWIHCFEAVTSIIYCVALSEYDQVLLEENGQNRMQESLVLFESVINSRWFLRTSVILFLNKIDVFKAKLSKVPLEKYFPEYTGGPDINKAAKYILWRFTQTNRARLSVYPHLTQATDTSNIRLVFAAVKETILQNALRDSGIL*	0	0	0	0	0	0	0	0	0	0	0	0	0	0	0	0	0	0	1	0
QXden1.PacBioOnly_1	107432	GT	G	DEL	intron_variant	MODIFIER	g30	g30.t1	protein_coding		MGCSPSAPDKTERDRSFQIDKQIEEDSRKFQKECKILLLGSGESGKSTIVKQMKIIHQNGYTKDELLLFRLIVYKNLVDSAQAIVMASRKLGIDPEQPANRAYAEKILDYRIDVDPSLVLSPEIAIAIESLWNDPIIPLLLDRQSEFYLMDSATYFFGAVRRIGAPDYIPDESDVLRARTKTTGISETRFTMGQLSIHMFDVGGQRSERKKWIHCFEAVTSIIYCVALSEYDQVLLEENGQNRMQESLVLFESVINSRWFLRTSVILFLNKIDVFKAKLSKVPLEKYFPEYTGGPDINKAAKYILWRFTQTNRARLSVYPHLTQATDTSNIRLVFAAVKETILQNALRDSGIL*	1	1	1	1	1	1	1	1	1	1	1	1	1	1	1	1	1	1	1	1
QXden1.PacBioOnly_1	107819	AAG	A	DEL	intron_variant	MODIFIER	g30	g30.t1	protein_coding		MGCSPSAPDKTERDRSFQIDKQIEEDSRKFQKECKILLLGSGESGKSTIVKQMKIIHQNGYTKDELLLFRLIVYKNLVDSAQAIVMASRKLGIDPEQPANRAYAEKILDYRIDVDPSLVLSPEIAIAIESLWNDPIIPLLLDRQSEFYLMDSATYFFGAVRRIGAPDYIPDESDVLRARTKTTGISETRFTMGQLSIHMFDVGGQRSERKKWIHCFEAVTSIIYCVALSEYDQVLLEENGQNRMQESLVLFESVINSRWFLRTSVILFLNKIDVFKAKLSKVPLEKYFPEYTGGPDINKAAKYILWRFTQTNRARLSVYPHLTQATDTSNIRLVFAAVKETILQNALRDSGIL*	0	0	1	0	0	0	0	0	0	0	0	0	0	0	0	0	0	0	0	0
QXden1.PacBioOnly_1	109043	CAGAG	CAG,C	DEL,DEL	intergenic_region	MODIFIER	g30-g31	g30-g31			#N/A	1	1	1	1	1	1	1	1	1	1	1	1	1	1	1	1	1	1	1	1
QXden1.PacBioOnly_1	109043	CAGAG	CAG,C	DEL,DEL	intergenic_region	MODIFIER	g30-g31	g30-g31			#N/A	1	1	1	1	1	1	1	1	1	1	1	1	1	1	1	1	1	1	1	1
QXden1.PacBioOnly_1	112962	G	A	SNP	missense_variant	MODERATE	g31	g31.t1	protein_coding	p.Arg391Cys	MATTQAPSSSFNSSLHLARTLTTQAHAHLSLSPERAFPLYLQSAQLYSLLVRQAPAYGLTQQIKKEWAAVLDLAGKTKAVIKQRDGQGGVRAGIGQWKRCDPNQQALVLSKSADISTPVGNLELPVWKLPPSVSIFTSAIYTDPCPPSIPSYLKAAYVLPSDLPSLDTLWDHDVRPEMIIQSHVRNCSLVAGIQAAIGWNNRFGGVDKKNLLAPTLYPTSPSGLPVQSTSGRYVFKPTVNGSARSLTIDSQLLFSLRGREPIGLSLLSLRSPALSATEIDCVRPRTRGMEYALGLIEKGWMKLMGGWDSGGSNSSVDLAGLTGWIPEVVRFHERDFQRENVWKRVKDGFTQGTCIMTLGTGALSSLVERYTGLISRHDYAITDLIERDGERFVQIVNPW…	0	0	0	0	1	0	0	0	0	0	0	0	0	0	0	0	0	0	0	0
QXden1.PacBioOnly_1	119153	G	A	SNP	missense_variant	MODERATE	g32	g32.t1	protein_coding	p.Ser739Asn	MIDHLLGRPSAKWRRTQVFLVLFFWLGSLSRTPANGPRFLGIRKFNRALVRFTPYQIVLCTLTAVYAIRHLDHIIGLEAPEPLARLYAPSFYRATWIATAFDAGISSALSVRPLWLRDLCGFLFGCYYAVYADEADEKLRKFRAVATVEMLRACWEKQTNPYLRLISASRRPSIPIVRSLLLARPSGSKPPIKALLFFDGTVDELARCRDVILDFPGGGFICMGPNHHEERLRRWSRRVGREARGRGKIVVLSIDYGKSPEYPYPWAIEECFDAYLALVKSKGSVIGMKSGEINMVLCGDSAGANIVATVMLKILEHPDPIPTPVSLLLAYACLDFNFTSWMSPDNLRVLRSEQSSTHLPGMEEVKDHLAHRSPLAVVDDIDRTRTRLSRKKSWSRSIG…	0	0	0	0	0	0	1	0	0	0	0	0	0	0	0	0	0	0	0	0
QXden1.PacBioOnly_1	120008	CAT	C	DEL	intergenic_region	MODIFIER	g32-g33	g32-g33			#N/A	1	0	0	0	0	0	1	0	0	0	0	0	0	0	0	0	1	0	0	1
QXden1.PacBioOnly_1	129275	G	GT	INS	intergenic_region	MODIFIER	g35-g36	g35-g36			#N/A	0	0	0	0	1	0	0	0	0	0	0	0	0	0	0	0	0	0	0	0
QXden1.PacBioOnly_1	143693	T	TGTGATTTGAAG	INS	frameshift_variant	HIGH	g40	g40.t1	protein_coding	p.Ile258fs	MTSRAQPDTEPLLPPARGAAAPSPRRITRASIYVLVVAFILLFAAAITLILTGKASPPFWKDEGPSDPLERAHWLLSRTKTPIIDGHIDLPEYVRTTYSNNVSEVHLDKKMGGHVDIKRLRKGHVGGFFWSCYTDCPEEPLLGKGQFLDPTNSVRDTLEQIDVSKVLIAKYNTTFELAKSADDLINARKNGKIASFLGIEGAHQLGNSLAVLRMYAELGVKYMTLTHSCNNAFADSAGIFDQPTPVHGGLSELGRELIVEMNRLGVIVDLSHVSDQTAEQALDLTRAPVIWSHSSSRKFVDIQRNVPDAILRKIGYGKGLVDGVVHVNFAPYFIVNKGQPATAEVVADHIEHIRSVIGWKHVGLGSDFDGIEIVPKNLESVADYPKLFAILIRRGWKDE…	0	0	0	0	0	0	0	0	0	0	0	0	0	0	0	0	0	0	0	1
QXden1.PacBioOnly_1	143694	C	CCTTGTCTTTATGCCTGGGAGCCCCTCTTCTCAATTGTATTTGATCACAAGAATGCCTTACAGCAAGGATAAAGAG	INS	stop_gained&disruptive_inframe_insertion	HIGH	g40	g40.t1	protein_coding	p.Leu257delinsPheSerLeuSerLeuLeuTerGlyIleLeuValIleLysTyrAsnTerGluGluGlyLeuProGlyIleLysThrArg	MTSRAQPDTEPLLPPARGAAAPSPRRITRASIYVLVVAFILLFAAAITLILTGKASPPFWKDEGPSDPLERAHWLLSRTKTPIIDGHIDLPEYVRTTYSNNVSEVHLDKKMGGHVDIKRLRKGHVGGFFWSCYTDCPEEPLLGKGQFLDPTNSVRDTLEQIDVSKVLIAKYNTTFELAKSADDLINARKNGKIASFLGIEGAHQLGNSLAVLRMYAELGVKYMTLTHSCNNAFADSAGIFDQPTPVHGGLSELGRELIVEMNRLGVIVDLSHVSDQTAEQALDLTRAPVIWSHSSSRKFVDIQRNVPDAILRKIGYGKGLVDGVVHVNFAPYFIVNKGQPATAEVVADHIEHIRSVIGWKHVGLGSDFDGIEIVPKNLESVADYPKLFAILIRRGWKDE…	0	0	0	0	0	0	0	0	0	0	0	0	0	0	0	0	0	0	0	1
QXden1.PacBioOnly_1	189307	G	A	SNP	synonymous_variant	LOW	g57	g57.t1	protein_coding	p.Val276Val	MDRTLAIPTLGNPLVSLLMAIVRAAIYCLQLTRQLITFLTLTLPRIMIIVVNWSWTFQLNFPIVLFILCLIPVGFFLLVRYKYLTKYTELKEDPLSKSDTNSLHPDVLSETATKPLNNYLDEFLSAIRVFGFLEKPVFHELSRHLQTRRLVAGDSLTLDSSDKSFYCVVDGHVQVFAPSPPSLYPPHPVQSHLPSSQADLYTEEDEPPLNGYDLLTEVSSGGTLSSLFTILSLFTEDVKLSWDDSPPQERESQFGAGYPSENGETLDSLGLNRQGVRSPASSAGTALPEDVPLGFYEGITPSGEYPDRAGSTNSFMGAESGSSFKGYNYNSVRGDTPNLGLQANDEERVARATVDTTLAVIPADAFRRLTRKFPKASAHIVQVILTRFSRVTFTTAHQY…	0	0	0	0	0	0	1	0	0	0	0	0	0	0	0	0	0	0	0	0
QXden1.PacBioOnly_1	195096	C	T	SNP	intron_variant	MODIFIER	g58	g58.t1	protein_coding		MAKRLAADDEEKEEEEEVLDADDRSLAKRARLSMSGNMSNEFVGNNGLDEPYEEDEENTHRDGEQADADYEAAHEDRIRGEMQDKGHAKVSGEKAQMGVIQEVELVNFMCHSYLEVKLGPQVNFLTGANGSGKSAILTAITVALGAKANSTGRGSGIKSFVKTGEDMCRVTVKLKNRGPEAYRPDVYGDIIIIERGVHREGNASSYKLKSSLTGKIVSSKREELDKILDHMNIQVDNPINVLSQDAARAFLAKSNASDKYNFFLKGTQLAQLSDEYDLVKTNIDVIRNALVQKDAVLPDMKDAIRRAKEKVDSVQLAGRLQDEMDSLEKQLAWAFVAQQEEEVSETKNKYKEAARILEKAQKKISELEAEEQELVALSNEKEEERRKYLAAEDQPEDQT…	0	0	0	0	1	0	0	0	0	0	0	0	0	0	0	0	0	0	0	0
QXden1.PacBioOnly_1	204362	TGGA	T	DEL	disruptive_inframe_deletion	MODERATE	g61	g61.t1	protein_coding	p.Gly760del	MSFFSKRSKNNAAAAAAAAASQPTLAQSSSSAGSQRQTQQLQQQQAQQQQQKAPNQDQSASSSQPSSSNQALSSKSASVPGSRASSTPITSNGGSHSQQLSQPLGFDGARAQYAQLGNGNGPYPSQQQQQQATMMDEARMRTPSGNSSPVVYPWTQRRLTLPQTPPSLPPHLTPFPRYGLSTPPTTTSSGYLFLFGGLVADSVRNDLFVLDCKTLTIAPVPPKGDVPIARVGHATGLVGNVMISWGGDTKTRAEDQQDQGLYLLNMANNEWSCICTDGRRGGERREMPFGRYGHAVSMVRNKFFMFGGQVDLTFFDDLWCFDLTTIKTSDGPAWERIIPRSSTPQARTGHICVTYNNQIILFGGTDGEFHYNDTWSYNVQTQEWTELDCIGYLPVAREG…	0	0	0	0	0	0	1	0	0	0	0	1	0	0	0	0	1	0	0	0
QXden1.PacBioOnly_1	207342	G	GT	INS	intergenic_region	MODIFIER	g61-g62	g61-g62			#N/A	0	0	0	0	0	0	0	0	0	0	0	0	1	0	0	0	0	0	0	0
QXden1.PacBioOnly_1	207782	GAT	G,GATAT	DEL,INS	intergenic_region	MODIFIER	g61-g62	g61-g62			#N/A	0	0	0	0	1	1	0	0	0	0	1	1	1	0	0	0	1	0	0	0
QXden1.PacBioOnly_1	207782	GAT	G,GATAT	DEL,INS	intergenic_region	MODIFIER	g61-g62	g61-g62			#N/A	0	0	0	0	1	1	0	0	0	0	1	1	1	0	0	0	1	0	0	0
QXden1.PacBioOnly_1	208072	G	A	SNP	synonymous_variant	LOW	g62	g62.t1	protein_coding	p.Val665Val	MARRPANEGRKVDRPTGIPITLLSPSSCSVFFSIFQCTSLLPILSFSSASSASLPCAHYLSHVTSASYVYITPPALTDLSSIISVLLRTSIQRVKAPSSLRTDFRREIFRFRFSHTGLGSFGLSASSTTSPPPPFANPALFLISDTSYFFSTADSRLSPLTDSALLHPYFFLVSAQLFDSLLYVRPSHPAIKRISFYNAAGSADLLGLTIDNGRLEFVSILGSGAYGCVYLARNNGDSGAEYYAVKCMNTAGLDDRRLEYQHREIHYHSILSAHPSILHLYKAIYSPTHIFLVLPYCNSLDLFAQITSNKTYLTRNELIGSTFIQLLDAVESCHTNGIAHRDLKPENVLCTEGGRKIHLADFGLATRDAWSSDFGCGSSFYMAPEVQLVNYEPTFSPTY…	0	0	0	0	0	0	0	0	0	0	0	0	0	1	0	0	0	0	0	0
QXden1.PacBioOnly_1	211658	CA	CAAA,C,AA	INS,DEL,SNP	intron_variant	MODIFIER	g62	g62.t1	protein_coding		MARRPANEGRKVDRPTGIPITLLSPSSCSVFFSIFQCTSLLPILSFSSASSASLPCAHYLSHVTSASYVYITPPALTDLSSIISVLLRTSIQRVKAPSSLRTDFRREIFRFRFSHTGLGSFGLSASSTTSPPPPFANPALFLISDTSYFFSTADSRLSPLTDSALLHPYFFLVSAQLFDSLLYVRPSHPAIKRISFYNAAGSADLLGLTIDNGRLEFVSILGSGAYGCVYLARNNGDSGAEYYAVKCMNTAGLDDRRLEYQHREIHYHSILSAHPSILHLYKAIYSPTHIFLVLPYCNSLDLFAQITSNKTYLTRNELIGSTFIQLLDAVESCHTNGIAHRDLKPENVLCTEGGRKIHLADFGLATRDAWSSDFGCGSSFYMAPEVQLVNYEPTFSPTY…	0	0	1	0	1	0	0	0	0	0	0	0	1	0	0	0	0	0	0	0
QXden1.PacBioOnly_1	211658	CA	CAAA,C,AA	INS,DEL,SNP	intron_variant	MODIFIER	g62	g62.t1	protein_coding		MARRPANEGRKVDRPTGIPITLLSPSSCSVFFSIFQCTSLLPILSFSSASSASLPCAHYLSHVTSASYVYITPPALTDLSSIISVLLRTSIQRVKAPSSLRTDFRREIFRFRFSHTGLGSFGLSASSTTSPPPPFANPALFLISDTSYFFSTADSRLSPLTDSALLHPYFFLVSAQLFDSLLYVRPSHPAIKRISFYNAAGSADLLGLTIDNGRLEFVSILGSGAYGCVYLARNNGDSGAEYYAVKCMNTAGLDDRRLEYQHREIHYHSILSAHPSILHLYKAIYSPTHIFLVLPYCNSLDLFAQITSNKTYLTRNELIGSTFIQLLDAVESCHTNGIAHRDLKPENVLCTEGGRKIHLADFGLATRDAWSSDFGCGSSFYMAPEVQLVNYEPTFSPTY…	0	0	1	0	1	0	0	0	0	0	0	0	1	0	0	0	0	0	0	0
QXden1.PacBioOnly_1	211658	CA	CAAA,C,AA	INS,DEL,SNP	intron_variant	MODIFIER	g62	g62.t1	protein_coding		MARRPANEGRKVDRPTGIPITLLSPSSCSVFFSIFQCTSLLPILSFSSASSASLPCAHYLSHVTSASYVYITPPALTDLSSIISVLLRTSIQRVKAPSSLRTDFRREIFRFRFSHTGLGSFGLSASSTTSPPPPFANPALFLISDTSYFFSTADSRLSPLTDSALLHPYFFLVSAQLFDSLLYVRPSHPAIKRISFYNAAGSADLLGLTIDNGRLEFVSILGSGAYGCVYLARNNGDSGAEYYAVKCMNTAGLDDRRLEYQHREIHYHSILSAHPSILHLYKAIYSPTHIFLVLPYCNSLDLFAQITSNKTYLTRNELIGSTFIQLLDAVESCHTNGIAHRDLKPENVLCTEGGRKIHLADFGLATRDAWSSDFGCGSSFYMAPEVQLVNYEPTFSPTY…	0	0	1	0	1	0	0	0	0	0	0	0	1	0	0	0	0	0	0	0
QXden1.PacBioOnly_1	211680	G	A	SNP	intron_variant	MODIFIER	g62	g62.t1	protein_coding		MARRPANEGRKVDRPTGIPITLLSPSSCSVFFSIFQCTSLLPILSFSSASSASLPCAHYLSHVTSASYVYITPPALTDLSSIISVLLRTSIQRVKAPSSLRTDFRREIFRFRFSHTGLGSFGLSASSTTSPPPPFANPALFLISDTSYFFSTADSRLSPLTDSALLHPYFFLVSAQLFDSLLYVRPSHPAIKRISFYNAAGSADLLGLTIDNGRLEFVSILGSGAYGCVYLARNNGDSGAEYYAVKCMNTAGLDDRRLEYQHREIHYHSILSAHPSILHLYKAIYSPTHIFLVLPYCNSLDLFAQITSNKTYLTRNELIGSTFIQLLDAVESCHTNGIAHRDLKPENVLCTEGGRKIHLADFGLATRDAWSSDFGCGSSFYMAPEVQLVNYEPTFSPTY…	0	0	0	0	0	0	0	0	0	0	0	0	0	0	1	0	0	0	0	0
QXden1.PacBioOnly_1	211683	C	A	SNP	intron_variant	MODIFIER	g62	g62.t1	protein_coding		MARRPANEGRKVDRPTGIPITLLSPSSCSVFFSIFQCTSLLPILSFSSASSASLPCAHYLSHVTSASYVYITPPALTDLSSIISVLLRTSIQRVKAPSSLRTDFRREIFRFRFSHTGLGSFGLSASSTTSPPPPFANPALFLISDTSYFFSTADSRLSPLTDSALLHPYFFLVSAQLFDSLLYVRPSHPAIKRISFYNAAGSADLLGLTIDNGRLEFVSILGSGAYGCVYLARNNGDSGAEYYAVKCMNTAGLDDRRLEYQHREIHYHSILSAHPSILHLYKAIYSPTHIFLVLPYCNSLDLFAQITSNKTYLTRNELIGSTFIQLLDAVESCHTNGIAHRDLKPENVLCTEGGRKIHLADFGLATRDAWSSDFGCGSSFYMAPEVQLVNYEPTFSPTY…	0	0	0	0	0	0	0	0	0	0	0	0	0	0	1	0	0	0	0	0
QXden1.PacBioOnly_1	234328	C	T	SNP	intergenic_region	MODIFIER	g71-g72	g71-g72			#N/A	0	0	0	0	0	0	1	0	0	0	0	0	0	0	0	0	0	0	0	0
QXden1.PacBioOnly_1	241639	G	A	SNP	intergenic_region	MODIFIER	g74-g75	g74-g75			#N/A	0	0	0	0	0	0	0	0	0	1	0	0	0	0	0	0	1	1	0	0
QXden1.PacBioOnly_1	246609	T	TTTTTA	INS	intron_variant	MODIFIER	g77	g77.t1	protein_coding		MIRSSLLNRSLTGLSKSFSYSVVSRESSKPGFVQSLLHGAPDDQEGVYAKTLQHSKLVGRGKNHHELIIHKVHPSKTDEYKKLAEAYFKTLTPGPTEPTTIRPVLMGSWECILGELDTFYHIVRHPSLTDVLPLSTSSTAHQALLPLLASRQSSLLQEFAFSPAHDNPTMDQKSAKAEGGIFELRSYQLKPGTMLEWEGAWKRGIEARRKFVIPMGAWFSQVGRLHVVHHMWQFKDMQERKEVREKAWAISGWSDTVTQTVKLAQGMSSQIMRPMSWSPIK*	1	0	0	0	0	0	0	0	0	0	0	0	1	0	0	0	0	0	0	0
QXden1.PacBioOnly_1	246612	C	G	SNP	intron_variant	MODIFIER	g77	g77.t1	protein_coding		MIRSSLLNRSLTGLSKSFSYSVVSRESSKPGFVQSLLHGAPDDQEGVYAKTLQHSKLVGRGKNHHELIIHKVHPSKTDEYKKLAEAYFKTLTPGPTEPTTIRPVLMGSWECILGELDTFYHIVRHPSLTDVLPLSTSSTAHQALLPLLASRQSSLLQEFAFSPAHDNPTMDQKSAKAEGGIFELRSYQLKPGTMLEWEGAWKRGIEARRKFVIPMGAWFSQVGRLHVVHHMWQFKDMQERKEVREKAWAISGWSDTVTQTVKLAQGMSSQIMRPMSWSPIK*	1	0	0	0	0	0	0	0	0	0	0	0	1	0	0	0	0	0	0	0
QXden1.PacBioOnly_1	246613	A	AT	INS	intron_variant	MODIFIER	g77	g77.t1	protein_coding		MIRSSLLNRSLTGLSKSFSYSVVSRESSKPGFVQSLLHGAPDDQEGVYAKTLQHSKLVGRGKNHHELIIHKVHPSKTDEYKKLAEAYFKTLTPGPTEPTTIRPVLMGSWECILGELDTFYHIVRHPSLTDVLPLSTSSTAHQALLPLLASRQSSLLQEFAFSPAHDNPTMDQKSAKAEGGIFELRSYQLKPGTMLEWEGAWKRGIEARRKFVIPMGAWFSQVGRLHVVHHMWQFKDMQERKEVREKAWAISGWSDTVTQTVKLAQGMSSQIMRPMSWSPIK*	1	0	0	0	0	0	0	0	0	0	0	0	1	0	0	0	0	0	0	0
QXden1.PacBioOnly_1	246615	CATCTTCTCCTCT	C	DEL	intron_variant	MODIFIER	g77	g77.t1	protein_coding		MIRSSLLNRSLTGLSKSFSYSVVSRESSKPGFVQSLLHGAPDDQEGVYAKTLQHSKLVGRGKNHHELIIHKVHPSKTDEYKKLAEAYFKTLTPGPTEPTTIRPVLMGSWECILGELDTFYHIVRHPSLTDVLPLSTSSTAHQALLPLLASRQSSLLQEFAFSPAHDNPTMDQKSAKAEGGIFELRSYQLKPGTMLEWEGAWKRGIEARRKFVIPMGAWFSQVGRLHVVHHMWQFKDMQERKEVREKAWAISGWSDTVTQTVKLAQGMSSQIMRPMSWSPIK*	1	0	0	0	0	0	0	0	0	0	0	0	1	0	0	0	0	0	0	0
QXden1.PacBioOnly_1	246629	C	G	SNP	intron_variant	MODIFIER	g77	g77.t1	protein_coding		MIRSSLLNRSLTGLSKSFSYSVVSRESSKPGFVQSLLHGAPDDQEGVYAKTLQHSKLVGRGKNHHELIIHKVHPSKTDEYKKLAEAYFKTLTPGPTEPTTIRPVLMGSWECILGELDTFYHIVRHPSLTDVLPLSTSSTAHQALLPLLASRQSSLLQEFAFSPAHDNPTMDQKSAKAEGGIFELRSYQLKPGTMLEWEGAWKRGIEARRKFVIPMGAWFSQVGRLHVVHHMWQFKDMQERKEVREKAWAISGWSDTVTQTVKLAQGMSSQIMRPMSWSPIK*	1	0	0	0	0	0	0	0	0	0	0	0	1	0	0	1	0	0	0	0
QXden1.PacBioOnly_1	246631	T	G	SNP	intron_variant	MODIFIER	g77	g77.t1	protein_coding		MIRSSLLNRSLTGLSKSFSYSVVSRESSKPGFVQSLLHGAPDDQEGVYAKTLQHSKLVGRGKNHHELIIHKVHPSKTDEYKKLAEAYFKTLTPGPTEPTTIRPVLMGSWECILGELDTFYHIVRHPSLTDVLPLSTSSTAHQALLPLLASRQSSLLQEFAFSPAHDNPTMDQKSAKAEGGIFELRSYQLKPGTMLEWEGAWKRGIEARRKFVIPMGAWFSQVGRLHVVHHMWQFKDMQERKEVREKAWAISGWSDTVTQTVKLAQGMSSQIMRPMSWSPIK*	1	0	0	0	0	0	0	0	0	0	0	0	1	0	0	0	0	0	0	0
QXden1.PacBioOnly_1	246633	C	CCACCGA	INS	intron_variant	MODIFIER	g77	g77.t1	protein_coding		MIRSSLLNRSLTGLSKSFSYSVVSRESSKPGFVQSLLHGAPDDQEGVYAKTLQHSKLVGRGKNHHELIIHKVHPSKTDEYKKLAEAYFKTLTPGPTEPTTIRPVLMGSWECILGELDTFYHIVRHPSLTDVLPLSTSSTAHQALLPLLASRQSSLLQEFAFSPAHDNPTMDQKSAKAEGGIFELRSYQLKPGTMLEWEGAWKRGIEARRKFVIPMGAWFSQVGRLHVVHHMWQFKDMQERKEVREKAWAISGWSDTVTQTVKLAQGMSSQIMRPMSWSPIK*	1	0	0	0	0	0	0	0	0	0	0	0	1	0	0	0	0	0	0	0
QXden1.PacBioOnly_1	255621	TTC	T	DEL	intron_variant	MODIFIER	g79	g79.t1	protein_coding		MALQPGPHFYNVTLSPPQVITHSVVGSFSGLPKTQEIIVARGTRIELLRPDPSTGKLDTVLESEVFGTVRSLAGFRLTGGTKDYVIVGSDSGRIVILEFIQTPQPHFKKLHQETFGKSGSRRIVPGQWLATDPKGRAVMIGAVEKAKLVYILNRDAAANLTISSPLEAHKQSAIILSIVGVDVGFDNPLFAALEVDYSDSDQDPTGEAFHNAEKMLTFYELDLGLNHVVRKWSEPTDPRANLLVQVPGGQSASTDRWEGPSGVLVCCEDYIIYRNMDAPQHRVPIPKRKNPLNGEDKGIIIVSAVMHKMKGDFFFLLQSEEGDLFKVTIEHKDEEVLNLKIKYFDTVPVASSLCILKSGFLFVASEFGNHYLHQFQKLGDDDDEAEFSSASYPEFGMSE…	0	1	0	0	0	0	0	0	0	0	0	0	0	0	0	0	0	1	0	0
QXden1.PacBioOnly_1	257505	AT	A	DEL	intergenic_region	MODIFIER	g79-g80	g79-g80			#N/A	0	0	0	0	0	0	0	0	0	1	0	1	0	0	0	0	0	0	0	0
QXden1.PacBioOnly_1	258645	G	GA	INS	intron_variant	MODIFIER	g80	g80.t1	protein_coding		MSATKKTTAPATGAAAPKKAAAAKPSSHPSFVDMIKQCIAENKEDARSGVSRPTIKKYLAATYKLDMSTSSNTGNLARAITTGEEKGIFSLPKGISGKVKLAKKEPTPKAPKEAKETKEPKSAPVAKKAAAPKAVKASSPKKAAAIKAPTAKKTAAPVAKKASTAKPAVTKKAPATKKAAPAKKDAATKTKSSTTKAVTAKKAPAPKKAPAAKKAAAVKK*	0	0	0	0	0	0	0	0	0	1	0	0	0	0	0	0	0	0	0	0
QXden1.PacBioOnly_1	260610	C	T	SNP	intergenic_region	MODIFIER	g80-g81	g80-g81			#N/A	0	0	0	0	1	0	0	0	0	0	0	0	0	0	0	0	0	0	0	0
QXden1.PacBioOnly_1	260978	CTT	C	DEL	intergenic_region	MODIFIER	g80-g81	g80-g81			#N/A	0	0	0	0	0	0	0	0	0	0	0	0	0	0	0	0	0	1	0	0
QXden1.PacBioOnly_1	260979	T	C,*	SNP,INTERVAL	intergenic_region	MODIFIER	g80-g81	g80-g81			#N/A	0	0	0	0	1	0	0	0	0	0	0	0	0	0	0	0	0	0	0	0
QXden1.PacBioOnly_1	260980	T	TCCCCCC,TCCCCCCCCCCC	INS,INS	intergenic_region	MODIFIER	g80-g81	g80-g81			#N/A	0	0	0	0	0	0	0	0	0	0	0	1	0	0	0	0	0	1	0	0
QXden1.PacBioOnly_1	260980	T	TCCCCCC,TCCCCCCCCCCC	INS,INS	intergenic_region	MODIFIER	g80-g81	g80-g81			#N/A	0	0	0	0	0	0	0	0	0	0	0	1	0	0	0	0	0	1	0	0
QXden1.PacBioOnly_1	261001	T	C	SNP	intergenic_region	MODIFIER	g80-g81	g80-g81			#N/A	0	0	1	0	0	0	0	0	0	0	0	0	0	0	0	0	0	0	0	0
QXden1.PacBioOnly_1	261002	A	C	SNP	intergenic_region	MODIFIER	g80-g81	g80-g81			#N/A	0	0	1	0	0	0	0	0	0	0	0	0	0	0	0	0	0	0	0	0
QXden1.PacBioOnly_1	261004	T	C	SNP	intergenic_region	MODIFIER	g80-g81	g80-g81			#N/A	0	0	1	0	0	0	0	0	0	0	0	0	0	0	0	0	0	0	0	0
QXden1.PacBioOnly_1	263989	G	A	SNP	intergenic_region	MODIFIER	g81-g82	g81-g82			#N/A	0	0	0	0	1	0	0	0	0	0	0	0	0	0	0	0	0	0	0	0
QXden1.PacBioOnly_1	264258	CT	C	DEL	intergenic_region	MODIFIER	g81-g82	g81-g82			#N/A	0	0	0	0	0	0	0	0	0	0	0	0	0	0	0	0	1	0	0	0
QXden1.PacBioOnly_1	276875	CGA	C	DEL	intron_variant	MODIFIER	g85	g85.t1	protein_coding		MNNPSAPPPAYSIQRPIQALADTRNGSVRIVVVIAAIAGAIWSIIAAVRSLRYLSSSTETSRMRITDIISAVLYLIIGAIEILGLAACFKQSRRAVKMYSAGALIVILLAFIAGVVNIVAEIAFKSDLKAACVTAATTTGVSSSWWGSSSTVLGSEDAQDYCASRWSRTIWSDVIWLCATTIIAAVIAMFAVGYARQLAQAAVFSQANEVHENDPSLGVPLTAYQGRVPEYAPPTAPPYPGPPASGSSHDIDSKQSFVAASAEDEAWNQSLAESERREWQQHQENQEAERAYMIAHGGAAHANEEEDEAWERSRRQAGFGESGRSTRTNEDQGGVV*	0	0	1	0	0	0	0	0	0	0	0	0	0	0	0	0	0	0	0	0
QXden1.PacBioOnly_1	278102	TCA	T	DEL	intergenic_region	MODIFIER	g85-g86	g85-g86			#N/A	0	0	0	0	0	0	0	0	0	0	1	0	0	0	0	0	0	0	0	0
QXden1.PacBioOnly_1	297418	ATG	A	DEL	intergenic_region	MODIFIER	g91-g92	g91-g92			#N/A	0	0	0	0	0	0	0	0	0	0	0	0	0	0	0	0	0	1	0	0
QXden1.PacBioOnly_1	312829	GA	G	DEL	intron_variant	MODIFIER	g97	g97.t1	protein_coding		MSTPITSSKVDDTIKKSAKAATADKKAPSAPKVSTPLNLASKDPFDDDFDDETEKVTNDAPGGNKVHIRIQQRNGRKTLTTLQGLDKKFDPKKILKAFKKEFACNGTVVEDEEAGQVIQLQGDQRLKIRQFLVESELFTEKEAKAQIQIHGH*	0	0	0	0	0	0	0	0	0	0	0	0	0	0	1	0	0	0	0	0
QXden1.PacBioOnly_1	321438	C	T	SNP	synonymous_variant	LOW	g100	g100.t1	protein_coding	p.Pro343Pro	MAQTQAQPQPGAASNNAYRKPMMAPSHPSSLLSASSSRSRIEGPSREVFALIGDSAPSIQASNIGPSKINLKERPKARKKGSRWEWKSFTPTKREEDGLFLSHWVRATDESSPEKDAFAKYNTATPVMDFSQAEYDDHLRDDNWSHSETLYLFALLRTYDLRFVVVADRYAYPGEADEYINLPGGGKKQSIEDIKSRYYSICRRLVRSRPTGDENGKLMLLQSYAFDKEREVARKTYANSLFQLSAQQIAEEEALYLECKRMEQQERKFKSERDDLMRMLGGFESGLVGLPGRSGETGAGGDKKRKDVLGLDGPSAASTSSAANKKADKLAKADLLHCIYRVPPPIPGTNPPGPTGPGSKSGHTSNPTGHQPVYLRSTRLPIPAKPNLAEPIFALLNDL…	0	0	0	0	1	0	0	0	0	0	0	0	0	0	0	0	0	0	0	0
QXden1.PacBioOnly_1	332921	C	T	SNP	missense_variant	MODERATE	g103	g103.t1	protein_coding	p.Val1339Ile	MAARQFFVGGNFKMNPTSWKATAALIDGLLAADIDPKTEVVVATPALYLISATEYIKSKSTASSPKITLSAQNVYAQEKGAFTGEISPHMLKDAGVPWTLVGHSERRTLFNDTNKLVADKTKLALSEGIKVILCIGETLQERESNETFNVCKASLDAVVAAIEEKDWANVVIAYEPVWSIGTGKVASPAQAQEVHDQLRAYLASNVSQKVSDETRIIYGGSVSASNCKDLSTQKDIDGFLVGGASLKPEFADICNARNVANSLSTSSFAGPSIFKSGERIEVSLIQGQVGRHWRKRRRDHGWFPLTINNIVALTVRSRHHPSEYTIIIHTYSMCPNADRPPTEHFSPISEPTKLLPLDLDAFGADWVVDCDEAVDGIDGSDEQAGSSTVYPRLDVSFSH…	0	0	0	0	0	0	0	1	1	0	0	0	0	0	0	0	0	0	0	0
QXden1.PacBioOnly_1	363842	G	A	SNP	splice_acceptor_variant&intron_variant	HIGH	g108	g108.t1	protein_coding		MISQQDIDQVIHLVQLSYSPISTLAPAEQQQIQHQLVQAQKSEASWGLIEPLISHQDVTVRFFGAHTASVKITRDWDTLPEDQQLALLSSVLEWTAQTAFQQGNGIVVRKLFVALSSLVLRLTPHHFPNPLSTLLRILAPPPSSDYALPLEFFQILIEEVTRTGLIGQRKIDVYQVLNEEDGIVIGAVGSVLAKWVPGGEGKDEGEMELALKCLESWIGWGLSGEHLNPLLPILIQLLDRPETLIPASTCMQEVLCNSILKDGRGSKVLTEPLLAWVAGTGRNISENLFQSGDADETAGSVCKLLVALGEHSADYLALHLIRPEVQIFFSLMLGFSGFEGSYGVDEEVSEIPLGFWSLFQESITASPHIETADSDSPATEWTIAKQIFAELFQKLRLKC…	0	0	0	0	0	0	0	0	0	0	0	0	0	0	1	0	0	0	0	0
QXden1.PacBioOnly_1	371298	TACACAC	TACAC,T	DEL,DEL	intron_variant	MODIFIER	g110	g110.t1	protein_coding		MPPKADWEKYEKKVDGKEEAKIVALDDDDIQILKTYGQGPYARQLKKIESEIVDIQKRVNEKIGIKESDTGLASPNLWDIQSDKHRQGEEHPLQVARCTKIIKAGPVDPSTQPSPFAQSLGGPGAQPGADESDKYVISIKQIAKFVVGLGDKVAPTDVEEGMRVGVDRTNYKIQIPLPPKIDPSVTMMQVEEKPDVTYSDVGGCKEQIEKLREVVELPLLEPERFSTLGIDPPKGVLLFGPPGTGKTLCARAVANRTDATFIRVIGSELVQKYVGEGARMVRELFEMARGKKACIIFFDEVDAIGGARFDDGAGGDNEVQRTMLELINQLDGFDPRGNIKVLMATNRPDTLDPALLRPGRLDRRVEFSLPDNEGRAHILKIHARSMSTERDIRFDLVAR…	0	0	0	0	0	1	0	0	0	0	1	0	0	0	0	0	0	0	0	0
QXden1.PacBioOnly_1	371298	TACACAC	TACAC,T	DEL,DEL	intron_variant	MODIFIER	g110	g110.t1	protein_coding		MPPKADWEKYEKKVDGKEEAKIVALDDDDIQILKTYGQGPYARQLKKIESEIVDIQKRVNEKIGIKESDTGLASPNLWDIQSDKHRQGEEHPLQVARCTKIIKAGPVDPSTQPSPFAQSLGGPGAQPGADESDKYVISIKQIAKFVVGLGDKVAPTDVEEGMRVGVDRTNYKIQIPLPPKIDPSVTMMQVEEKPDVTYSDVGGCKEQIEKLREVVELPLLEPERFSTLGIDPPKGVLLFGPPGTGKTLCARAVANRTDATFIRVIGSELVQKYVGEGARMVRELFEMARGKKACIIFFDEVDAIGGARFDDGAGGDNEVQRTMLELINQLDGFDPRGNIKVLMATNRPDTLDPALLRPGRLDRRVEFSLPDNEGRAHILKIHARSMSTERDIRFDLVAR…	0	0	0	0	0	1	0	0	0	0	1	0	0	0	0	0	0	0	0	0
QXden1.PacBioOnly_1	375489	ATG	A	DEL	intergenic_region	MODIFIER	g111-g112	g111-g112			#N/A	0	0	1	0	0	0	0	1	0	0	0	1	0	0	0	0	0	1	0	0
QXden1.PacBioOnly_1	385251	A	AT	INS	intergenic_region	MODIFIER	g115-g116	g115-g116			#N/A	0	0	0	0	0	0	0	0	0	0	0	0	0	0	0	0	0	0	1	0
QXden1.PacBioOnly_1	385298	CTCA	C	DEL	intergenic_region	MODIFIER	g115-g116	g115-g116			#N/A	0	0	0	0	0	0	0	0	0	0	0	0	0	1	0	0	0	0	0	0
QXden1.PacBioOnly_1	392452	C	CT	INS	intron_variant	MODIFIER	g119	g119.t1	protein_coding		MSALLRTAARRAPVPSVSQIGLRSLHFENVATYATPWSTFASRKPKTFQFLLLGTCGFWFALPFIVSQYQLRKTNKHLGWYDPEEL*	0	0	0	0	0	0	0	1	0	0	0	0	1	0	0	0	0	0	0	0
QXden1.PacBioOnly_1	414005	T	C	SNP	intron_variant	MODIFIER	g126	g126.t1	protein_coding		MTSFVQNLHALLEQTSAPDTNVIQQATQTLNTQFYKSAECIPALYEIMATSPMSNIRQLAAVELRKRVVAKDGKMWKEVPQNIRTQIKHNSLETVVKEETTLVRHSASRVISAIASYELELSPPQWPELLPFLYQLSAAPLAGHREIGLYMLYALLDTVADCLQNELTTMFAIFRTSLGDAESEEVRITTLKALGKVAEYIDTEDKADIAAFQSMIPAMVNVLHQAMESGNEDACRTGFDVFETLLILETPLISKNVPDLVNFFLTGGQTQSYDDDIRVLALNALLWTIKYKSKKVQQANLGDDILARLLPIGREDESEDADEDSPSRLAFRTLDVLSQTLPPTQIFPSLSRHIQTDMASADPSARKAALMALGVTVEGCSEFIRPHVAQLWPIIEAGL…	0	0	0	1	0	0	0	0	0	0	0	0	0	0	0	0	1	0	0	0
QXden1.PacBioOnly_1	437249	G	A	SNP	intron_variant	MODIFIER	g134	g134.t1	protein_coding		MSRPTSRSQITKRQPLYPQTNPSPLYPQASNSYATPYSSVPSSSRSSPLPPSSDEDRWGKKASSGSLGLSSSNITGGGGFLPSYEKRRKSPEDLEGQNDERLDGLFGKVKMLKDITVSIGNEVKDGNMDLQTMNDHFAQTSYYLKGTMRRMTSMARNQSGKWCWFMMFLVLVVWIFVVLWWFRR*	0	0	0	0	0	0	0	0	0	0	0	0	0	0	1	0	0	0	0	0
QXden1.PacBioOnly_1	441561	G	A	SNP	intergenic_region	MODIFIER	g136-g137	g136-g137			#N/A	0	0	0	0	0	1	0	0	0	0	0	0	0	0	0	0	0	0	0	0
QXden1.PacBioOnly_1	456072	C	CT	INS	intergenic_region	MODIFIER	g138-g139	g138-g139			#N/A	0	0	0	0	0	0	0	0	1	0	0	0	0	0	0	0	0	0	0	0
QXden1.PacBioOnly_1	474621	G	A	SNP	intron_variant	MODIFIER	g145	g145.t1	protein_coding		MGHSLRVVSGFRPIKPSGCEKMLSTRPNLATPSPPKNTNGGNSNMRAISLIGGVSLLVGGRLFLGDTLAESVEDFKQSFLQASGFGFSLKTLELSKDAEVTVSPMYHDMEAYIKSLQLRITSAIEDLEKRTQPRSLLSSSSPPAKFIHDHWLRQNDGGEGITCVISDGNVIEKGGVNVSVVHGMLPPNAVQQMRANHSALSSVGPGVSLPYSVCGLSLVLHAKNPKAPTAHMNVRYFETYDPKDPSKPLASWFGGGLDLTPSYLYEEDAEHFHGVVKNACEGHGKDIYPSYKTWCDEYFFLPHRGEARGVGGIFFDDLDEKSAKAKSNGVQPTKEEIFDFVKSVGDSFVPAYVPILEKRWKLPYTPEQWRWQQIRRGRYAEFNLVIDRGTKFGLMTPGA…	0	0	0	0	1	0	0	0	0	0	0	0	0	0	0	0	0	0	0	0
QXden1.PacBioOnly_1	486109	C	T	SNP	missense_variant	MODERATE	g149	g149.t1	protein_coding	p.Cys450Tyr	MAPSRRVFSGSNSSCEHLAHSLESASSTKILSRYSKIVRWALKEKYRTSATYSSSEPASILFNGAHHQNGHGRPKMSPPECSECSLSLDRPFACLSCSFLGCWSSSSSTSTGILKGNHLVEHLAASDHSFGIDSSTGRIYCAQCADFVAHPLLESERTRLALREEDDCLALIRKAPSKRKRPLARSDPTFVPDEREQVLLLNANPLPCRGLPGKQKETDVGGCMLCELDRVFSEIYSEEQTPFGPITFLYSMWNSSADLAGYAQQDAHEFFIAALNQMHTDTQGLDSDCSCPIHTTFSGLLQSDVRCGSCGGITSAFDPMLDISLDLRNKGSEGKAGSEGNTLKKCLDRYTSPERLGQQYTCGKCGLVSSDSTKQLSIKKIPPVLCFQFKRFEHQPGST…	1	0	0	0	0	0	0	0	0	0	0	0	0	0	0	0	0	0	0	0
QXden1.PacBioOnly_1	505524	TTTC	T	DEL	intron_variant	MODIFIER	g156	g156.t1	protein_coding		MGLASKLAAANAAQAAAPGGAAPSYGAPPPQQQQQYAAPPGPPGGQQSGQYGQQGGQQAYGSPYGAPPSQGQQQSPYGGNASSQGQPGGQPSQQQGGPPPPPQSTYPGQGGQPQQQKQNQPQQYGQPPQQQQYGQPPQQQQYGQPPSQQQSHQAGGSSLDPRMVESVLQQCVQDQNLAAFYPPGSLGQVAQRVAQSGAIETIASQWKMPKELAVDLVKLSLFDTILLIDDSGSMAFEEGGERIDDLKLILSRVAMAASLFDQDGIQVRFLNSQVQGNNINSEQGALQLLGQIRYSGLTPLGTSLDQKILQPLVLGPARANQLQKPVLIIAITDGTPAGEPKEQIFRVIQNANNELKRTRYGPDALSLQFAQVGNDLKAQAFLAELDTHPAIGGLVDCTS…	0	0	1	0	0	0	0	0	0	0	0	0	0	0	0	0	0	0	0	1
QXden1.PacBioOnly_1	508573	C	T	SNP	missense_variant	MODERATE	g157	g157.t1	protein_coding	p.Val274Ile	MPHSFSSSSADTCHHPSGSCYSQGTCSTYHAHSPPRDAPRNVGSVHTAKNPQFVSGRKRGRSIEKDHMVLERPMFDPRPTSHRRTVSMNMSGRPSNTASLPVEPHPLWLSSELARTSPPMFAYPFMGCLLRSPLPAPPPPSSRRSSSHRESLSPTLRIAGSSPKDRVVPGSSQMSALVQREYCQSVNPGQSPERYTVYERSRTSVPGLVDFTNTAPRMVSGLPKDPSRIPTNLDPHQPYPSPPKSRSDRSSAHTSSHSPQSSTTTVSRSSPVFVMSPGDIPLPLPSPSRRQPVSVLIHSRSLENHLSPNFKRRRTTSQTSPPHSSSSSMSSTRANRPLAPDRTSRKPNKHRAFPPLRPRSPLIAKPGLFLAEFPVPSPYKASIPDKDIYPFPPAVLPQE…	0	0	0	0	1	0	0	0	0	0	0	0	0	0	0	0	0	0	0	0
QXden1.PacBioOnly_1	514095	C	T	SNP	intergenic_region	MODIFIER	g159-g160	g159-g160			#N/A	0	0	0	0	0	0	0	0	0	1	0	0	0	0	0	0	0	0	0	0
QXden1.PacBioOnly_1	514097	T	G	SNP	intergenic_region	MODIFIER	g159-g160	g159-g160			#N/A	0	0	0	0	0	0	0	0	0	1	0	0	0	0	0	0	0	0	0	0
QXden1.PacBioOnly_1	514111	C	T	SNP	intergenic_region	MODIFIER	g159-g160	g159-g160			#N/A	0	0	0	0	0	0	0	0	0	0	0	1	0	0	0	0	0	0	0	0
QXden1.PacBioOnly_1	514113	T	C	SNP	intergenic_region	MODIFIER	g159-g160	g159-g160			#N/A	0	0	0	0	0	0	0	0	0	0	0	1	0	0	0	0	0	0	0	0
QXden1.PacBioOnly_1	514121	C	A	SNP	intergenic_region	MODIFIER	g159-g160	g159-g160			#N/A	0	0	0	0	0	0	0	0	0	0	0	1	0	0	0	0	0	0	0	0
QXden1.PacBioOnly_1	514122	C	T	SNP	intergenic_region	MODIFIER	g159-g160	g159-g160			#N/A	0	0	0	0	0	0	0	0	0	0	0	1	0	0	0	0	0	0	0	0
QXden1.PacBioOnly_1	514132	T	C	SNP	intergenic_region	MODIFIER	g159-g160	g159-g160			#N/A	0	0	0	0	0	0	0	0	0	0	0	0	0	0	0	0	0	0	0	0
QXden1.PacBioOnly_1	514135	T	A	SNP	intergenic_region	MODIFIER	g159-g160	g159-g160			#N/A	0	0	0	0	0	0	0	0	0	0	0	0	0	0	0	0	0	0	0	0
QXden1.PacBioOnly_1	523464	C	T	SNP	missense_variant	MODERATE	g163	g163.t1	protein_coding	p.Gly144Glu	MMVLSSPSLPDIVHIREIRSPRRDCKTDHSSLGLRSENADLGHMRGVERESFRADFDTWGRRSSHTSKVETQRHRFARYLATDAAGVSGGVLGTTSSPSDEQAYHKLALHTVCQAERLPAAPGPQGPRVLDVEDMFKVSGEFSGEKKSVGSETVWKCLQNLGNSAVNASRNMLHLALHQKENQRAGMLVSDAATAATLAAEAEAGRN*	0	0	0	0	0	1	0	0	0	0	0	0	0	0	0	0	0	0	0	0
QXden1.PacBioOnly_1	523617	C	T	SNP	intron_variant	MODIFIER	g163	g163.t1	protein_coding		MMVLSSPSLPDIVHIREIRSPRRDCKTDHSSLGLRSENADLGHMRGVERESFRADFDTWGRRSSHTSKVETQRHRFARYLATDAAGVSGGVLGTTSSPSDEQAYHKLALHTVCQAERLPAAPGPQGPRVLDVEDMFKVSGEFSGEKKSVGSETVWKCLQNLGNSAVNASRNMLHLALHQKENQRAGMLVSDAATAATLAAEAEAGRN*	0	0	0	0	0	1	0	0	0	0	0	0	0	0	0	0	0	0	0	0
QXden1.PacBioOnly_1	572804	G	A	SNP	intergenic_region	MODIFIER	g177-g178	g177-g178			#N/A	0	0	0	0	0	0	0	0	0	0	0	0	0	1	0	0	0	0	0	0
QXden1.PacBioOnly_1	581956	G	A	SNP	intergenic_region	MODIFIER	g181-g182	g181-g182			#N/A	0	0	0	0	0	0	0	0	0	0	0	0	0	0	0	1	0	0	0	0
QXden1.PacBioOnly_1	586597	TTC	T	DEL	intergenic_region	MODIFIER	g182-g183	g182-g183			#N/A	0	0	0	0	0	0	0	0	0	0	0	0	0	0	1	0	0	0	0	0
QXden1.PacBioOnly_1	587759	TTGC	T	DEL	disruptive_inframe_deletion	MODERATE	g183	g183.t1	protein_coding	p.Gln865del	MQVHTSVSQTSLAKHFHSPEQPSASSTSGAGGPRESSYCNSFWGMNDEGYDVLTTRLRGSGRTVEEVRVFWKERIAIEEDYARKLSKLAKQTVGKDEIGSLKAALDSLKEETEQQAQGHMMLTAEMKRSLEIPVIDFSHRMVGLKKNSQAALEKVYKLKSTQEGYVAKARDKYLQDCRSVNAYTANMSFSQGRELDRVTSKLERAQGNVGANERDFGNFVKTLAETTKRWEADWKLFCDQAQDLEEERIEFLKDVVWSYANAVSSVCVTDDEACERLRVALEAVDPQLETETFLRNYATGPFIPDPSRYIDYSAGELDPTERTYRLASFTRQSARPIAPVGGDRTESPLPPPPVEADEEADRGVDESNLPDSWAPPVAPLATRQQQQQQQQQPSYQHQQ…	0	0	0	0	0	0	0	1	0	0	0	0	0	0	0	0	0	0	0	0
QXden1.PacBioOnly_1	589958	AGG	A,AG	DEL,DEL	intron_variant	MODIFIER	g183	g183.t1	protein_coding		MQVHTSVSQTSLAKHFHSPEQPSASSTSGAGGPRESSYCNSFWGMNDEGYDVLTTRLRGSGRTVEEVRVFWKERIAIEEDYARKLSKLAKQTVGKDEIGSLKAALDSLKEETEQQAQGHMMLTAEMKRSLEIPVIDFSHRMVGLKKNSQAALEKVYKLKSTQEGYVAKARDKYLQDCRSVNAYTANMSFSQGRELDRVTSKLERAQGNVGANERDFGNFVKTLAETTKRWEADWKLFCDQAQDLEEERIEFLKDVVWSYANAVSSVCVTDDEACERLRVALEAVDPQLETETFLRNYATGPFIPDPSRYIDYSAGELDPTERTYRLASFTRQSARPIAPVGGDRTESPLPPPPVEADEEADRGVDESNLPDSWAPPVAPLATRQQQQQQQQQPSYQHQQ…	1	1	1	1	1	1	1	1	1	1	1	1	1	1	1	1	1	1	1	1
QXden1.PacBioOnly_1	589958	AGG	A,AG	DEL,DEL	intron_variant	MODIFIER	g183	g183.t1	protein_coding		MQVHTSVSQTSLAKHFHSPEQPSASSTSGAGGPRESSYCNSFWGMNDEGYDVLTTRLRGSGRTVEEVRVFWKERIAIEEDYARKLSKLAKQTVGKDEIGSLKAALDSLKEETEQQAQGHMMLTAEMKRSLEIPVIDFSHRMVGLKKNSQAALEKVYKLKSTQEGYVAKARDKYLQDCRSVNAYTANMSFSQGRELDRVTSKLERAQGNVGANERDFGNFVKTLAETTKRWEADWKLFCDQAQDLEEERIEFLKDVVWSYANAVSSVCVTDDEACERLRVALEAVDPQLETETFLRNYATGPFIPDPSRYIDYSAGELDPTERTYRLASFTRQSARPIAPVGGDRTESPLPPPPVEADEEADRGVDESNLPDSWAPPVAPLATRQQQQQQQQQPSYQHQQ…	1	1	1	1	1	1	1	1	1	1	1	1	1	1	1	1	1	1	1	1
QXden1.PacBioOnly_1	590220	TGGGG	TGG,TGGG,T	DEL,DEL,DEL	intron_variant	MODIFIER	g183	g183.t1	protein_coding		MQVHTSVSQTSLAKHFHSPEQPSASSTSGAGGPRESSYCNSFWGMNDEGYDVLTTRLRGSGRTVEEVRVFWKERIAIEEDYARKLSKLAKQTVGKDEIGSLKAALDSLKEETEQQAQGHMMLTAEMKRSLEIPVIDFSHRMVGLKKNSQAALEKVYKLKSTQEGYVAKARDKYLQDCRSVNAYTANMSFSQGRELDRVTSKLERAQGNVGANERDFGNFVKTLAETTKRWEADWKLFCDQAQDLEEERIEFLKDVVWSYANAVSSVCVTDDEACERLRVALEAVDPQLETETFLRNYATGPFIPDPSRYIDYSAGELDPTERTYRLASFTRQSARPIAPVGGDRTESPLPPPPVEADEEADRGVDESNLPDSWAPPVAPLATRQQQQQQQQQPSYQHQQ…	1	1	1	1	1	1	1	1	1	1	1	1	1	1	1	1	1	1	1	1
QXden1.PacBioOnly_1	590220	TGGGG	TGG,TGGG,T	DEL,DEL,DEL	intron_variant	MODIFIER	g183	g183.t1	protein_coding		MQVHTSVSQTSLAKHFHSPEQPSASSTSGAGGPRESSYCNSFWGMNDEGYDVLTTRLRGSGRTVEEVRVFWKERIAIEEDYARKLSKLAKQTVGKDEIGSLKAALDSLKEETEQQAQGHMMLTAEMKRSLEIPVIDFSHRMVGLKKNSQAALEKVYKLKSTQEGYVAKARDKYLQDCRSVNAYTANMSFSQGRELDRVTSKLERAQGNVGANERDFGNFVKTLAETTKRWEADWKLFCDQAQDLEEERIEFLKDVVWSYANAVSSVCVTDDEACERLRVALEAVDPQLETETFLRNYATGPFIPDPSRYIDYSAGELDPTERTYRLASFTRQSARPIAPVGGDRTESPLPPPPVEADEEADRGVDESNLPDSWAPPVAPLATRQQQQQQQQQPSYQHQQ…	1	1	1	1	1	1	1	1	1	1	1	1	1	1	1	1	1	1	1	1
QXden1.PacBioOnly_1	590220	TGGGG	TGG,TGGG,T	DEL,DEL,DEL	intron_variant	MODIFIER	g183	g183.t1	protein_coding		MQVHTSVSQTSLAKHFHSPEQPSASSTSGAGGPRESSYCNSFWGMNDEGYDVLTTRLRGSGRTVEEVRVFWKERIAIEEDYARKLSKLAKQTVGKDEIGSLKAALDSLKEETEQQAQGHMMLTAEMKRSLEIPVIDFSHRMVGLKKNSQAALEKVYKLKSTQEGYVAKARDKYLQDCRSVNAYTANMSFSQGRELDRVTSKLERAQGNVGANERDFGNFVKTLAETTKRWEADWKLFCDQAQDLEEERIEFLKDVVWSYANAVSSVCVTDDEACERLRVALEAVDPQLETETFLRNYATGPFIPDPSRYIDYSAGELDPTERTYRLASFTRQSARPIAPVGGDRTESPLPPPPVEADEEADRGVDESNLPDSWAPPVAPLATRQQQQQQQQQPSYQHQQ…	1	1	1	1	1	1	1	1	1	1	1	1	1	1	1	1	1	1	1	1
QXden1.PacBioOnly_1	590233	GGT	G	DEL	intron_variant	MODIFIER	g183	g183.t1	protein_coding		MQVHTSVSQTSLAKHFHSPEQPSASSTSGAGGPRESSYCNSFWGMNDEGYDVLTTRLRGSGRTVEEVRVFWKERIAIEEDYARKLSKLAKQTVGKDEIGSLKAALDSLKEETEQQAQGHMMLTAEMKRSLEIPVIDFSHRMVGLKKNSQAALEKVYKLKSTQEGYVAKARDKYLQDCRSVNAYTANMSFSQGRELDRVTSKLERAQGNVGANERDFGNFVKTLAETTKRWEADWKLFCDQAQDLEEERIEFLKDVVWSYANAVSSVCVTDDEACERLRVALEAVDPQLETETFLRNYATGPFIPDPSRYIDYSAGELDPTERTYRLASFTRQSARPIAPVGGDRTESPLPPPPVEADEEADRGVDESNLPDSWAPPVAPLATRQQQQQQQQQPSYQHQQ…	0	0	0	0	0	0	0	1	0	0	0	0	0	0	0	0	0	0	0	0
QXden1.PacBioOnly_1	591648	G	GT	INS	intergenic_region	MODIFIER	g183-g184	g183-g184			#N/A	0	0	0	0	0	0	0	0	0	0	0	1	0	0	0	0	0	0	0	0
QXden1.PacBioOnly_1	591781	TGG	T,TG	DEL,DEL	intergenic_region	MODIFIER	g183-g184	g183-g184			#N/A	0	1	1	1	0	1	0	0	0	0	0	0	0	1	1	0	0	0	0	0
QXden1.PacBioOnly_1	591781	TGG	T,TG	DEL,DEL	intergenic_region	MODIFIER	g183-g184	g183-g184			#N/A	0	1	1	1	0	1	0	0	0	0	0	0	0	1	1	0	0	0	0	0
QXden1.PacBioOnly_1	591800	T	G	SNP	intergenic_region	MODIFIER	g183-g184	g183-g184			#N/A	0	0	0	1	0	0	0	0	0	0	0	0	0	0	0	0	0	0	0	0
QXden1.PacBioOnly_1	591901	AGGG	AG,A	DEL,DEL	intergenic_region	MODIFIER	g183-g184	g183-g184			#N/A	1	1	1	1	1	1	0	1	0	0	1	1	1	1	0	1	1	1	0	0
QXden1.PacBioOnly_1	591901	AGGG	AG,A	DEL,DEL	intergenic_region	MODIFIER	g183-g184	g183-g184			#N/A	1	1	1	1	1	1	0	1	0	0	1	1	1	1	0	1	1	1	0	0
QXden1.PacBioOnly_1	591909	G	T	SNP	intergenic_region	MODIFIER	g183-g184	g183-g184			#N/A	0	0	0	0	0	0	0	0	0	0	0	1	0	0	0	0	0	0	0	0
QXden1.PacBioOnly_1	593328	G	A	SNP	intron_variant	MODIFIER	g184	g184.t1	protein_coding		MSQAVPPSWKDVGKSSSDLLSRDYPLAGTALEVRTKAPSGVSFKVAGFKDSQSNAINGDLEGRWADYKRGLAVTQVWNTSNLLRTQVELENQLAKGLKLDLTTTLNPAKNAKGAVVGAVYKTPGVHARAVVDLFKGPTFTADTVVSRDGFLAGAEATYDVTSGAVTRYAGAVGYTAPEYAATVHALGNLSIYSASIFHRVSPETEVGAKAVYDIKSAGVNLEVGTKTYLDPSSFVKAKVNNAGVLALSYTQGLRPGVKAAFGLALDTQRLSAPVASSPAHKVGASFSFDL*	0	0	0	0	0	0	0	0	0	0	0	0	0	0	0	1	0	0	0	0
QXden1.PacBioOnly_1	594076	CG	C	DEL	intergenic_region	MODIFIER	g184-g185	g184-g185			#N/A	1	1	1	1	1	1	1	1	1	1	1	1	1	1	1	1	1	1	1	1
QXden1.PacBioOnly_1	594657	ACT	A	DEL	intergenic_region	MODIFIER	g184-g185	g184-g185			#N/A	0	0	0	0	0	0	0	0	0	0	0	0	1	0	0	0	0	0	0	0
QXden1.PacBioOnly_1	594790	CCT	C	DEL	intergenic_region	MODIFIER	g184-g185	g184-g185			#N/A	0	0	0	0	0	0	0	0	0	0	0	0	0	1	0	0	0	0	0	0
QXden1.PacBioOnly_1	595390	ATC	A	DEL	intron_variant	MODIFIER	g185	g185.t1	protein_coding		MSFETPGWGKFPSNANSSLPANNNPSGNKRKRPSAAAAAAVAGGEASFEMATVNLDKLMANLEKEERANKNAGNKAKVEPKKAGKAGESKPAAPGAASKKNQNKNKNQNQNQKKNQKAGQDATSAQSPSKNQKAIPPSTSARAPASAPAPNPASAPTSAAAPSADSTSEPPLKKSKKGKKPKTVDPALASILVAVAPSAESVQADPSVNQPAPSTATVDDLNTVVIPLEDEGLLSGDKFHGLTPMQAKMKKKLAGARFRWINEQLYTTSSASALEMMKSDPEIFSDYHQGFRSQTQTWPQSPVSVITSSLRSTLAPGSLIIDLGCGDAELAKSLVPSGFKVLSYDLVPDEWVIRGDFCETIDLPGGEGPEGRSKGAEVVDAAVCSLSLMGRNWVNGIRQ…	0	0	0	0	0	0	0	0	0	0	0	0	0	0	0	0	0	0	0	0
QXden1.PacBioOnly_1	598414	C	T	SNP	intergenic_region	MODIFIER	g186-g187	g186-g187			#N/A	0	0	0	1	0	0	0	0	0	0	0	0	0	0	0	0	0	0	0	0
QXden1.PacBioOnly_1	599991	G	A	SNP	missense_variant	MODERATE	g187	g187.t1	protein_coding	p.Gly95Asp	MVSPSDQFDDAPDDPSGVRQEYAAPRVPGTAFIDEDGHQPKDLPGLASGALRGVVFEETNDDHEEEEEEEEEEEEAWDEYEYDDEGSGDEYVRMGEVNDEDWDGAERSKSSLSLSLPLPLPDFSKQYNRLRQYHSVTSAAAASSGSNPNSKTSMAPASSSVPLPALNRPTKRTTPKPRVNPGATSTGEPTDGGSTKTEMSRVARLINVAPYQPGPSINRKAASERANQKDKSDRATVEQVLDQRTRLVLVKMINRGVVGIVEGCVSTGKEANVYHALPPPNPPAPTPQNPNPTPLPDHIALKIYKTSILVFKDRDKYVTGEHRFRGGYGKGNPRKMVRLWAEKEMRNLKRLENEQIRCPTPIEVRENVLAMEFLGNDDGWPSPRLKDAPAMETSKLADL…	1	0	0	0	0	0	0	0	0	0	0	0	0	0	0	0	0	0	0	0
QXden1.PacBioOnly_1	617655	GA	G	DEL	intron_variant	MODIFIER	g194	g194.t1	protein_coding		MADDQPVEGNLANPELAITHAQTDNADLLIASTASAGSSTNDKLKENTKEKDDAKDGASKPGFFARAHRLLTIGGAAYVCFLLALLIPVLQRNVIFMNNVPYPFFARYDSPERYGLAPFKARNIQVETSDGESIGAWHLLPRTFYIENVEQYPPSKAFDEDTYDHALQTRPTLIFLHGNAGNRAAPFRVNLISSLSNTLDMNVLAIDYRGFANSTGVPSERGLVLDARAAFEWVINRNGGRPDQVGIVGQSLGTGVGALLVAQLAEEGIHPRMLTMLSPYSSIPSLLKTYTLFRFLPLLSPLRALPLVQDTLTSPRFLQTQFPTLSALASLPRSNPTKILIVHAQDDTEIPSIHSSDIFHAVLHADLGMELLNVIPSGLGVAQMEVHTEKFKERGRIIK…	1	1	1	1	1	1	1	1	1	1	1	1	1	1	1	1	1	1	1	1
QXden1.PacBioOnly_1	620405	AAAG	A	DEL	intron_variant	MODIFIER	g196	g196.t1	protein_coding		MLSKISSPPRFISPEDHSALTSSTPESFASIPPIIRHKQENVTVNFSPEWEGYGSRTTGTIYITEEALSFIPSDSSTTKTGFSLLYPVITLHAISRDAEQGSCVYCQIDESSTASDSVPVPEGIKESEKKVDDGHYHPEDEGEEDTPMRELRIYVDEPSLEPIFLSLSHCASLHPSIFDTVDGMSDDEGIYSDPSTFEPFTGREDEELSEVGKAALAHLESIIVWPTPATTASDEATEDAEETSDESKVQSS*	0	0	0	1	0	0	1	0	0	0	0	1	0	0	0	0	0	0	0	0
QXden1.PacBioOnly_1	624721	A	AAT	INS	intron_variant	MODIFIER	g199	g199.t1	protein_coding		MVCAYSRSVCTVASTDVPPTTVAIIAATLDVAAPAITTIAPTVAALIQSVMSASPPPTHATKRPRDTTPPVSGGEPGSLAVLDAEPESDEDDIGPMPEAPGDDDAEDGPQPPGEQKKRKKRKVLAHEKLFLDHLPSADRYYKSFMHRDVINTVTVTKTDFVLTTSMDGHLKLWKKQAEGIEFVKHYRAHLGPVLAVSGSSDGTVFATVGSDGCKVFDVVNFDMINMLKLDFEPKTCCWIHQSGTAQTLLAISEQGTSTIRIYDGRGDGKPLYTLDKLHRHPVHLMVYNDRYDTVISADEGGFIEYWQPSEPWELPTGVKGLWEFKSSTDLYEFKKAKSLPTSIVFSPQQTQFSTLSLPDRQVRIFNFLSGKKTRQYDESLQAIQEMQQAGTAVFRMDDM…	1	1	1	1	1	1	1	1	1	1	1	1	1	1	1	1	1	1	1	1
QXden1.PacBioOnly_1	626878	C	T	SNP	synonymous_variant	LOW	g199	g199.t1	protein_coding	p.Asp424Asp	MVCAYSRSVCTVASTDVPPTTVAIIAATLDVAAPAITTIAPTVAALIQSVMSASPPPTHATKRPRDTTPPVSGGEPGSLAVLDAEPESDEDDIGPMPEAPGDDDAEDGPQPPGEQKKRKKRKVLAHEKLFLDHLPSADRYYKSFMHRDVINTVTVTKTDFVLTTSMDGHLKLWKKQAEGIEFVKHYRAHLGPVLAVSGSSDGTVFATVGSDGCKVFDVVNFDMINMLKLDFEPKTCCWIHQSGTAQTLLAISEQGTSTIRIYDGRGDGKPLYTLDKLHRHPVHLMVYNDRYDTVISADEGGFIEYWQPSEPWELPTGVKGLWEFKSSTDLYEFKKAKSLPTSIVFSPQQTQFSTLSLPDRQVRIFNFLSGKKTRQYDESLQAIQEMQQAGTAVFRMDDM…	0	0	1	0	0	0	0	0	0	0	0	0	0	0	0	0	0	0	0	0
QXden1.PacBioOnly_1	637310	G	A	SNP	intergenic_region	MODIFIER	g201-g202	g201-g202			#N/A	0	0	0	0	0	0	0	0	0	0	0	0	0	0	1	0	0	0	0	0
QXden1.PacBioOnly_1	639279	C	T	SNP	synonymous_variant	LOW	g202	g202.t1	protein_coding	p.Arg75Arg	MPKHTPRPKQTPKIRKPNQSKTLRGRPTDPPHTRLSKTLAYLLRHGAEKEGLGIRPDGYLPVNELATTPVPLEERDPLADGQDGRWWIRANQGYSLEMKELEKDMRIVTTVDQAGLAVHGTDEKLWNAIYEQEAGSNQESSDPGLGSGPVQKITSGIRPSANLYIYIDVPLLLSENVPLFLSDNNVLLTPGDPVTPGILPRKYFLRAVRRNGEIVWERPK*	0	0	0	0	0	0	0	0	0	0	0	1	0	0	0	0	0	0	0	0
QXden1.PacBioOnly_1	661680	G	GA	INS	intron_variant	MODIFIER	g210	g210.t1	protein_coding		MDRSSPTDEDWPQEGTFCTLKLLKKADGTELQRYPVDGERTTFGRDPSNDVRIYYPDISRFQCELVFDVDRKPFLKVLGKTGLLINGKQVKPPAEVELKEGDTFEMRKKRWLLCLPSDGTIQAMKQVEVSTPRRRRPSTRFSIIPPDLTFSPYAAHDAAARLPASPIGSLKGLETQSSTQSLRRPVPESLSSQDGEEVNQENDGRNDSSEESSEQEQVEDEKSEEEASSSKSTATRIRESIWMPRRFSNSLPGNNKDADNSQTASSILQPSLSDTQLDTVAGSKRKSRAEEEEETEVVSHQQATPRSIPLPVSLETPYASADGTPIRKPLMHKTPSSTAGRTPHSSAKAPSNNRSSLYPALPPAPISYRTAQHPTNTPISTSSVEQVPDEFPPRHDSPT…	0	0	0	0	0	0	0	1	0	0	0	0	0	0	0	0	0	0	0	0
QXden1.PacBioOnly_1	663527	C	A	SNP	synonymous_variant	LOW	g210	g210.t1	protein_coding	p.Val752Val	MDRSSPTDEDWPQEGTFCTLKLLKKADGTELQRYPVDGERTTFGRDPSNDVRIYYPDISRFQCELVFDVDRKPFLKVLGKTGLLINGKQVKPPAEVELKEGDTFEMRKKRWLLCLPSDGTIQAMKQVEVSTPRRRRPSTRFSIIPPDLTFSPYAAHDAAARLPASPIGSLKGLETQSSTQSLRRPVPESLSSQDGEEVNQENDGRNDSSEESSEQEQVEDEKSEEEASSSKSTATRIRESIWMPRRFSNSLPGNNKDADNSQTASSILQPSLSDTQLDTVAGSKRKSRAEEEEETEVVSHQQATPRSIPLPVSLETPYASADGTPIRKPLMHKTPSSTAGRTPHSSAKAPSNNRSSLYPALPPAPISYRTAQHPTNTPISTSSVEQVPDEFPPRHDSPT…	0	0	0	0	0	0	1	0	0	0	0	0	0	0	0	0	0	0	0	0
QXden1.PacBioOnly_1	677605	G	A	SNP	intron_variant	MODIFIER	g215	g215.t1	protein_coding		MMSHTYIFYTLFSFSSNVSMNVCQVIADNYEWEWEGKDKDRHRAKYAPWSVWPEDEVVDLDSGCRTLLSTTAGGLGMSPDNGDLAEHGTQWLLSRDSWKHFAPTPDSRPSSPLDGGDVFAGAHTSAASNHTTRWRSSFHSQSLGLSDVEGVLQVPWRVFWKGQSVGNQGV*	0	0	0	0	0	0	0	0	0	0	0	0	0	0	1	0	0	0	0	0
QXden1.PacBioOnly_1	683631	AAAG	A	DEL	conservative_inframe_deletion	MODERATE	g218	g218.t1	protein_coding	p.Lys177del	MAIPTTTPKPGSKPKTEAKARYLKKKKEKSKKRKAAAIRAAPKNKPGSASTPMASDAVAVAEADEGSSDESGSESEVEDKKEERSNCHAQDIQQQVEIVEASSLLAPSSGIDVIVEANTDAKGTSNEKGQKVKKEKKEKKEKKERGKRKREEEDKSVESSVLPPDGSADGKKKKKKKENPVGDNGLTSLSITSRPSISSSDLSDSDSESDSDASMHSSESRQSRQDTPELPSLTPFPLSAPLIPEPTPSLLHPLTLPAALQTARLIPSTHTLPLYTASTSLPPSESPAEHTTSPSPRINLSQRTVLRLKEMGVENFFAVQTAVFPFLLPPTFGGETGTGRGSLQGLYPGRKGSRDICVSAPTGSGKTLSYVVPVVEVLSSRIVTRLRALVILPTRDLVS…	0	0	0	0	0	0	0	0	0	0	0	0	0	0	0	0	1	0	0	0
QXden1.PacBioOnly_1	694235	G	A	SNP	intron_variant	MODIFIER	g222	g222.t1	protein_coding		MDTATLSGSQIIARSLKDQGVQVIFGLVGIPVIEVAEACIAIGIRFISFRNEQAASYAASAYGYLTGRPGVLLVVGGPGVIHAMPGIHHALSNSFPLVVLAGASESFQQSMGAFQELDQVAFLRKDVKFAARPVSISRTPVFVEQAFRSALYGRPGPTYIDLPGDYIQGSVLEKDVEWRPIIDDFPRPPAPKGAIRRMVDLLISAKRPLIVIGKGAQFSRSELALLDLLSVLPIPFLPTPMGKGHLPDDHPLCIASARSAALKGADVVLVLGARLNWILHYGQSPKWASAGQVKWLRVDICPDAIDDNQRAEVGVVADVRTVVEQLSEELRSRNRKPDLTHQEDWGKTLRSSMSVNAHKTNEKTIIDRKSQPSLMKYHQAFGIIFPLLPKDHIFVAEGA…	0	0	1	0	0	0	0	0	0	0	0	0	0	0	0	0	0	0	0	0
QXden1.PacBioOnly_1	695467	TAC	T	DEL	intergenic_region	MODIFIER	g222-g223	g222-g223			#N/A	0	0	0	0	0	0	0	0	0	0	0	0	0	0	0	1	0	0	0	0
QXden1.PacBioOnly_1	709082	G	A	SNP	intron_variant	MODIFIER	g226	g226.t1	protein_coding		MVLSKKTLLASLAGLVLSSFVQAAPYNETWADYNFNTNTNSSATILEYTTKRFGANSSYHPSPTNWREHPVYTIMLDKHFDGEPSNNDHFKTQFEWAPQETQLRHGGDIMGLVNDRSLDYLQALGIEVIYVAGTPFLNMPWQADGYSALDFTLIDPHWGTVQDWANAINKIHSRGMYFIVDFTIGTMGNLIAPTDHLNDSAPFNVDEYDVQWNRAPYGPWNLTEYPDFKFNNSMNYTCSFPAFYNESGYQNTSISTTSCKASVFDQYGDMEAFGVHLDWQRQLGKFAGVQDRLREWNDDVRATLEHLACMFIEAFDVDGIRIDKATQITVSASANWATATRECATKFGKKNFFINGEVTGGDTVGSLYYGRGRQAQDPANSRTFDEAIEAATNSSMVYL…	0	0	0	0	0	1	0	0	0	0	0	0	0	0	0	0	0	0	0	0
QXden1.PacBioOnly_1	727792	TGGA	T	DEL	disruptive_inframe_deletion	MODERATE	g230	g230.t1	protein_coding	p.Gly626del	MSYGGGYGGSSGGGGGYGGGGGYGGGYGGGYGGGGGGYGGGGGGGYGGGYGGGGGGGYGGGGGDRMSSLGNGLGKIDWNSQTLAKFEKNFYIEDRRVRDRSIQEIDAYRAQHQMKVVGANIPKPITNFDEAGFPDYVMTEIKAMGFANPTPIQCQAWPMALSGRDMVAVAETGSGKTISFALPAMVHINAQPLLSPGDGPIALILAPTRELAVQIQAECTKFGKSSRIRNTAVYGGVPKGGQIRDLQRGAEIVVATPGRLIDMLESGKTTLKRVTYLVMDEADRMLDMGFEPQIRKIVAQIRPDRQTLLFSATWPKEVQRLAADFLTDAIQVNIGSMELSANHNVKQLVEVCTDFEKRGKLVKHLDTISQENAKVIIFTATKRVADDLTKYLRQDGWPA…	0	0	0	0	0	0	0	0	0	0	0	1	0	0	0	0	0	0	0	0
QXden1.PacBioOnly_1	728746	C	T	SNP	intron_variant	MODIFIER	g231	g231.t1	protein_coding		MTVPESEPTQRKKHEGVPSEALAALSEKARECILNVEKYPSWVPGRSFGKVKRAAVLVILYERKSQPGLRVLMTTRSQQLRSHPGQSALPGGKVDSEDTSVEHTARREAYEETNFPLDPTHSTIFPLTTLEPFLSKYNLIVHPHVVFVSDESTIDHLEASPDEVDRIWELPLESVLDLAFWGNQTEEARSKLSVKGEEDWLYEEDVYSTSDIPWLNDTIYRMHRFRTTETPIKGLSSDILIETAVIAFGREPSYDRFPSLQTRATWNVAIDKVVEESLEKGWDERRKLRESLPQR*	1	0	0	0	0	0	0	0	0	0	0	0	0	0	0	0	0	0	0	0
QXden1.PacBioOnly_1	744802	C	CCTTCTCTCTTCTCTCTTCTCTCTTCTCT	INS	intron_variant	MODIFIER	g237	g237.t1	protein_coding		MAPAPPIQAPSGKEQPMPVPITLTPQIMTAFKPAKVFPTAVEPGSTITSITFDDMGDNCVTSGDDDAFKLWNCRTGKHTKTFYSKKYGIDHVRFTHGKTNLIHASTRINDDIRYHSLHDNKYLTYFTGHTDKVIALAINPSNDQFISSSLDGTVRLWDIRTPHCRGRTDIGSGTAPIVCYDNQGIVFAVAENCLPYSKIHMYDSSNFDAGPFATFIIVDPQLPLESIPPKIPIVTSLSFSPHGKYILVGTSGEVHYLLDSFTGQLLKRLVGHSGLGRNPMGDSGGTPQRGISGEEVKWSPDAKFVISGSWKGDLHMWDVQDDALQALDEETRQAQQRVDDLLTLKPIGSITGHDKPSRTVGFNPRTLMIATGAGELAFWLPEKVDGATSTGASAVPISI*	0	0	0	0	0	0	0	0	0	0	0	0	0	1	0	0	0	0	0	0
QXden1.PacBioOnly_1	758970	G	A	SNP	synonymous_variant	LOW	g244	g244.t1	protein_coding	p.Gly237Gly	MAAPQYIAADDDDDDVLSFVKPTPGLAAATSSSSVPATSSSSSGPSYANPSAPQVPSGVSGRIGSNPAPSRSNIAGVRVETRYTGMNTLDEPVSETILRDLKSIYAKLLQVLYPPRTNGIGSQLDLLRDWDLWGPLVICLALAIMLSLDAPAAQSIEAFSMVISLVTIGSVVVTVNAKLLGGKVSFFQSLCVLGYCVAPLLLASIVSFFLHSLIIRLPVSLGCMAWSVWASVNFLSGTRLPASKQAMAVYPLFLFYFMLAWMILIQ*	0	0	0	0	0	0	0	0	0	0	0	0	0	0	1	0	0	0	0	0
QXden1.PacBioOnly_1	768122	C	T	SNP	missense_variant	MODERATE	g247	g247.t1	protein_coding	p.Arg243Trp	MSTHSAQIGPILNNLKFLYPKPAIDPEWVTNIIQSIQEKTPGLTLQQQIKQVNLAFLESDLEQSTVHGTGFPLELITGEDMMHQQVLYQGQKQGCLVMIMAITEIGASAYNLKRTLNDKREVRSGRAQIRRLPVEEEGAEDGSGNGREEDEKEGTGPKYTRSMLKFTLSDGVHEVEAIEYRKIPNLVLGETRLGCKLVLQNVKVLRGLLLLTPENCSVKGYSVPQWCEGIREEIALERSLNDRLGIDPEPEQHNIALSPPNLPPRARTEGQPLHQGPIDIDFDDDDVNKEEEEEDYIPEGFELMPAHMPLNTVPRGQSSIIYESTSTPIPASVLPTRRAAPSPVKQPAPKRQNSSVGKRSATKIAEEKWDIDLELAIAEAEGMDEDDWAALDEMNDVDV…	1	0	0	0	0	0	0	0	0	0	0	0	0	0	0	0	0	0	0	0
QXden1.PacBioOnly_1	769769	C	T	SNP	intron_variant	MODIFIER	g248	g248.t1	protein_coding		MISSPRSTIELPAQSMISALHQFESSVFSSLMVPGSCEVELICDLPVWDSENWDDLSSCYELRKRTLSTLHVLVEDLKVQGLLAKYRLVPAAIPFSSIRLNDSSIPIASFSPPLDISVLVANAQSSGARRLGSGDIMHEIKSMKVLENRLRPQTFMLPSSLDSPSPTLVLT*	0	0	0	0	0	0	0	0	0	1	0	0	0	0	0	0	0	1	0	0
QXden1.PacBioOnly_1	774417	G	A	SNP	missense_variant&splice_region_variant	MODERATE	g249	g249.t1	protein_coding	p.Arg258Trp	MGFKAKWKREIVPDHKFDFINVAEYRATGFLIRSKYLFLYIGVLISIGVHCANIYTAITMLLATGWTNSIYTKCGDDCVLHVGFLVTKWIFVGCIIVSFLLLAYEANKARKVIGSRDISFAFTNLMANHYYSLRSYPHFCFFDHIQSSTKKSDDFAFFVFFTFKCWKTLLVADAPRQVINALTLYSFGKVNKWQTDDISLYYDGNWVTAIMLLTMIFTVVVFAANLILLISAAILYIPLLIYIQGNLKEYCCHKIDKRIAELIKRKQKQRIARNAAYEKRMAGADGSNGIIGLNQPTLPNVLLDEDEGEDEEGDIKKPLRRLGAPIDGFYGNPSTSQGHLVHSESNSSLTKVSSLSYGHVTPLPYHQPLGTAGLQPQGYHLNGGRDYLAYGQPPPMPMY…	0	0	0	0	0	0	0	0	0	0	0	0	0	0	0	1	0	0	0	0
QXden1.PacBioOnly_1	788067	T	TA	INS	intron_variant	MODIFIER	g252	g252.t1	protein_coding		MKNSSTAGFVAYLQSQPTFHVNTAGDSHVSSSSLNLGLNLDGAIGIGNGRIHSPSTSVSGGSDGEEEEEEEEGESSATGGLVGVGRGRNGGTRGAERRLLLGGSGSGSGSNTTTGVGSRRDGSWRMKEGQYQRSSALTSGSGSGSGIGLGGREPGKLKEKVLPRNMLDVLPLDVWLHIVKFLSTPDLKRCVTVCRLFASIAVENLWSKPTFRTYRDFCTFLNVLDPGPQLAPDEFKNLSLQTTSLGDEDSEDEDEDEDQEPDRLGLNRSGPESMLVPGIVPLRVPTKIDRPTYPYASYVRRINLSNFLADVTDDTLFRLRGCSRLDRLTLTGCSLLGDSMVGMVLGLKLNALVALDLSMVKNIGDAALRGIAMGCLKLQGLNLNGCNKVTDVGVTAIAQ…	0	0	0	0	0	0	0	0	0	0	0	0	0	0	0	0	0	0	0	0
QXden1.PacBioOnly_1	796598	G	A	SNP	intron_variant	MODIFIER	g254	g254.t1	protein_coding		MTTSELTYRRARLSDEPELIKLRISCGWGEDKIGQVLKDSVDGKLALYLFELEGEPIGMGAIEFEPAGEPDIVNPDTNTVMISLLHIYTRFQGKHLGTKVMDIIEDLCVREFGAKTITLNTRPRLEDGRVNHVKIWYNRRGYNEYKAEEPRYKWGDRLLTACFLRKVVG*	0	0	0	1	0	0	0	0	0	0	0	0	0	0	0	0	0	0	0	0
QXden1.PacBioOnly_1	818296	AGT	A	DEL	intergenic_region	MODIFIER	g259-g260	g259-g260			#N/A	1	0	0	0	0	0	0	0	0	0	0	0	0	0	0	0	0	0	0	0
QXden1.PacBioOnly_1	823517	G	A	SNP	intron_variant	MODIFIER	g261	g261.t2	protein_coding		MRPVHHTVVQGFLQTLIPQYYPTETEIVLQRLASQPPPTYPASAFNFPPRKHASVLVCLFVGRKGDLYVVLSRRSDELRDYPNDTALPGGKADPGDTDEEFTARREAFEEIGLPMDQEKVLHLCNLSVFLSRDKLLVTPVVVLLLDNSIIPVINSDEVAHLFSMPLHYFLLSRSPYDAPASWTRPFPLPITTSASSFSLELSPMDDFHFSTDVAWGSGKVRLHGFLTNREHLGVKPVIGLTASILVEAAMLAFGRPPDYEVYAPEQKTTPERIRETEEQLGYPLSKLLCILSAYIERRKPLLPFILKLSFVQSIRLAPSSLLILSRELSFPPMNRPGAPPNRPPALAPPPSLPGFPRTGPPYQQQYMQQPQYNLPHQQGPRTPAAATPGGNGSGYPLSG…	0	0	0	0	1	0	0	0	0	0	0	0	0	0	0	0	0	0	0	0
QXden1.PacBioOnly_1	823517	G	A	SNP	intron_variant	MODIFIER	g261	g261.t1	protein_coding		MRPVHHTVVQGFLQTLIPQYYPTETEIVLQRLASQPPPTYPASAFNFPPRKHASVLVCLFVGRKGDLYVVLSRRSDELRDYPNDTALPGGKADPGDTDEEFTARREAFEEIGLPMDQEKVLHLCNLSVFLSRDKLLVTPVVVLLLDNSIIPVINSDEVAHLFSMPLHYFLLSRSPYDAPASWTRPFPLPITTSASSFSLELSPMDDFHFSTDVAWGSGKVRLHGFLTNREHLGVKPVIGLTASILVEAAMLAFGRPPDYEVYAPEQKTTPERIRETEEQLGYPLSKLLCILSAYIERRKPLLPFILKLSFVQSIRLAPSSLLILSRELSFPPMNRPGAPPNRPPALAPPPSLPGFPRTGPPYQQQYMQQPQYNLPHQQGPRTPAAATPGGNGSGYPLSG…	0	0	0	0	1	0	0	0	0	0	0	0	0	0	0	0	0	0	0	0
QXden1.PacBioOnly_1	826148	TGG	T,TG	DEL,DEL	intergenic_region	MODIFIER	g261-g262	g261-g262			#N/A	1	0	0	1	1	1	1	1	1	1	1	1	1	1	1	1	1	0	1	1
QXden1.PacBioOnly_1	826148	TGG	T,TG	DEL,DEL	intergenic_region	MODIFIER	g261-g262	g261-g262			#N/A	1	0	0	1	1	1	1	1	1	1	1	1	1	1	1	1	1	0	1	1
QXden1.PacBioOnly_1	826177	A	T	SNP	intergenic_region	MODIFIER	g261-g262	g261-g262			#N/A	1	0	0	0	1	1	0	0	1	0	0	0	0	1	0	0	0	0	0	0
QXden1.PacBioOnly_1	826185	C	T	SNP	intergenic_region	MODIFIER	g261-g262	g261-g262			#N/A	1	0	0	0	1	0	0	0	1	0	0	0	0	1	0	0	0	0	0	0
QXden1.PacBioOnly_1	828766	AAC	A	DEL	intergenic_region	MODIFIER	g262-g263	g262-g263			#N/A	0	0	0	0	0	0	0	0	0	0	0	1	0	0	0	0	0	0	0	0
QXden1.PacBioOnly_1	833423	AAAG	A	DEL	intergenic_region	MODIFIER	g263-g264	g263-g264			#N/A	0	0	0	0	0	0	0	0	0	0	1	0	0	0	0	0	0	1	0	0
QXden1.PacBioOnly_1	836773	AAAG	A	DEL	intron_variant	MODIFIER	g264	g264.t1	protein_coding		MDTDHQIRQLQQDLDYERRARQIDQKLFDQERSHHLQAARSASAFPASSIGSPTTWGSQKPLPVAIFWDYENCSPPLATNPSLLVKHLRKIFQPFGPISFIRCYQDVGAQPVFAQTLRSGLEACAVEVRDCGRWGRKDVADHHIMTDIFMYALDNPAPATIVLISGDKDFSYILANLCNRQYNVILVENQIGAAEELKSSASQVYKWRELLRDAGASKGASLPPTLPISSIPAPIVFPTPRRTRSNSDPNVSPSAIPTALHAKPDYESRPVLNKTSSSSTMIAPVPVSTTTPTLGGGFKISAFGPLLDVLKGWSAENPPLRSAISPLVLKKDINAFARAGAGSWKDYVDKAESAGLVVLASGPKPGMETIALTKVFANNGASSRSTVPPSSPISFNPII…	0	1	0	0	0	0	0	0	0	0	0	0	0	0	0	0	0	0	0	0
QXden1.PacBioOnly_1	842095	C	CA	INS	intron_variant	MODIFIER	g268	g268.t1	protein_coding		MTTISADLSALSIKDLGSVPLEELLTTASTYLVGSPQQSLPYLNQALILSPSSAPIHAQRAVAYTLLENWPRAYFDACQGLDDDAEGLTDELRAELIGLAGKCAAERMIWDLAVIHLEEAIGLTRTSALLALQAKALSNLQKTSVSPVRTRMLNQRKTKFLEEAFPGIDEDEEWESSEGEGHEEDGGDDDIDMAM*	0	0	0	0	0	0	0	0	0	0	0	0	0	0	0	0	0	0	0	0
QXden1.PacBioOnly_1	857743	C	T	SNP	missense_variant	MODERATE	g274	g274.t1	protein_coding	p.Asp1103Asn	MTHSSGPNRPLPVPPVRPTPSPSSSLTSSPSSIRRPLNDNYSPTYSPRNPSRSSLSPTLPQIKRSAESVNARFHAFASASGSDPPPAFQHVSLHQHQYAPASSTPIEGYDSYVQHQPVHPQSPPFAPASPRSIRDQDSELSPFARPSTAGYPTHPSSASNFYTNHHKVRPTYEPGSAEQATQQSLYTKQCEQEERDKEEALIASLNGMELEEDRDRLLEAEEERIFKRAQEESVKMELSRQRNSTGWETWEIGIGNGTYEGLHTNGQFDQSDYYHQPPPPGSDQKEDPGMISTGLSSSDQHFNALSSSSKFFEDEFKAHAEIIQKLKDWQSGLLPAGLEWYELIPNETRTALSEKEVERQGLIWEIFRSEQEYVKNLEGGLNGYFTPIATVGPRLMPPE…	0	0	0	0	0	0	0	0	0	0	1	0	0	0	0	0	0	0	0	0
QXden1.PacBioOnly_1	885702	C	T	SNP	intergenic_region	MODIFIER	g280-g281	g280-g281			#N/A	0	0	0	0	1	0	0	0	0	0	0	0	0	0	0	0	0	0	0	0
QXden1.PacBioOnly_1	885822	C	CAT	INS	intergenic_region	MODIFIER	g280-g281	g280-g281			#N/A	1	1	1	1	1	1	1	1	1	1	1	1	1	1	1	1	1	1	1	1
QXden1.PacBioOnly_1	898382	A	C	SNP	intergenic_region	MODIFIER	g286-g287	g286-g287			#N/A	0	0	0	0	0	0	0	0	0	0	0	0	0	0	0	0	0	1	0	0
QXden1.PacBioOnly_1	898383	T	G	SNP	intergenic_region	MODIFIER	g286-g287	g286-g287			#N/A	0	0	0	0	0	0	0	0	0	0	0	0	0	0	0	0	0	1	0	0
QXden1.PacBioOnly_1	898385	A	T	SNP	intergenic_region	MODIFIER	g286-g287	g286-g287			#N/A	0	0	0	0	0	0	0	0	0	0	0	0	0	0	0	0	0	1	0	0
QXden1.PacBioOnly_1	898388	TA	T	DEL	intergenic_region	MODIFIER	g286-g287	g286-g287			#N/A	0	0	0	0	0	0	0	0	0	0	0	0	0	0	0	0	0	1	0	0
QXden1.PacBioOnly_1	898391	T	G	SNP	intergenic_region	MODIFIER	g286-g287	g286-g287			#N/A	0	0	0	0	0	0	0	0	0	0	0	0	0	0	0	0	0	1	0	0
QXden1.PacBioOnly_1	898393	T	C	SNP	intergenic_region	MODIFIER	g286-g287	g286-g287			#N/A	0	0	0	0	0	0	0	0	0	0	0	0	0	0	0	0	0	1	0	0
QXden1.PacBioOnly_1	898395	TCG	T	DEL	intergenic_region	MODIFIER	g286-g287	g286-g287			#N/A	0	0	0	0	0	0	0	0	0	0	0	0	0	0	0	0	0	1	0	0
QXden1.PacBioOnly_1	898398	AAG	A	DEL	intergenic_region	MODIFIER	g286-g287	g286-g287			#N/A	0	0	0	0	0	0	0	0	0	0	0	0	0	0	0	0	0	1	0	0
QXden1.PacBioOnly_1	898402	CG	C	DEL	intergenic_region	MODIFIER	g286-g287	g286-g287			#N/A	0	0	0	0	0	0	0	0	0	0	0	0	0	0	0	0	0	1	0	0
QXden1.PacBioOnly_1	898406	T	TAAAAAA	INS	intergenic_region	MODIFIER	g286-g287	g286-g287			#N/A	0	0	0	0	0	0	0	0	0	0	0	0	0	0	0	0	0	1	0	0
QXden1.PacBioOnly_1	909773	C	T	SNP	synonymous_variant	LOW	g291	g291.t1	protein_coding	p.Asn230Asn	MAGCSQPDGDLDMSEVLLTLSEFCQSAPVQSLKDMNVFINTSSTRLSDELVDEKKFPGSDPDSSEVSIAESAGSAPIKTWWFRGTIFQAAVVGICSFLSPGTWNAMSATGAGGAQSPYLVNAANALVFGLMVFFCAMGSTLSNKIGLKWSLAFGCSGFAPYAAGLYLNKVHGVVWLVLFGATTCGISAGIFWSIEGTIILGYPEARKRGIYLAVWLALKSGGQLLGGIINTALNIKTKVAGSVSSNTYLVFIALECLSPFVALLLSEPHKVQREDGTAVVVGTSKDGFVKEMKTVGRTFLRKEVLLLSGFAFYSSLMGPYQTTFLSLYFTVRARALASLLSAILGISVNFMFGIFLDSRRFTLATRARVSFLVVAIMMLVSWVWGVAIQVQFSKRAKAP…	0	0	0	0	0	0	0	1	1	0	0	0	0	0	0	0	0	0	0	0
QXden1.PacBioOnly_1	915548	TGGA	T	DEL	conservative_inframe_deletion	MODERATE	g293	g293.t1	protein_coding	p.Ser327del	MEDRGRTDERSKRRSQLSLSPPKHEQPHPPRTFDRAEGCQIHLHLASQTVLSANQTFSSEVTIVRSTHIMSRSSSDSATTLVVSSTPDTVPGSSVSSTSSTPRMPRRSQTPPPSPPSPSFPSFVSSARSIHHSDAYPFMLDREAVERRRLRKVKKLEEKLAWEESCRKEREARNRREVEEWERKQQEIKAAAAVTAVATTITTISIEAPPITPTPDPPDVPADEAILTPVVAIESPGPEPTPIQVQTAPSIPPSPLILPKSGSSEPVVNVNRRIEIEILDSDSDSDDEIQIIESCPKPVVSSRASLPNTRLLPIVGPSISSSSSSSSTTIFSSSHPPALSKTSVPISRRSNKALFIPPVKKIIKTPTVKPKLPSLPKSMRAHLNGDPAEERKKLEDQFE…	1	0	0	0	0	0	0	0	0	0	0	0	0	0	0	0	0	0	0	0
QXden1.PacBioOnly_1	922461	G	A	SNP	intron_variant	MODIFIER	g295	g295.t1	protein_coding		MMTINTTIDTPFALPPSIIHPLLLSAQTLYLDPSVLLQTLIEPFLQTIPLALTNTLAALSRSRASAEGMRARSLGEEGWVGDVLEGYQDVMSAWARCLGGERGKAVVREDRILGKEFKEQIIESLNPPSPLPSPVLSRLPSFDRTSSIDRASSPTPSDSSASSITSVQTTTPTSYRLQRQHTTNRDKESGNEAGKGKGKGRAKAGTVKSRWNGLDSGVEGLSGDESYEEEQNLEKVHLSTAQKIPFSSTSSSATNPITDKLAHEESRQDEGRTSYTSTSFGSKLVLLQKFLQPRSSSSPLPETLPASPMRHSLSKQSSTDLMNPNSYLLIFLRAIKSSFKAGLFLWIIWHIIYRVRAGWFRPSSVPSMTSAGGGVVSGVGRAEEIRRRLRRGILARF*	0	0	0	0	0	0	0	0	0	0	1	0	0	0	0	0	0	0	0	0
QXden1.PacBioOnly_1	922647	G	A	SNP	synonymous_variant	LOW	g295	g295.t1	protein_coding	p.Leu74Leu	MMTINTTIDTPFALPPSIIHPLLLSAQTLYLDPSVLLQTLIEPFLQTIPLALTNTLAALSRSRASAEGMRARSLGEEGWVGDVLEGYQDVMSAWARCLGGERGKAVVREDRILGKEFKEQIIESLNPPSPLPSPVLSRLPSFDRTSSIDRASSPTPSDSSASSITSVQTTTPTSYRLQRQHTTNRDKESGNEAGKGKGKGRAKAGTVKSRWNGLDSGVEGLSGDESYEEEQNLEKVHLSTAQKIPFSSTSSSATNPITDKLAHEESRQDEGRTSYTSTSFGSKLVLLQKFLQPRSSSSPLPETLPASPMRHSLSKQSSTDLMNPNSYLLIFLRAIKSSFKAGLFLWIIWHIIYRVRAGWFRPSSVPSMTSAGGGVVSGVGRAEEIRRRLRRGILARF*	0	0	0	0	0	0	0	0	0	0	1	0	0	0	0	0	0	0	0	0
QXden1.PacBioOnly_1	922659	G	A	SNP	missense_variant	MODERATE	g295	g295.t1	protein_coding	p.Arg70Cys	MMTINTTIDTPFALPPSIIHPLLLSAQTLYLDPSVLLQTLIEPFLQTIPLALTNTLAALSRSRASAEGMRARSLGEEGWVGDVLEGYQDVMSAWARCLGGERGKAVVREDRILGKEFKEQIIESLNPPSPLPSPVLSRLPSFDRTSSIDRASSPTPSDSSASSITSVQTTTPTSYRLQRQHTTNRDKESGNEAGKGKGKGRAKAGTVKSRWNGLDSGVEGLSGDESYEEEQNLEKVHLSTAQKIPFSSTSSSATNPITDKLAHEESRQDEGRTSYTSTSFGSKLVLLQKFLQPRSSSSPLPETLPASPMRHSLSKQSSTDLMNPNSYLLIFLRAIKSSFKAGLFLWIIWHIIYRVRAGWFRPSSVPSMTSAGGGVVSGVGRAEEIRRRLRRGILARF*	0	0	0	0	1	0	0	0	0	0	0	0	0	0	0	0	0	0	0	0
QXden1.PacBioOnly_1	924666	G	A	SNP	missense_variant	MODERATE	g296	g296.t1	protein_coding	p.Pro597Leu	MPANPLLLHPNGSPADSHPSSRSRTPLPQLNLKTRRSPKSFSDVFIGIHLEVNRSKDTGKDEIVWNISVSDGFGITGSENGKREDLDLSPGRNGVEIAVKSLVSRLRAFEKSQGYKIQFVALAAPLPACFAEQEPLFLPSIWQKLDAIPFLIPMPSAMTGQTTNNNTAPNSPLSPTLSFFPPRHNARKKGEKKHIDLSFLPAYSKQRRARGENFAQRAVAEAIKTLSPSVRSATSATNADEMDNEVEVDRDGEIQLAGINDYAATTSEELWITFNALSNHLRGHNIKIAFFSATPQGGGVALMRHALIRLWRLVGLSVHWYTPEGHPAVFDITKRKFHNILQGVNKPGTKLKEEDKTLFEMWTDNNVDTFWSEGAIDDKSIIVIDDPQLVALIPTIKQR…	0	0	0	0	0	0	0	0	0	1	0	0	0	0	0	0	0	1	0	0
QXden1.PacBioOnly_1	930244	C	T	SNP	intergenic_region	MODIFIER	g297-g298	g297-g298			#N/A	0	0	0	0	0	0	0	0	0	0	0	0	0	1	0	0	0	0	0	0
QXden1.PacBioOnly_1	937561	C	CT	INS	intron_variant	MODIFIER	g301	g301.t1	protein_coding		MSSFLQALALALPLASVAHAQVTAAYPNGETNPDAPFLAQPGAAINQTSMSRLLTLNGIDDFCLYGPPDSGPDSLIGNVEPIVVAYCLKPRNNARLIPDGTIQSAHFIKTSAYVQIQGFFDGTKINIPYGDDGGELDPHGAENLGNPIGGNVTSNVSGQDVFYEEWMSFMSYNQFCLRVCISETPDVPAALMCEHELDVMGCQFVMPGDYTNNSFTSCDGEPAVPPGLYPQPDGSTSTFRQFWSHTLEGWTVGQTVTPAGPYSTPATSNCQTFSTISNGIDTALLVVPTTAASSASRSASSASATSSSITSSASISASTSAASARSSSASAAASAGRVTGAVSAAASASSSAAVSGAERSMSILSGAVGYFLSATVVGIVGGLAIL*	0	0	0	0	0	0	0	0	0	0	0	0	0	0	0	0	0	0	0	1
QXden1.PacBioOnly_1	947459	C	A	SNP	missense_variant	MODERATE	g304	g304.t1	protein_coding	p.Val201Phe	MLLLNIVEDRPTPPQIYNYKVYLTALCISWGACLFGYDSSYIGTTIVLPSFQTAFGLSKLSTHELANVSANIVSTFQLGAFGGAALGFPLMEKYGRKIALIIATAVFIIGAIVQTVATHQLSYVYSGRFLVGLGVGSITSAAPVFLAEISPPAIRGRLVGLYEISYQVGAVVGFFINYGIKQHQNTKAAESWRIPTALQLVPAGMLMLGLVFVRETPRFLFKQARDAEATRNLCILRDLSPDHPYILDEIASIRTQISDVTVLHAKEETEGRVAWFKSYWRGIAKYCLAKGIRNRMAIGFMMMLFQNMVGTNAINYYSPTIFKSIGVSNTSLYTGIFGALKAAASVVFLGFLVDRLGRRLPLLVGGITCCICMFYIGAYIKVAHPASYASASLMSSSTQ…	1	0	0	0	0	0	0	0	0	0	0	0	0	0	0	0	0	0	0	0
QXden1.PacBioOnly_1	953608	G	GA	INS	intron_variant	MODIFIER	g306	g306.t1	protein_coding		MSDPARQLAQLRASFQAEGKLEPESYSFDSEASFLHTLKSSSRPSRARQLVTVSGWEPDSSAVPSARSFEDLVRVSDLRSLRLNEKHTGKYILLRVLPSSTIGQLSDPLHLTITLPVCSPSGCATLLRIRYFPLRPSSLGVPTASDVRAVFPDGQILAVKEPRVGRDLLDAGRVALWVDSKSDLAFIEKDDPLGTGVDWVENGRPWEKPKEAERPLDEWKNLGNKEFASKNYLAALRAYTTGLNQHPCSPSRHLVLLNRAHLNNTLERHTPALADLAVVLETLSSPACSSASDTKTLMEKALSRQAAAFCSLRRWSHALETFSTLANLSPELPEGPAGIAQSEARLNESSEGAFDIRSLYQTSLNGPKDGIQRIKHVADYISPSAIVGPIKGKGRGLIA…	0	0	0	0	0	0	0	0	0	0	0	0	0	0	0	0	0	0	1	0
QXden1.PacBioOnly_1	956486	T	C	SNP	intron_variant	MODIFIER	g307	g307.t1	protein_coding		MHPPSDSTTVISTTPTFDISDFVKSPQDDSMNEFSLEASSFSAGMHPSPGIHQHQQQQQHQHHQQGGQNKDSHHYSSHQQHSPFSLSINQMAFDPPHTDNFPPSASASTSSVSSSSSGPVYADNASPSSFSSSSHQQHLRQPSSDMNHYGHHSLNTNANASMSPLYLGQPSNSPRPSPIGSSQQASAATSPMNDDEFRRLLDGVLPNGSQSASGESGGAGGNNGNGSSPLGGADSGPINLNAFLQAIDLMVPHLDQATSATSSESASNPGGQPDWIDTASAFQKVQQLQQLQQFQTAFIQEQLNLISRQAVEQAYRSHQLQSQQQQHPSPFLAPQQQSSPFLVAQQQRQSQPQSQLPNYNSLVNAAHLLRQGLPTQVPNSDTLSSLHHELMNSGNMSTS…	0	0	0	0	0	0	0	0	0	0	0	0	0	1	0	0	0	0	0	0
QXden1.PacBioOnly_1	958578	ATG	A	DEL	intron_variant	MODIFIER	g307	g307.t1	protein_coding		MHPPSDSTTVISTTPTFDISDFVKSPQDDSMNEFSLEASSFSAGMHPSPGIHQHQQQQQHQHHQQGGQNKDSHHYSSHQQHSPFSLSINQMAFDPPHTDNFPPSASASTSSVSSSSSGPVYADNASPSSFSSSSHQQHLRQPSSDMNHYGHHSLNTNANASMSPLYLGQPSNSPRPSPIGSSQQASAATSPMNDDEFRRLLDGVLPNGSQSASGESGGAGGNNGNGSSPLGGADSGPINLNAFLQAIDLMVPHLDQATSATSSESASNPGGQPDWIDTASAFQKVQQLQQLQQFQTAFIQEQLNLISRQAVEQAYRSHQLQSQQQQHPSPFLAPQQQSSPFLVAQQQRQSQPQSQLPNYNSLVNAAHLLRQGLPTQVPNSDTLSSLHHELMNSGNMSTS…	0	0	0	1	0	0	0	0	0	0	0	0	0	0	0	0	0	1	0	0
QXden1.PacBioOnly_1	959572	TGAA	T	DEL	disruptive_inframe_deletion	MODERATE	g307	g307.t1	protein_coding	p.Glu1130del	MHPPSDSTTVISTTPTFDISDFVKSPQDDSMNEFSLEASSFSAGMHPSPGIHQHQQQQQHQHHQQGGQNKDSHHYSSHQQHSPFSLSINQMAFDPPHTDNFPPSASASTSSVSSSSSGPVYADNASPSSFSSSSHQQHLRQPSSDMNHYGHHSLNTNANASMSPLYLGQPSNSPRPSPIGSSQQASAATSPMNDDEFRRLLDGVLPNGSQSASGESGGAGGNNGNGSSPLGGADSGPINLNAFLQAIDLMVPHLDQATSATSSESASNPGGQPDWIDTASAFQKVQQLQQLQQFQTAFIQEQLNLISRQAVEQAYRSHQLQSQQQQHPSPFLAPQQQSSPFLVAQQQRQSQPQSQLPNYNSLVNAAHLLRQGLPTQVPNSDTLSSLHHELMNSGNMSTS…	0	0	0	0	0	0	0	0	0	0	0	0	0	0	1	0	0	0	0	0
QXden1.PacBioOnly_1	980763	G	T	SNP	intergenic_region	MODIFIER	g313-g314	g313-g314			#N/A	1	1	0	0	1	0	0	0	0	1	1	0	0	0	1	0	0	1	0	0
QXden1.PacBioOnly_1	984597	C	T	SNP	missense_variant	MODERATE	g315	g315.t1	protein_coding	p.Gly808Glu	MAPPASSKWGSYIVGQNSAHVAVAPTAPTNPPASKLSFGRHKKGDSKSKPDVSHPKVEPEKALEASDTSITPVIPAAQVIQITPVAPVTPTQLTLEERKQARTEQHRQKIKERMEAEAAEEARRAEDQRRKIEEINEREYLEDLAWQEEQEELKLRMEERIRAGYHSNGLSSEASSDHALFISPGSHQPQEQSQPQPVPPTVLVTSPPHESSSPVTNVSSTPKTVARADRSEIASPTNSVLASTISYSDSPSTVVDAAIVATPASAPTPTPTPTPAPVLAPVITSAPSYTPQGLFSKLKSKPKPLVQNSTETSTVAAHLRPTTSRLPYAIVPIATPRVAPVPTGVIGFEEEEQDEDGFSSQDRRHHQPGNYYLGTPSLRSPASSPEPDLVRHQRNSASP…	0	0	0	0	0	0	0	0	0	0	0	1	0	0	0	0	0	0	0	0
QXden1.PacBioOnly_1	987850	AATCAG	A	DEL	intergenic_region	MODIFIER	g315-g316	g315-g316			#N/A	0	0	0	0	0	0	1	0	0	0	0	0	0	0	0	0	0	0	0	0
QXden1.PacBioOnly_1	997531	G	A	SNP	synonymous_variant	LOW	g319	g319.t1	protein_coding	p.Leu126Leu	MTTFNSADTTTIDPPQVPAHPGIILDPVLGPQILHNHLRHAFLKGLCSDVNVRVDRWGKVYRLHRVVLAQAGFFHSLFTGDFYEGQDEEQDASSRLREALVRPILLETAPDVHSSTLKNGRMKINLRLDDPNISRAAFEIIIARLYSAGPSLHLPPTTHPTPSHPLTRSFPFYVPPSSPPPSGSQIATPRFLLSLLATSIFLGVPGISSGVLGLILGSISPWSVNVFLGFSIGKGIGGYQGEDWEDSEEDGIIGVGATGLEDLGRPIPSFEDDERGKQAENPAVAQERAAGVEVERRDSKPSGSRPSPSGTRSRSASPALSMSSSIASSQISGLREDPGEGKHPFRRNTHSIGDGYDGHDYEEESEEEPSYFYGLTSSKIGEGCACWLTRWGVDILDVE…	0	0	0	1	0	0	0	0	0	0	0	0	0	0	0	0	0	0	0	0
QXden1.PacBioOnly_1	1016887	TTTC	T	DEL	intron_variant	MODIFIER	g323	g323.t1	protein_coding		MVSYIRRSGAMDMTCKKIDLKLSCDYPKNGRNVTRRFFLDRQLLPSEKSHPSRIILKKERSVLGLAENILLSVLRLTPGLDLPPRSKSTPPFSHRPSASSSSSSQQIGVSAYGIRGSTQPPPQQQQHQQHQHQHQHQQQPPPQQHYNAPNGWNPGFPGMPFPSPMNNHQQFYQQQQQLAAWAAAYQHMMINGSTPPVGPFPPSSPYSNPNLNDFQASSSSFVDPQRRRTNSNGLQHNPRPSLDTSYHSNNPTPPSHSRQSSYSQHNPAQTPSSAAPLASSEASQTNSSAVPPPGGFHSYRRPNRKAVPTEEVSDASNAQELIAPSRPYIRTEATSSQTSVGSSIKSDHKRRVERERERENEYREAHARNVSVSSSTGNSSTGSGSSSVIGGPPKNPSSL…	0	0	1	0	0	0	0	0	0	0	0	0	0	0	0	0	0	0	0	0
QXden1.PacBioOnly_1	1021207	G	GT	INS	intergenic_region	MODIFIER	g323-g324	g323-g324			#N/A	0	0	0	0	1	0	0	0	1	0	0	0	0	0	0	0	0	0	0	0
QXden1.PacBioOnly_1	1035138	G	A	SNP	synonymous_variant	LOW	g328	g328.t1	protein_coding	p.Arg643Arg	MATATTPSSPTNMSAAPSRGASDFLDLADTAASQAEVNARIEQKRQEHERQRAAQRALFEAQMKALEEEQLREEAALLKSPAGTPPATGSVDTLNGQTFEGATTAPSSPPAKSFANSGTKALPVGPPSGVKSMPASRRPSGGSKDDLSFHLNKLSITPGPLSAALALSNSAERKSLESNMKSIGKLDGFSSGGYPGKFGFDDEPVNSNAVKLNASADANAWLYSGASARPIMETQTVPLTGRPQSGGSPSIRSAVAANQHLNRGSPPHMVSLSDSIGSSLPALNARSVPGTPQNGFASTGSATNVTGSNGHSNSNSRDRAVHSGLAGAQSAFSGNLSSSGIASPSLGGAGLGTSGGLEAAQRGFSNPDLTKTFGRALGSGFSKATDDFGSSIHDEFGVV…	0	0	1	0	0	0	0	0	0	0	0	0	0	0	0	0	0	0	0	0
QXden1.PacBioOnly_1	1041474	ACAG	A	DEL	disruptive_inframe_deletion	MODERATE	g330	g330.t1	protein_coding	p.Gln359del	MGDPISRAVRRGIKHHSRASLQQQDCTSTQLYQNPILGSTFDASSGPIEFTWNTTCLDASKVTLTLRAPSSSNPVIKIWSPVTYADGSYSVTLAPKWWNSSTVIDLQMTMSLSDSSLSFVSSIPVGPIFHVTYPADLLVTTIAGGSTTAAAAANTATPDPVVVNLTTKHSLSVGKIFAATFFPVLALLALIGVYLVYARRRQAEKRKRWSSAVDKRMSVLSEGWQSEVGSSPSRTIGGDRRTIHSVASNNFAGFGTWRGQDEGTEPQMQEISRFSIDSPEARPRASFVGEARPRVSFAEARKDEFAANRASTHSFPVNHGRVRGMKTSKSMPHGTLSKLATNSPPRSSLSRQEQQQQQQKTHERQHSRQSSGLIDKFKKGVSSHKKAPWSVSGIEASAM…	0	1	0	0	0	0	0	0	0	0	0	0	0	0	1	0	0	0	0	0
QXden1.PacBioOnly_1	1046241	G	A	SNP	synonymous_variant	LOW	g331	g331.t1	protein_coding	p.Tyr89Tyr	MSEPRSKRQRSGSANGSRLTPQQYDQCNSILIAVLQAKDGARLIATNFKTLPAANEWPDYYETIAEPICLDEIQSKLRSGEYSSPQAFYRDLQLVFLNAKQYNEDDSLIQKDAERLEEIVTSVYQLLQERGIFPPLPSQTIRSQTGPPSSGLPDISSVPGSQTPPFSSVEPLNAPSPSSSIAESITSTATKRKRGRPPKNSIDISTPMMPVKPLPSTSTSTPTSGTSQLAFKSKKIPAPGVPGISDLVDESDPAVAESLEIIADLEVRTPKLEEYGPQGWWSMDVDYIASKKDRFRYILDNLKTFKDANGIRVAESLEALPMQTDNPLLTFSFPHSLPLIEGQVDADGYSTSVEFDVDMMRLFEKGRRYYSDGTAPYGQVVLLQRYYQSLTSANPNLTT…	0	0	0	0	0	0	0	0	0	0	0	0	0	0	1	0	0	0	0	0
QXden1.PacBioOnly_1	1049167	T	C	SNP	missense_variant	MODERATE	g333	g333.t1	protein_coding	p.Ser8Pro	MNDQDHKSEPRITSFLSEFKFTFPPWPKPAGLLSFEEFKSVGHQASAGIEETKASEDEGSSEHHLDGLESIIPDLSIRKDQKLSSAEDREVYRATILQVKDIFGGNGIHGKEPDDTISYDFGPYDSQNDPAVRLYRATREWEISRNQILIDDQAYLIVWAHWKHFAQTERTTTDNQSSDDGRDDDVVLIDEEGNISQFNDGLDGGDVVDDVVKCRFLDDIEGTVKLFLSSRFNPDLVNILWSDERLAAAPKIILSFLKYIVAHKVLPEVHYQSQIQETICFLAAELDSSDSFQAGSDSNNSLKYEKLLPLHHQKEVAAGWGYDSETEE*	0	0	0	1	0	0	0	0	0	0	0	0	0	0	0	0	0	0	0	0
QXden1.PacBioOnly_1	1063070	C	T	SNP	missense_variant	MODERATE	g338	g338.t1	protein_coding	p.Ser663Phe	MDHNMEEDDPLDMIELELDPPPLPSSAASGPTTSVISVSSTSPQPSTNRTESNHQFASATNSKASSVRTTRSTTPSSLQASAIPTVPTRSKISRNSPLRSIESVVQSNGIDKPFTTCYVYDERMLMHKEMDRFSDDHPEAPARISATFEKLKAEGLIARMKKIPVKEVGWEEVSLVHTRKLWEEVEGFAQFTEDDVFRTLDLYKAVSLYVVPETSLCARISCGGVIETALTVMDPMNSVRNAFAVVRPPGHHSEPQTPSGFCFFNNVAVAARVVQEKYGKIRTVIIDWDVHHGNGTQRAFYTDDSILYVSLHRYDNGSFYPGSPEGGMEWCGEGKGEGLNVNIPWNGIMGDSDYVIAFERVVMPILREFVPEIIFVSAGFDAARGDPLGGFDVTPAGYA…	0	0	0	0	0	0	0	0	0	0	1	0	0	0	0	0	0	0	0	0
QXden1.PacBioOnly_1	1075515	C	T	SNP	missense_variant	MODERATE	g340	g340.t1	protein_coding	p.Glu595Lys	MDASIDEEAIFTRPSSDVIQNAWQHLFKDPMLSGSKLKTQGLDGIPDLVHGGVVPNWVPMRSVYWKFYLGLLPSHDPSTFLKPLSTSRVTYDTMRSQYLRAPDGRWAADVSVPAGVKTRDVGEAAGKSKGDLGINNPLSLESENPWQSWFRDVELRKEIKKDVERTYPDIPYFTLPRVQKILTTILFLYSTLHSNVGYRQGMHEICAAILLAVDLDSIERNGTNEVEHTLDRENVEHDTWSIYEAVMRSAVVWYQWKEEPVLKSGEKPQQPIVQLCNHLHGTALRVLDPQLWTKLEELGIEPQIYGIRWIRLMFTREFSLDDAMRMWDGIFSADPTLKMIEYICIAMLLRIRNEIIYADYSEALTILLRYPTSEPPLLIPLLLQQAILLRDSTPSPALG…	0	0	0	0	0	1	0	0	0	0	0	0	0	0	0	0	0	0	0	0
QXden1.PacBioOnly_1	1085948	T	C	SNP	synonymous_variant	LOW	g343	g343.t1	protein_coding	p.Ser330Ser	MSSSNQDAYDQLHAITCSSSPADIDRDRRILRETNYNVQAALEVIFSAPSEPTNSAPTASREAPSASSSLSARAGSYPPFRNDNPTDQLASSSSTRNDGQPQPHSTEEGIRPLAGLRVPRGLRGITRVGVGLGWTVYSIVLWPVGIVWSVLVGGWQFVARFLPSAFLSMLPLAFLPSVDQFRANPSTLPRGPASLRFLRSLEQLTRARSPSSLQYPSSDHDGDEVKDDSMSAEEDEKDAQAELPEFFIGKYKDALEKAKKEGRIALVGLFSSQHEKDEDFKKTVLTDPALVDTLKRHNIIFWAGDVSDKEPYQVTRLLPPTTYPSLTFISLLPPARTRASAPSSPPLKLTVLSRLEGPSTTASDLINTIEQSILPRVSATLNRIHREIRLREEELSLRE…	0	0	0	0	0	0	0	0	0	1	0	0	0	0	0	0	1	1	0	0
QXden1.PacBioOnly_1	1096123	AACAC	AAC,A	DEL,DEL	intergenic_region	MODIFIER	g347-g348	g347-g348			#N/A	0	1	0	0	0	0	1	0	0	0	0	0	0	0	0	0	0	0	1	0
QXden1.PacBioOnly_1	1096123	AACAC	AAC,A	DEL,DEL	intergenic_region	MODIFIER	g347-g348	g347-g348			#N/A	0	1	0	0	0	0	1	0	0	0	0	0	0	0	0	0	0	0	1	0
QXden1.PacBioOnly_1	1119375	C	T	SNP	missense_variant	MODERATE	g358	g358.t1	protein_coding	p.Gly36Asp	MSNKFQDAHMYSPNSPVFAHHSSDDDGDHAVFCFCGNEVEPDEEGDMGIYCSTACARKDALEALSSNHNQPQLSSSNSVPPGSFSYLNSTRQPIPSASCPDSLAYSQSGQVVFPPPLSEGNLSGLSPALSTASSMSSMASSEGMSSHYRRMEKERVALQRQRKKEREEAKQAAAHAAAMEILSTQRRIRQQRAEYHLRTASSNSISSKPPSSYSFSANMNNTDINSHISSGTTLSRNNTASSTSSTQSRYISTHPSRAKTPDLIHHGRNESLGSNTSSISSAASVAWGWGSRSGWGSQSREGGEEEIENPYLIREEDEELADDDLPDGHHQLPLDSVNLKQTGSLMKRSKANLSIVDALDQAEPQQTDRGGLKMGALLDDILDMERGFTVGGSSSPRSN…	0	0	0	0	0	0	0	0	0	0	1	0	0	0	0	0	0	0	0	0
QXden1.PacBioOnly_1	1129479	G	A	SNP	missense_variant	MODERATE	g362	g362.t1	protein_coding	p.Cys422Tyr	MRSASLATTLVLGFFLTHPVVANAPENQLHGRFIHITDIHPDPFYARGSSEADACHSRNDDFKVEVHDQTAGLVTQVRSKSGELMKDDRKGKKKKDKKKKKKKEKDGVGRWGNGPSDCDAPLSLMNLTFDWLEKEWADKVDFVIWTGDNARHDIDRTHPRTPKEIFELNRMVAARMDKVFTSRGVTVVPSLGNNDIYPHNILTAGPNSVTNEFLDIWKHYIPAEQYHVFQRGAYFTSEVIPDKLAVISLNTLYWYDSNKAVDGCAFGSSEPGALQMDWLEVQLEIYRDRGMQVWLSGHVPPSAGNYFPDCWYRYGLLGLRYQDTIVGHTYGHMNVDHFFWLDSASLDAYRTNPDSFTQSSTNIQNQMTSLVASSSFSSSFLSSSSSSSSSMLAPTSLFD…	1	0	0	0	0	0	0	0	0	0	0	0	0	0	0	0	0	0	0	0
QXden1.PacBioOnly_1	1131385	T	C	SNP	missense_variant	MODERATE	g363	g363.t1	protein_coding	p.His377Arg	MSRPRARSRSDSINNILRQVPLHSPTDAPSTITKSSNSSSGSPGKKLSKKVKKEDIWAIPAAGEMPASFGFWKDLTTGRWMLIPASSGIMLAISFALYLNYELIQTYVAPVLPATLQIPQSNPFAPLWFISYPLPAPHSQPGDPRFGKGLLDVVFLLHHIVTFSFIRQAITLYILRPLAKKLGIRGSKILRFQEQAYSAMYYGSMGFFGLYLMTDLPTWYFNTEEFWIGYPHWEMKATIKYYYLLQFSYWLQQMFILVLKIEKPRKDYAELVMHHCVTLWLIGWSYAINLTMIGNAVFVTMDISDVFLALAKCVNYSEGPKSSGIASTILFGWFVIVWTYLRHYLNFIILWSVWFEFDLIPEYAKQWNPPAGVWMVHWMKYQIFIPIMLIQLLNLFWYF…	0	0	0	0	0	0	0	0	0	0	0	1	1	0	0	0	0	0	0	0
QXden1.PacBioOnly_1	1153323	C	CT	INS	intron_variant	MODIFIER	g367	g367.t1	protein_coding		MPSTVDIETIPLIQFLRANAFPSIILHPFTQLDQPLRLIWANPAAIISSLPSSDPSATSTHEPFVTEGQTNTVISLFDDNSVSLLESLLNRVFLGENTSNSTIADAANTFYDLVYFRPTPEHSSKAFRPQVTLLPSSSSDKTPGLVILQLYPQPVDTVVHGLPPVTELKRLDPALTQERPSNKSDSDNALAEADVRRSTFKMKQLIEEYPWETTSLGPKSEWPQSLLTALSIVLGTDTQSCLWWGPEFLMIYNDSHAEMSGERHPGLLGKGGDDAWGKELWTTLKPDAENVMYKGGTVHRTNDLLFLPRNSEDYLEETYFTWSWVPVVGDRGIIQGLLSRSVETTETVLAERRLKTLQDVVQSTSTTKSVAAFVKTAVDCLRKCPHDVPFLMAYSTTNN…	1	0	0	0	0	0	0	0	0	0	0	0	0	0	0	0	0	0	0	1
QXden1.PacBioOnly_1	1158110	G	T	SNP	missense_variant	MODERATE	g368	g368.t1	protein_coding	p.Ser6Ile	MTSILSERQKDELHKSILDYLYNSGLTSSYDAFRAETSQQDFVPDSKSKHAGLLEKKWTSVIRLQKKIMDLENRNASLLEELSSAPSSRRSASQVDWIPRTPARHVLAGHRLPITRVAFHPIYSVLATASEDSSIKIWDWETGDFERTLKGHTKAIQDVDFDPKGNYLVTCSSDLTIKLWDTQNEYKNVKTLYGHDHSVSSSRFLPSGDFIVSASRDRTIKVWEVATGFCVKTLNGHSEWVRYVVPADQGNLLVSCSNDQTARIWDSLSGDTKMELRGHEHVVEVAVFAPVRSYAAIQELGGIKKQNNSKDDRAKASGGFVATGSRDKTIKIWDTTTGQCLRTLVGHENWVRALAFHPNGKFLFSASDDKTIRIWDLQTGRCTKSLDAHGHFVTCMAWG…	0	0	0	0	1	0	0	0	0	0	0	0	0	0	0	0	0	0	0	0
QXden1.PacBioOnly_1	1158110	G	T	SNP	missense_variant	MODERATE	g368	g368.t2	protein_coding	p.Ser6Ile	MTSILSERQKDELHKSILDYLYNSGLTSSYDAFRAETSQQDFVPDSKSKHAGLLEKKWTSVIRLQKKIMDLENRNASLLEELSSAPSSRRSASQVDWIPRTPARHVLAGHRLPITRVAFHPIYSVLATASEDSSIKIWDWETGDFERTLKGHTKAIQDVDFDPKGNYLVTCSSDLTIKLWDTQNEYKNVKTLYGHDHSVSSSRFLPSGDFIVSASRDRTIKVWEVATGFCVKTLNGHSEWVRYVVPADQGNLLVSCSNDQTARIWDSLSGDTKMELRGHEHVVEVAVFAPVRSYAAIQELGGIKNNSKDDRAKASGGFVATGSRDKTIKIWDTTTGQCLRTLVGHENWVRALAFHPNGKFLFSASDDKTIRIWDLQTGRCTKSLDAHGHFVTCMAWGRT…	0	0	0	0	1	0	0	0	0	0	0	0	0	0	0	0	0	0	0	0
QXden1.PacBioOnly_1	1163559	G	A	SNP	intergenic_region	MODIFIER	g369-g370	g369-g370			#N/A	0	0	0	0	0	0	0	1	1	0	0	0	0	0	0	0	0	0	0	0
QXden1.PacBioOnly_1	1169379	C	T	SNP	intergenic_region	MODIFIER	g370-g371	g370-g371			#N/A	0	0	0	0	1	0	0	0	0	0	0	0	0	0	0	0	0	0	0	0
QXden1.PacBioOnly_1	1172386	C	T	SNP	synonymous_variant	LOW	g371	g371.t1	protein_coding	p.Gly673Gly	MPVTRSTSYVPIRSGSNLTSPTTMNNSIVGNHSQPQPQHHQYQQQYQNQNQKQQQSSTTPTSPDFLTPTSSVSSSSSPSASSPFRRTYANQPPLPTTSTAARSTAVVPISSTVSVLQWKEPEIADFLHSIKCGHLIRTFEAHDITGSVILELVDVALLKEMGIDRVGDRVRLINGLKALKASSVAAAAATAGGTARSSRQGSADGGSSAGAGQETYRAGPRVIVTRGEGLSVYGRTSPAFSPTPLIPPPPPPFHSPSYVHHQSGAAQTYALLGRRPAPLDIAPLGQHVTDPRNAQAHQYSPDASHVSSASQQVSRIYSKESFLHSPASQMNSSRLPQSLVAPPDALPIASSQQQLLPAPPLCPQPSAFSVLTSEPSSTSIVGHLDGNSRAIASSLSGGS…	0	0	0	0	0	0	1	0	0	0	0	0	0	0	0	0	0	0	0	0
QXden1.PacBioOnly_1	1184251	TGAA	T	DEL	disruptive_inframe_deletion	MODERATE	g374	g374.t1	protein_coding	p.Ser129del	MAAIASATTALMTTTIATPAGTVSTSTSGVVPVITNSSTVGSTTSLTADSLTTSSLSSSTTQSTISTTSSSSTLLASSSTSYTVTSSSSVSSSSLTSSSSIFSSASPTTTSSYTSSSSTPSSSSSSSSSSSSSAVYSLSSITNSASSAASASASSSSSGEITPLVRSLIIAAAVVGSFIALVLALGFVLRRQRHRRKTSGTHEMDNHYGSKSRDTYEAEDEREKYGMARGGNGYAAEGVFTQAMGRHHRPSSRLGGRSVEENQGIGYPSQGDHVHGPFYGGSEVSLFQPPLGVDQGQAWENRPFNPMSTHEYQPGEFHPSSPDLHRTCSPQPQAFNQRQPENPYHSFHPSAPQFYTAYQAPTDATTTPSVIVTAPYKNFNDAQASNVALMYPQGSEAPA…	1	0	0	0	0	0	0	0	0	0	0	0	0	0	0	0	0	0	0	0
QXden1.PacBioOnly_1	1192408	G	A	SNP	missense_variant	MODERATE	g378	g378.t1	protein_coding	p.Val58Met	MSGGSVANIKLFAGTSHPALAALVSKRLNVPLAKCTITKNAAGESQVKMLESVREYDVYILNTGCGEINTSLMELLILIHSCKIASARRITAVIPHFPYARQDKKDKSRAPITAKLVASMIQKAGCDHVISMDLHASQIQGFFDVPVDKYLYAEPSMINYIRSNYDVQNCIIVSPDAGGAKRATSIADRLNIDFALFHKERKKANEVSRMVLVGTVTGKIAILVDDMADTCGTIGLAAKNLVEQGATKVLAIVTHGILSGKALEVIENSGLSKMIVTNTIPQEERREVTDKLEVLDISPILAETIRRSHFGESVSYLFHEVPYVDNAIP*	0	0	0	0	0	0	0	0	0	0	0	0	0	1	0	0	0	0	0	0
QXden1.PacBioOnly_1	1207700	GAC	GC,G	DEL,DEL	intron_variant	MODIFIER	g385	g385.t1	protein_coding		MSARFLSSRIPIHLSRRAASLPRLGAPTKRLCGYGYSSMVNSNTTVRPYPEESPEPSSPYKPLRIHYGPLPKRSHEIHEITSGLVGQTVTLEGWLTTSRKASAKLYFHTLSDPQTSSSVQLVHFGKVAGAELMEVPVESVLWIQGEVKEKNGGGVEVDIKSWKLLNSAERELPFRPNGSYNLPSEDFRSEYRYLDLRRQALAENIRKRSRIAHVVRTYFHEQKFMEVETPILLQSSPEGAREFLVPTRLSSSRISSDTIPEPLFYALPQSPQQPKQLLISSGLTSRYFQIAKCFRDEDGRKDRQPEFTQIDLEMGFVSGAPRPDVGQADWKIGGNEVRRVVEGLIGRIWHDIEGVDVLGPKGEFSVMTYREAMTRFGTDKPDIRFAVEVVSGLDFLPDP…	1	0	0	0	0	1	0	0	0	0	0	1	0	0	0	0	0	0	0	0
QXden1.PacBioOnly_1	1207700	GAC	GC,G	DEL,DEL	intron_variant	MODIFIER	g385	g385.t1	protein_coding		MSARFLSSRIPIHLSRRAASLPRLGAPTKRLCGYGYSSMVNSNTTVRPYPEESPEPSSPYKPLRIHYGPLPKRSHEIHEITSGLVGQTVTLEGWLTTSRKASAKLYFHTLSDPQTSSSVQLVHFGKVAGAELMEVPVESVLWIQGEVKEKNGGGVEVDIKSWKLLNSAERELPFRPNGSYNLPSEDFRSEYRYLDLRRQALAENIRKRSRIAHVVRTYFHEQKFMEVETPILLQSSPEGAREFLVPTRLSSSRISSDTIPEPLFYALPQSPQQPKQLLISSGLTSRYFQIAKCFRDEDGRKDRQPEFTQIDLEMGFVSGAPRPDVGQADWKIGGNEVRRVVEGLIGRIWHDIEGVDVLGPKGEFSVMTYREAMTRFGTDKPDIRFAVEVVSGLDFLPDP…	1	0	0	0	0	1	0	0	0	0	0	1	0	0	0	0	0	0	0	0
QXden1.PacBioOnly_1	1207701	ACCC	AC,*	DEL,INTERVAL	intron_variant	MODIFIER	g385	g385.t1	protein_coding		MSARFLSSRIPIHLSRRAASLPRLGAPTKRLCGYGYSSMVNSNTTVRPYPEESPEPSSPYKPLRIHYGPLPKRSHEIHEITSGLVGQTVTLEGWLTTSRKASAKLYFHTLSDPQTSSSVQLVHFGKVAGAELMEVPVESVLWIQGEVKEKNGGGVEVDIKSWKLLNSAERELPFRPNGSYNLPSEDFRSEYRYLDLRRQALAENIRKRSRIAHVVRTYFHEQKFMEVETPILLQSSPEGAREFLVPTRLSSSRISSDTIPEPLFYALPQSPQQPKQLLISSGLTSRYFQIAKCFRDEDGRKDRQPEFTQIDLEMGFVSGAPRPDVGQADWKIGGNEVRRVVEGLIGRIWHDIEGVDVLGPKGEFSVMTYREAMTRFGTDKPDIRFAVEVVSGLDFLPDP…	0	0	0	1	0	0	0	0	0	0	0	0	0	0	0	0	0	1	0	0
QXden1.PacBioOnly_1	1207718	G	C	SNP	intron_variant	MODIFIER	g385	g385.t1	protein_coding		MSARFLSSRIPIHLSRRAASLPRLGAPTKRLCGYGYSSMVNSNTTVRPYPEESPEPSSPYKPLRIHYGPLPKRSHEIHEITSGLVGQTVTLEGWLTTSRKASAKLYFHTLSDPQTSSSVQLVHFGKVAGAELMEVPVESVLWIQGEVKEKNGGGVEVDIKSWKLLNSAERELPFRPNGSYNLPSEDFRSEYRYLDLRRQALAENIRKRSRIAHVVRTYFHEQKFMEVETPILLQSSPEGAREFLVPTRLSSSRISSDTIPEPLFYALPQSPQQPKQLLISSGLTSRYFQIAKCFRDEDGRKDRQPEFTQIDLEMGFVSGAPRPDVGQADWKIGGNEVRRVVEGLIGRIWHDIEGVDVLGPKGEFSVMTYREAMTRFGTDKPDIRFAVEVVSGLDFLPDP…	0	0	0	0	0	0	0	1	0	0	0	0	1	1	0	0	0	0	1	0
QXden1.PacBioOnly_1	1207720	T	C	SNP	intron_variant	MODIFIER	g385	g385.t1	protein_coding		MSARFLSSRIPIHLSRRAASLPRLGAPTKRLCGYGYSSMVNSNTTVRPYPEESPEPSSPYKPLRIHYGPLPKRSHEIHEITSGLVGQTVTLEGWLTTSRKASAKLYFHTLSDPQTSSSVQLVHFGKVAGAELMEVPVESVLWIQGEVKEKNGGGVEVDIKSWKLLNSAERELPFRPNGSYNLPSEDFRSEYRYLDLRRQALAENIRKRSRIAHVVRTYFHEQKFMEVETPILLQSSPEGAREFLVPTRLSSSRISSDTIPEPLFYALPQSPQQPKQLLISSGLTSRYFQIAKCFRDEDGRKDRQPEFTQIDLEMGFVSGAPRPDVGQADWKIGGNEVRRVVEGLIGRIWHDIEGVDVLGPKGEFSVMTYREAMTRFGTDKPDIRFAVEVVSGLDFLPDP…	0	0	0	0	0	0	0	1	0	0	0	0	1	1	0	0	0	0	1	0
QXden1.PacBioOnly_1	1208293	G	GA	INS	intergenic_region	MODIFIER	g385-g386	g385-g386			#N/A	0	0	0	0	0	0	0	0	1	0	0	0	0	0	0	0	0	0	0	0
QXden1.PacBioOnly_1	1209976	ATC	A	DEL	intergenic_region	MODIFIER	g386-g387	g386-g387			#N/A	0	0	0	0	0	0	0	0	0	0	0	0	0	0	0	0	1	0	0	0
QXden1.PacBioOnly_1	1212022	AGG	A,AG	DEL,DEL	intron_variant	MODIFIER	g387	g387.t1	protein_coding		MQPTRQYGRSLGRTRSLALGLNLAARLVRASPMFPTELTGANDTFIVSSHHRDPLTKEEYILRCAISVTLVLTGGVFAGLTLGLMGLDPLHLRVLENSSSDPQERKNAAKVLKLLNKGRHWVLTMLLLGNVIVNESLPIFLDSILGGGIAAVIASTALIVIFGEIIPQSLGVRYGLSIGAFSAPFVLACMYLFSPIAWPIAKLLDFCLGENEEHTYKKAELKSFLQFHKTGEEPLRDDEITILNGVLSLNSTQVQDIMTPIKDVMTLSSDVLLDHAKIDEIILSGFSRIPIHEPGRPRAFIGMLLVKKLLHYNPENPQKIAALPLSTLPEATPTINCFQALDYFQTGRAHLLLISSTPGKEGGAMGLISLEDLIEEIIGEEIVDETDRYQDNRCKKAAR…	0	0	0	0	0	1	1	0	0	0	0	0	0	1	1	0	0	0	0	0
QXden1.PacBioOnly_1	1212022	AGG	A,AG	DEL,DEL	intron_variant	MODIFIER	g387	g387.t1	protein_coding		MQPTRQYGRSLGRTRSLALGLNLAARLVRASPMFPTELTGANDTFIVSSHHRDPLTKEEYILRCAISVTLVLTGGVFAGLTLGLMGLDPLHLRVLENSSSDPQERKNAAKVLKLLNKGRHWVLTMLLLGNVIVNESLPIFLDSILGGGIAAVIASTALIVIFGEIIPQSLGVRYGLSIGAFSAPFVLACMYLFSPIAWPIAKLLDFCLGENEEHTYKKAELKSFLQFHKTGEEPLRDDEITILNGVLSLNSTQVQDIMTPIKDVMTLSSDVLLDHAKIDEIILSGFSRIPIHEPGRPRAFIGMLLVKKLLHYNPENPQKIAALPLSTLPEATPTINCFQALDYFQTGRAHLLLISSTPGKEGGAMGLISLEDLIEEIIGEEIVDETDRYQDNRCKKAAR…	0	0	0	0	0	1	1	0	0	0	0	0	0	1	1	0	0	0	0	0
QXden1.PacBioOnly_1	1212037	GA	G	DEL	intron_variant	MODIFIER	g387	g387.t1	protein_coding		MQPTRQYGRSLGRTRSLALGLNLAARLVRASPMFPTELTGANDTFIVSSHHRDPLTKEEYILRCAISVTLVLTGGVFAGLTLGLMGLDPLHLRVLENSSSDPQERKNAAKVLKLLNKGRHWVLTMLLLGNVIVNESLPIFLDSILGGGIAAVIASTALIVIFGEIIPQSLGVRYGLSIGAFSAPFVLACMYLFSPIAWPIAKLLDFCLGENEEHTYKKAELKSFLQFHKTGEEPLRDDEITILNGVLSLNSTQVQDIMTPIKDVMTLSSDVLLDHAKIDEIILSGFSRIPIHEPGRPRAFIGMLLVKKLLHYNPENPQKIAALPLSTLPEATPTINCFQALDYFQTGRAHLLLISSTPGKEGGAMGLISLEDLIEEIIGEEIVDETDRYQDNRCKKAAR…	0	0	0	0	0	0	0	0	0	1	0	1	0	0	0	0	0	0	1	0
QXden1.PacBioOnly_1	1212044	A	G	SNP	intron_variant	MODIFIER	g387	g387.t1	protein_coding		MQPTRQYGRSLGRTRSLALGLNLAARLVRASPMFPTELTGANDTFIVSSHHRDPLTKEEYILRCAISVTLVLTGGVFAGLTLGLMGLDPLHLRVLENSSSDPQERKNAAKVLKLLNKGRHWVLTMLLLGNVIVNESLPIFLDSILGGGIAAVIASTALIVIFGEIIPQSLGVRYGLSIGAFSAPFVLACMYLFSPIAWPIAKLLDFCLGENEEHTYKKAELKSFLQFHKTGEEPLRDDEITILNGVLSLNSTQVQDIMTPIKDVMTLSSDVLLDHAKIDEIILSGFSRIPIHEPGRPRAFIGMLLVKKLLHYNPENPQKIAALPLSTLPEATPTINCFQALDYFQTGRAHLLLISSTPGKEGGAMGLISLEDLIEEIIGEEIVDETDRYQDNRCKKAAR…	0	0	0	0	0	0	0	0	0	0	0	0	0	0	0	0	0	0	0	0
QXden1.PacBioOnly_1	1212047	T	G	SNP	intron_variant	MODIFIER	g387	g387.t1	protein_coding		MQPTRQYGRSLGRTRSLALGLNLAARLVRASPMFPTELTGANDTFIVSSHHRDPLTKEEYILRCAISVTLVLTGGVFAGLTLGLMGLDPLHLRVLENSSSDPQERKNAAKVLKLLNKGRHWVLTMLLLGNVIVNESLPIFLDSILGGGIAAVIASTALIVIFGEIIPQSLGVRYGLSIGAFSAPFVLACMYLFSPIAWPIAKLLDFCLGENEEHTYKKAELKSFLQFHKTGEEPLRDDEITILNGVLSLNSTQVQDIMTPIKDVMTLSSDVLLDHAKIDEIILSGFSRIPIHEPGRPRAFIGMLLVKKLLHYNPENPQKIAALPLSTLPEATPTINCFQALDYFQTGRAHLLLISSTPGKEGGAMGLISLEDLIEEIIGEEIVDETDRYQDNRCKKAAR…	0	0	0	0	0	0	0	0	0	0	0	0	0	0	0	0	0	0	0	0
QXden1.PacBioOnly_1	1213397	AG	A	DEL	intergenic_region	MODIFIER	g387-g388	g387-g388			#N/A	1	1	1	1	1	0	1	0	1	1	1	1	1	1	1	1	1	1	1	0
QXden1.PacBioOnly_1	1213409	GA	G	DEL	intergenic_region	MODIFIER	g387-g388	g387-g388			#N/A	0	0	0	0	0	0	0	0	0	0	0	1	1	0	0	0	0	0	0	0
QXden1.PacBioOnly_1	1213426	A	G	SNP	intergenic_region	MODIFIER	g387-g388	g387-g388			#N/A	0	0	0	0	0	0	0	0	0	0	0	1	1	0	0	0	1	0	0	0
QXden1.PacBioOnly_1	1213437	AG	A	DEL	intergenic_region	MODIFIER	g387-g388	g387-g388			#N/A	1	1	1	1	1	1	1	0	1	1	1	1	1	1	1	1	1	1	0	0
QXden1.PacBioOnly_1	1213491	T	TC	INS	intergenic_region	MODIFIER	g387-g388	g387-g388			#N/A	0	0	0	0	0	0	0	0	0	0	1	0	0	0	0	0	0	0	0	0
QXden1.PacBioOnly_1	1213505	C	G	SNP	intergenic_region	MODIFIER	g387-g388	g387-g388			#N/A	0	0	0	0	1	0	0	0	0	0	1	0	0	0	0	0	0	0	0	0
QXden1.PacBioOnly_1	1213515	T	G	SNP	intergenic_region	MODIFIER	g387-g388	g387-g388			#N/A	0	0	0	0	0	1	0	0	0	1	1	0	1	0	1	0	1	0	0	0
QXden1.PacBioOnly_1	1213523	A	G	SNP	intergenic_region	MODIFIER	g387-g388	g387-g388			#N/A	0	0	0	0	0	0	0	0	0	0	1	0	0	0	1	0	0	0	0	0
QXden1.PacBioOnly_1	1213531	C	G	SNP	intergenic_region	MODIFIER	g387-g388	g387-g388			#N/A	0	0	0	0	0	0	0	0	0	0	0	0	0	0	1	0	0	0	0	0
QXden1.PacBioOnly_1	1214155	TC	T	DEL	intergenic_region	MODIFIER	g387-g388	g387-g388			#N/A	0	0	0	0	0	0	0	0	0	0	0	0	0	0	0	1	0	0	0	0
QXden1.PacBioOnly_1	1214167	CGGTTG	C	DEL	intergenic_region	MODIFIER	g387-g388	g387-g388			#N/A	0	0	0	1	0	0	0	0	0	0	0	0	0	1	0	0	0	0	0	0
QXden1.PacBioOnly_1	1214174	CGACCTAACGACG	C	DEL	intergenic_region	MODIFIER	g387-g388	g387-g388			#N/A	0	0	0	1	0	0	0	0	0	0	0	0	0	1	0	0	0	0	0	0
QXden1.PacBioOnly_1	1214190	G	C	SNP	intergenic_region	MODIFIER	g387-g388	g387-g388			#N/A	0	0	0	0	0	0	0	0	0	0	0	0	0	1	0	0	0	0	0	0
QXden1.PacBioOnly_1	1214207	A	C	SNP	intergenic_region	MODIFIER	g387-g388	g387-g388			#N/A	0	0	0	0	0	0	0	0	0	0	0	0	0	0	0	0	0	0	0	1
QXden1.PacBioOnly_1	1214209	T	C	SNP	intergenic_region	MODIFIER	g387-g388	g387-g388			#N/A	0	0	0	0	0	0	0	0	0	0	0	0	0	0	0	0	0	0	0	1
QXden1.PacBioOnly_1	1214211	A	C	SNP	intergenic_region	MODIFIER	g387-g388	g387-g388			#N/A	0	0	0	0	0	0	0	0	1	0	0	0	0	0	0	1	0	0	0	1
QXden1.PacBioOnly_1	1214252	AT	A	DEL	intergenic_region	MODIFIER	g387-g388	g387-g388			#N/A	0	0	0	0	0	0	0	0	0	0	0	0	0	0	0	0	0	0	0	0
QXden1.PacBioOnly_1	1214253	TCC	TC,T,*	DEL,DEL,INTERVAL	intergenic_region	MODIFIER	g387-g388	g387-g388			#N/A	1	1	1	0	0	1	0	0	1	1	0	1	0	0	0	1	1	0	1	1
QXden1.PacBioOnly_1	1214253	TCC	TC,T,*	DEL,DEL,INTERVAL	intergenic_region	MODIFIER	g387-g388	g387-g388			#N/A	1	1	1	0	0	1	0	0	1	1	0	1	0	0	0	1	1	0	1	1
QXden1.PacBioOnly_1	1214761	GC	G	DEL	intron_variant	MODIFIER	g388	g388.t1	protein_coding		MSIAGSVRQFNTLSSDGKPVADGEAFYQFQLLEALRSGEIQRIHPFLRDLSKPGSSPDEGAAMLSKAIKCASYETVEIVLDNKSINPNKPHIGTPALHLAAELGRADVVQLLLEQPIIDDTIKDDQDRTCMDVASTEEVVQVILDSRTALQNQYLALLSQYINAPQHGPGPSGSLLELLKSPRAAILDLNALDRDKGVSLLHEAVRRKDTALVKFLALDRGADVFVKDRKGKSAYDGSAGNDDINNLLKQASNNQKALLQSRPDGKPITQRGYLMKWTNVARGYKSRWFVIEHGILSYYRNQEEENRACRGSVSLKFAQLKPTSSTGFDIQSAGHDARFPKFSLRASHPQEAANWSQAFRQHIDFYKPGGTLDNQSATSTKRPSTTIRRQNTQSSLHAL…	1	1	1	1	1	1	1	1	1	1	1	1	1	1	1	1	1	1	1	1
QXden1.PacBioOnly_1	1214790	GC	GCC,G	INS,DEL	intron_variant	MODIFIER	g388	g388.t1	protein_coding		MSIAGSVRQFNTLSSDGKPVADGEAFYQFQLLEALRSGEIQRIHPFLRDLSKPGSSPDEGAAMLSKAIKCASYETVEIVLDNKSINPNKPHIGTPALHLAAELGRADVVQLLLEQPIIDDTIKDDQDRTCMDVASTEEVVQVILDSRTALQNQYLALLSQYINAPQHGPGPSGSLLELLKSPRAAILDLNALDRDKGVSLLHEAVRRKDTALVKFLALDRGADVFVKDRKGKSAYDGSAGNDDINNLLKQASNNQKALLQSRPDGKPITQRGYLMKWTNVARGYKSRWFVIEHGILSYYRNQEEENRACRGSVSLKFAQLKPTSSTGFDIQSAGHDARFPKFSLRASHPQEAANWSQAFRQHIDFYKPGGTLDNQSATSTKRPSTTIRRQNTQSSLHAL…	1	0	0	0	0	0	0	0	0	0	0	0	0	0	0	0	0	0	0	0
QXden1.PacBioOnly_1	1214790	GC	GCC,G	INS,DEL	intron_variant	MODIFIER	g388	g388.t1	protein_coding		MSIAGSVRQFNTLSSDGKPVADGEAFYQFQLLEALRSGEIQRIHPFLRDLSKPGSSPDEGAAMLSKAIKCASYETVEIVLDNKSINPNKPHIGTPALHLAAELGRADVVQLLLEQPIIDDTIKDDQDRTCMDVASTEEVVQVILDSRTALQNQYLALLSQYINAPQHGPGPSGSLLELLKSPRAAILDLNALDRDKGVSLLHEAVRRKDTALVKFLALDRGADVFVKDRKGKSAYDGSAGNDDINNLLKQASNNQKALLQSRPDGKPITQRGYLMKWTNVARGYKSRWFVIEHGILSYYRNQEEENRACRGSVSLKFAQLKPTSSTGFDIQSAGHDARFPKFSLRASHPQEAANWSQAFRQHIDFYKPGGTLDNQSATSTKRPSTTIRRQNTQSSLHAL…	1	0	0	0	0	0	0	0	0	0	0	0	0	0	0	0	0	0	0	0
QXden1.PacBioOnly_1	1215158	ACT	A	DEL	intron_variant	MODIFIER	g388	g388.t1	protein_coding		MSIAGSVRQFNTLSSDGKPVADGEAFYQFQLLEALRSGEIQRIHPFLRDLSKPGSSPDEGAAMLSKAIKCASYETVEIVLDNKSINPNKPHIGTPALHLAAELGRADVVQLLLEQPIIDDTIKDDQDRTCMDVASTEEVVQVILDSRTALQNQYLALLSQYINAPQHGPGPSGSLLELLKSPRAAILDLNALDRDKGVSLLHEAVRRKDTALVKFLALDRGADVFVKDRKGKSAYDGSAGNDDINNLLKQASNNQKALLQSRPDGKPITQRGYLMKWTNVARGYKSRWFVIEHGILSYYRNQEEENRACRGSVSLKFAQLKPTSSTGFDIQSAGHDARFPKFSLRASHPQEAANWSQAFRQHIDFYKPGGTLDNQSATSTKRPSTTIRRQNTQSSLHAL…	0	0	0	0	0	0	1	0	0	0	0	0	0	0	0	0	0	0	0	0
QXden1.PacBioOnly_1	1215248	TCA	T	DEL	intron_variant	MODIFIER	g388	g388.t1	protein_coding		MSIAGSVRQFNTLSSDGKPVADGEAFYQFQLLEALRSGEIQRIHPFLRDLSKPGSSPDEGAAMLSKAIKCASYETVEIVLDNKSINPNKPHIGTPALHLAAELGRADVVQLLLEQPIIDDTIKDDQDRTCMDVASTEEVVQVILDSRTALQNQYLALLSQYINAPQHGPGPSGSLLELLKSPRAAILDLNALDRDKGVSLLHEAVRRKDTALVKFLALDRGADVFVKDRKGKSAYDGSAGNDDINNLLKQASNNQKALLQSRPDGKPITQRGYLMKWTNVARGYKSRWFVIEHGILSYYRNQEEENRACRGSVSLKFAQLKPTSSTGFDIQSAGHDARFPKFSLRASHPQEAANWSQAFRQHIDFYKPGGTLDNQSATSTKRPSTTIRRQNTQSSLHAL…	0	0	0	0	0	0	0	0	0	0	0	0	0	0	0	1	0	0	0	0
QXden1.PacBioOnly_1	1215802	CCT	C	DEL	intron_variant	MODIFIER	g388	g388.t1	protein_coding		MSIAGSVRQFNTLSSDGKPVADGEAFYQFQLLEALRSGEIQRIHPFLRDLSKPGSSPDEGAAMLSKAIKCASYETVEIVLDNKSINPNKPHIGTPALHLAAELGRADVVQLLLEQPIIDDTIKDDQDRTCMDVASTEEVVQVILDSRTALQNQYLALLSQYINAPQHGPGPSGSLLELLKSPRAAILDLNALDRDKGVSLLHEAVRRKDTALVKFLALDRGADVFVKDRKGKSAYDGSAGNDDINNLLKQASNNQKALLQSRPDGKPITQRGYLMKWTNVARGYKSRWFVIEHGILSYYRNQEEENRACRGSVSLKFAQLKPTSSTGFDIQSAGHDARFPKFSLRASHPQEAANWSQAFRQHIDFYKPGGTLDNQSATSTKRPSTTIRRQNTQSSLHAL…	0	0	0	0	0	0	0	0	0	0	0	1	0	0	0	0	0	0	0	0
QXden1.PacBioOnly_1	1216147	G	A	SNP	synonymous_variant	LOW	g388	g388.t1	protein_coding	p.Arg338Arg	MSIAGSVRQFNTLSSDGKPVADGEAFYQFQLLEALRSGEIQRIHPFLRDLSKPGSSPDEGAAMLSKAIKCASYETVEIVLDNKSINPNKPHIGTPALHLAAELGRADVVQLLLEQPIIDDTIKDDQDRTCMDVASTEEVVQVILDSRTALQNQYLALLSQYINAPQHGPGPSGSLLELLKSPRAAILDLNALDRDKGVSLLHEAVRRKDTALVKFLALDRGADVFVKDRKGKSAYDGSAGNDDINNLLKQASNNQKALLQSRPDGKPITQRGYLMKWTNVARGYKSRWFVIEHGILSYYRNQEEENRACRGSVSLKFAQLKPTSSTGFDIQSAGHDARFPKFSLRASHPQEAANWSQAFRQHIDFYKPGGTLDNQSATSTKRPSTTIRRQNTQSSLHAL…	0	0	0	0	0	0	0	0	0	0	0	0	0	1	0	0	0	0	0	0
QXden1.PacBioOnly_1	1217847	CTG	C	DEL	intron_variant	MODIFIER	g388	g388.t1	protein_coding		MSIAGSVRQFNTLSSDGKPVADGEAFYQFQLLEALRSGEIQRIHPFLRDLSKPGSSPDEGAAMLSKAIKCASYETVEIVLDNKSINPNKPHIGTPALHLAAELGRADVVQLLLEQPIIDDTIKDDQDRTCMDVASTEEVVQVILDSRTALQNQYLALLSQYINAPQHGPGPSGSLLELLKSPRAAILDLNALDRDKGVSLLHEAVRRKDTALVKFLALDRGADVFVKDRKGKSAYDGSAGNDDINNLLKQASNNQKALLQSRPDGKPITQRGYLMKWTNVARGYKSRWFVIEHGILSYYRNQEEENRACRGSVSLKFAQLKPTSSTGFDIQSAGHDARFPKFSLRASHPQEAANWSQAFRQHIDFYKPGGTLDNQSATSTKRPSTTIRRQNTQSSLHAL…	0	1	0	0	0	0	0	1	0	0	0	0	0	0	0	0	0	1	0	0
QXden1.PacBioOnly_1	1218229	AAC	A	DEL	intron_variant	MODIFIER	g388	g388.t1	protein_coding		MSIAGSVRQFNTLSSDGKPVADGEAFYQFQLLEALRSGEIQRIHPFLRDLSKPGSSPDEGAAMLSKAIKCASYETVEIVLDNKSINPNKPHIGTPALHLAAELGRADVVQLLLEQPIIDDTIKDDQDRTCMDVASTEEVVQVILDSRTALQNQYLALLSQYINAPQHGPGPSGSLLELLKSPRAAILDLNALDRDKGVSLLHEAVRRKDTALVKFLALDRGADVFVKDRKGKSAYDGSAGNDDINNLLKQASNNQKALLQSRPDGKPITQRGYLMKWTNVARGYKSRWFVIEHGILSYYRNQEEENRACRGSVSLKFAQLKPTSSTGFDIQSAGHDARFPKFSLRASHPQEAANWSQAFRQHIDFYKPGGTLDNQSATSTKRPSTTIRRQNTQSSLHAL…	1	0	0	0	0	0	0	0	0	0	0	0	0	0	0	0	0	0	0	0
QXden1.PacBioOnly_1	1218957	TC	T	DEL	intron_variant	MODIFIER	g388	g388.t1	protein_coding		MSIAGSVRQFNTLSSDGKPVADGEAFYQFQLLEALRSGEIQRIHPFLRDLSKPGSSPDEGAAMLSKAIKCASYETVEIVLDNKSINPNKPHIGTPALHLAAELGRADVVQLLLEQPIIDDTIKDDQDRTCMDVASTEEVVQVILDSRTALQNQYLALLSQYINAPQHGPGPSGSLLELLKSPRAAILDLNALDRDKGVSLLHEAVRRKDTALVKFLALDRGADVFVKDRKGKSAYDGSAGNDDINNLLKQASNNQKALLQSRPDGKPITQRGYLMKWTNVARGYKSRWFVIEHGILSYYRNQEEENRACRGSVSLKFAQLKPTSSTGFDIQSAGHDARFPKFSLRASHPQEAANWSQAFRQHIDFYKPGGTLDNQSATSTKRPSTTIRRQNTQSSLHAL…	1	1	1	1	1	1	1	1	1	1	1	1	1	1	1	1	1	1	1	1
QXden1.PacBioOnly_1	1222024	G	A	SNP	synonymous_variant	LOW	g389	g389.t1	protein_coding	p.Leu237Leu	MSDTPVRILVLHLFLLLHLSIFILGLGTITWIGVVWSRDQDERGGRPEHTTLLLCSLSVGLVGISRLIDIFRLSEWLTLVKIRAEFVMTGLMTISWIATNGALTLSSLSQRPPSPYLSSPPSSPPSPPLTNTDRFPKTILFLSIAFQTLFFLSSTCLLASGLSALHQATLKGLDVEWVMWDFDVERAASARDVRSLDEETGLLDNVDRVLRGSSMRGREETYGALGTGQDQSHEGLLDGRVEDEVKKFGLEEQDENGRRRVRWVWGLTGLSGGVLIGSSGWAVLGWEGFDKADISLWVLSSITFFLCLSTLFLPSFYIFKPSFLRPSTLRTLLILHIILYPLPTAFFTLPLSSSSSSSPSSEQGDPDGPQSEFSKPILPSPEQVQAAVSALPGFTIACA…	0	0	0	0	0	0	0	0	0	1	0	0	0	0	0	0	0	1	0	0
QXden1.PacBioOnly_1	1237104	G	A	SNP	intergenic_region	MODIFIER	g393-g394	g393-g394			#N/A	0	0	0	0	0	0	0	0	0	0	0	1	1	0	0	0	0	0	0	0
QXden1.PacBioOnly_1	1237384	G	A	SNP	intergenic_region	MODIFIER	g393-g394	g393-g394			#N/A	0	0	0	0	0	0	0	0	0	0	0	1	1	0	0	0	0	0	0	0
QXden1.PacBioOnly_1	1252678	C	T	SNP	intergenic_region	MODIFIER	g397-g398	g397-g398			#N/A	0	0	0	0	0	0	1	0	0	0	0	0	0	0	0	0	0	0	0	0
QXden1.PacBioOnly_1	1262467	G	A	SNP	missense_variant	MODERATE	g402	g402.t1	protein_coding	p.Pro596Ser	MHTHDIVIIGGGPAGLVALKTLTENGFDPILYEAEEKIGGTFRYRGYENAELVSSKQLTAFSDFRFPPEQGDHVSLPEYVAYLERYVDHFNLQRRIRTGHRVVDVRRLDEGGHEVKIKRKMSEDTQTIRVKYLCICTGLHVLPQIPTIRGIQHISAHSDKQVLHSSSYKGRAQLAGKKVCILGTGETGMDLAYESIKSGAKEVWMCTRGGFLSFPKVLNNFSILGVTFDGHLPIDGLITNLFESTYVHKWVAASHLRWFVSDFVIKRVLWLLTGTSGGCNQWVGELPEERLGRAYVFLNKSHKAMMYLNRPYKSRSRLLSFLSSYHDPPDDVATPGKVEILPWPIGVDDRGGFRFDWGTARAKGGSWKEVEKRLGEAKVEPDLVLMATGYTQEFDGWLG…	0	0	0	0	0	0	0	0	0	0	0	1	1	0	1	0	0	0	0	0
QXden1.PacBioOnly_1	1286211	C	T	SNP	synonymous_variant	LOW	g409	g409.t1	protein_coding	p.Gln220Gln	MSSQAGPSSSSSKPQFISTSREDEEMDSDDEVMLDSTALPSTSASGTNTPAEGSVEDPSLPSFKPLPAHAQVISKKDEFRRIPIPGHRMTPLKKEWINIYTPLVEMAGLQVRMNVKRKSVEIKTSKHTDDVGQIQKGADFIKAFTLGFDVADAIALLRMDDLYIDTFEIKDVKTLHGDHLSRAIGRIAGHAGKTRFTIENASRTRIVLADTKIHILGNVQNIKIARDAIVSLILGSPPGKVYAGLRTVGSRMRERF*	0	0	0	0	0	0	0	0	0	0	0	1	1	0	0	0	0	0	0	0
QXden1.PacBioOnly_1	1288577	G	A	SNP	missense_variant	MODERATE	g410	g410.t1	protein_coding	p.Arg268Gln	MSTDLNLDIFEILHQERNTFGLRSGDYDRYNKHLSSRLAKLRASLGLQYSSGGGNGAKVKPFKKAEVLKPEEVKDVRYLEMVLLEAERAHTTSLALHQAWLQTPSDRRTSAQMHRVRMRSQRSLFHSGNLYALLIALPAEASVRLQTIAQAKINHLLLQAIHLHLFRESFMDALPLFIVTRQLLLALADVHAAESGRKEALALGWVDEQVDPRIRYGAWKLGRRSDSASEGVEGIVADFEDEMDGLLEDQGVKAMLEDLKKLKASSTRIEQGPAFGGERKISWLGEEIEVRNPDIVSSLSKVSKALARLDEFEGRKKAGKQRGGKMKAFDRALGSLGEAVGVVQRILDESQTNAQNSTNSTSQASTLPILLDYLQHILLTQRITRDLVLIRAILRPFPD…	0	0	0	0	0	0	0	0	0	0	0	0	0	0	0	0	0	0	0	1
QXden1.PacBioOnly_1	1297056	TTGC	T	DEL	disruptive_inframe_deletion	MODERATE	g411	g411.t1	protein_coding	p.Gln22del	MFGGGNNTWGQQNQQQQQQQQQQQPTGGLFGGGAPANTGGGFGAPATGFGATPSPFGQPAQPQQNSIFGGGAAPASTGFGGFGASNTAARPTFGAAQTPAFGAPNPPSGGLFGSNPAPTSTFGAAPTSTFGAPQANTGGGLFGGGSTGGFGAPATSGFGQPAASGGMFGAPKTNAFGSTSTNVIPGEVPANGTSAPAWIQVQDQDPNTGVKNNDYYQTITAMPEYKFASLEELRLKDYEQNRKTPQQQPQSTFGAPASTGFGGFGSAPAAPSTGIFGSSHTAASSPFGAPKPAGGLFGSSTPAATPTFGAPAASNTSGGLFGNTGSGGFGQPPAAAPSTGFGFGQTSQQQQPPKPSFGFGSQPAAQPATNAFGAPAAPATSSSFSGFGQPQQQQQPQPQ…	0	0	0	0	0	0	0	0	0	0	0	0	0	0	1	0	0	0	0	0
QXden1.PacBioOnly_1	1303199	ATG	A	DEL	intron_variant	MODIFIER	g414	g414.t1	protein_coding		MKGTFKSPTKRSKQQLQMTTDFTANCLSFGCGHLALGGSRSDILLYPVNSSQSVASTQVVHKQLRWPATINNSIFLTDSLNERPSDTQDGFQVFVSNNDGTIKVLTLDEKPGSASTPTRTLSKFSEIEIASLSPDGRTLLSVGDTADVFLHQVMPGGTSFPQIAKYTGGNEGGFSTAWSHDGRKFAVANQDGTVAVWDQRSSHRLATLTTRGTTGDRAPAARVVKFSPPGSPQEVLIFTDETSGMTVADGLSFQTIDRVSIPCGTNAQTGEAKTLQERADRLIELGENRSRVGGGGYVRGSAGWSGMNVVPGTAGCCFSPCGRWVYAATEVGIKPVLSAGPEAWAGQDVEGPTGTGGPDGPDGPDGPDGPDGPDGPDGPDGLNGLNGPNGPNGPSTSRM…	1	0	0	0	0	0	0	0	0	0	1	0	0	0	0	0	0	0	0	0
QXden1.PacBioOnly_1	1305059	C	CA	INS	intron_variant	MODIFIER	g414	g414.t1	protein_coding		MKGTFKSPTKRSKQQLQMTTDFTANCLSFGCGHLALGGSRSDILLYPVNSSQSVASTQVVHKQLRWPATINNSIFLTDSLNERPSDTQDGFQVFVSNNDGTIKVLTLDEKPGSASTPTRTLSKFSEIEIASLSPDGRTLLSVGDTADVFLHQVMPGGTSFPQIAKYTGGNEGGFSTAWSHDGRKFAVANQDGTVAVWDQRSSHRLATLTTRGTTGDRAPAARVVKFSPPGSPQEVLIFTDETSGMTVADGLSFQTIDRVSIPCGTNAQTGEAKTLQERADRLIELGENRSRVGGGGYVRGSAGWSGMNVVPGTAGCCFSPCGRWVYAATEVGIKPVLSAGPEAWAGQDVEGPTGTGGPDGPDGPDGPDGPDGPDGPDGPDGLNGLNGPNGPNGPSTSRM…	0	0	0	0	0	0	0	0	0	0	0	0	0	0	0	0	0	0	0	0
QXden1.PacBioOnly_1	1311863	G	A	SNP	intron_variant	MODIFIER	g417	g417.t1	protein_coding		MMPRVDYTLIGPWETTQSVYAIHGLSLDPLDVARERQNARGRPNESRLWIQICIRSVGTRTNRKYGKIRRIKTEENNGLILLSIHRKMSGKLQQNGSLPLPASAEPKIEQSKKQERMTDLKNHFVAAIGEFVGTTMFLFMAFGGTNVAGVGTDTNGLNVNQILFISLAFGFSLLVNVWVFFRVSGGLFNPAVSLGLALVGAITPARAVILVISQMIGGICGSALIYGLLPGRLNVRTTLSEGISISQGLFLEMFLTAMLMLTILLLAAEKNKATFLAPVAIGLALFICEMVGVYYTGGSLNPARSFGPNVVLGEFESSHWIYWLGPAMGSVLAVGFYLLMKAMHFEEVVPDQDATSDAQGDHQKHLIARKSKLSQKPSDGSHALGTHNDDSRSMATLYG…	0	0	0	0	0	0	0	0	0	1	0	0	0	0	0	0	0	1	0	0
QXden1.PacBioOnly_1	1316924	TG	T,TGGGG	DEL,INS	intergenic_region	MODIFIER	g418-g419	g418-g419			#N/A	1	1	1	1	1	1	1	1	1	0	1	1	0	1	1	1	1	1	1	1
QXden1.PacBioOnly_1	1316924	TG	T,TGGGG	DEL,INS	intergenic_region	MODIFIER	g418-g419	g418-g419			#N/A	1	1	1	1	1	1	1	1	1	0	1	1	0	1	1	1	1	1	1	1
QXden1.PacBioOnly_1	1316936	GA	G	DEL	intergenic_region	MODIFIER	g418-g419	g418-g419			#N/A	0	0	0	0	0	0	0	1	0	0	0	0	0	0	0	1	1	0	0	0
QXden1.PacBioOnly_1	1316937	A	G,*	SNP,INTERVAL	intergenic_region	MODIFIER	g418-g419	g418-g419			#N/A	1	0	0	0	0	0	0	0	0	0	1	0	0	0	0	0	0	0	0	0
QXden1.PacBioOnly_1	1322710	C	T	SNP	intron_variant	MODIFIER	g420	g420.t1	protein_coding		MIDHTTADGSISPSAPGSPRSPASIAALPSSSSIHRSHPHPLHHYHHHRHESSEDVSCANTLYDYEISSTGPQTAVNTPSAEDKLFHLAPSWEKSHDLGSLPEGKVGEETQESELRPKETQPGIISGEPLHKVGSVLMDGQLYPTRSGRGERFEEPLTDVRTHEEIIYIDFPIGDPEDPLNWLNLRKWIITLCCVSITSLTAFNATAYSLAFSDAQTKLGVSKVTWTIGNTLFLVGISFTPLFLAPYSELIGRNKIYLVTSFLNTILCLPQALCGPTGIFVSRFFQGMCSSVGNSMVGGSIADMFPAESRGQAMSVYSLFVFWGQALGPAMMGWVSIRLGYQWTFWLELIMFGGLFVVLIFALKETRGSILLSRRAVKLTKQTGKPHAAPGDAERKDIK…	0	0	0	0	0	1	0	0	0	0	0	0	0	0	0	0	0	0	0	0
QXden1.PacBioOnly_1	1330632	G	A	SNP	intron_variant	MODIFIER	g423	g423.t1	protein_coding		MSDASSQPKKRRRSSEIVEKPRQVPSCDCCRIRKVKCHREPPLDPSINLYDPQLKIPPCRHCLSLKIPCLYTYHPKKRGPPNQYVKKMNREAAEAAENRESLMSKGSLLSNNGSRFPMPELKHLSSANSLSTISISTAQSSSESPGGSSGSVSSEPTGKMSSFVSSALSALGIDQAAQPTPQRRHTVDGLIQDNSQLTEDDPVSSQWPNFTRSGSLSRVDDHPNHLGSDLSSLQRHAFPSMSFASLTLPPIAPSPPVGSPTGYSQRSPSENYALSLSGMSEFHAVSQAPLPQSQHNHQLRQPQLPSDRSPKEMSSSFPKSHLSSHLRGDSSYLMSSQISSANKTSDLPSAMHEDSPSFAEEFNSGTRGFQHILSEERSSAITPPTSTSSNGPAPATIFT…	0	0	0	0	0	0	0	0	0	1	0	0	0	0	0	0	0	1	0	0
QXden1.PacBioOnly_1	1330632	G	A	SNP	intron_variant	MODIFIER	g423	g423.t2	protein_coding		MLKCHREPPLDPSINLYDPQLKIPPCRHCLSLKIPCLYTYHPKKRGPPNQYVKKMNREAAEAAENRESLMSKGSLLSNNGSRFPMPELKHLSSANSLSTISISTAQSSSESPGGSSGSVSSEPTGKMSSFVSSALSALGIDQAAQPTPQRRHTVDGLIQDNSQLTEDDPVSSQWPNFTRSGSLSRVDDHPNHLGSDLSSLQRHAFPSMSFASLTLPPIAPSPPVGSPTGYSQRSPSENYALSLSGMSEFHAVSQAPLPQSQHNHQLRQPQLPSDRSPKEMSSSFPKSHLSSHLRGDSSYLMSSQISSANKTSDLPSAMHEDSPSFAEEFNSGTRGFQHILSEERSSAITPPTSTSSNGPAPATIFTPPAVHPYRSSAEKIFSQLGERMPTGLSDSGSTV…	0	0	0	0	0	0	0	0	0	1	0	0	0	0	0	0	0	1	0	0
QXden1.PacBioOnly_1	1331037	G	A	SNP	missense_variant	MODERATE	g423	g423.t1	protein_coding	p.Thr690Ile	MSDASSQPKKRRRSSEIVEKPRQVPSCDCCRIRKVKCHREPPLDPSINLYDPQLKIPPCRHCLSLKIPCLYTYHPKKRGPPNQYVKKMNREAAEAAENRESLMSKGSLLSNNGSRFPMPELKHLSSANSLSTISISTAQSSSESPGGSSGSVSSEPTGKMSSFVSSALSALGIDQAAQPTPQRRHTVDGLIQDNSQLTEDDPVSSQWPNFTRSGSLSRVDDHPNHLGSDLSSLQRHAFPSMSFASLTLPPIAPSPPVGSPTGYSQRSPSENYALSLSGMSEFHAVSQAPLPQSQHNHQLRQPQLPSDRSPKEMSSSFPKSHLSSHLRGDSSYLMSSQISSANKTSDLPSAMHEDSPSFAEEFNSGTRGFQHILSEERSSAITPPTSTSSNGPAPATIFT…	0	0	1	0	0	0	0	0	0	0	0	0	0	0	0	0	0	0	0	0
QXden1.PacBioOnly_1	1331037	G	A	SNP	missense_variant	MODERATE	g423	g423.t2	protein_coding	p.Thr657Ile	MLKCHREPPLDPSINLYDPQLKIPPCRHCLSLKIPCLYTYHPKKRGPPNQYVKKMNREAAEAAENRESLMSKGSLLSNNGSRFPMPELKHLSSANSLSTISISTAQSSSESPGGSSGSVSSEPTGKMSSFVSSALSALGIDQAAQPTPQRRHTVDGLIQDNSQLTEDDPVSSQWPNFTRSGSLSRVDDHPNHLGSDLSSLQRHAFPSMSFASLTLPPIAPSPPVGSPTGYSQRSPSENYALSLSGMSEFHAVSQAPLPQSQHNHQLRQPQLPSDRSPKEMSSSFPKSHLSSHLRGDSSYLMSSQISSANKTSDLPSAMHEDSPSFAEEFNSGTRGFQHILSEERSSAITPPTSTSSNGPAPATIFTPPAVHPYRSSAEKIFSQLGERMPTGLSDSGSTV…	0	0	1	0	0	0	0	0	0	0	0	0	0	0	0	0	0	0	0	0
QXden1.PacBioOnly_1	1343342	GCA	G	DEL	intergenic_region	MODIFIER	g426-g427	g426-g427			#N/A	0	0	0	0	0	0	0	0	1	0	0	0	0	0	0	0	0	0	0	0
QXden1.PacBioOnly_1	1353615	C	T	SNP	synonymous_variant	LOW	g431	g431.t1	protein_coding	p.Asn16Asn	MDIPSSSGHSAPTPANSFANSTLHTASSTAPGVSNVPEEDESEHTGGNPASLLANNPALLNLMESRAFGGSSNSGFLETLPPAIRKRVEGLKGLQQEHAKVESEFQLEILALEKKFAARYAPIYARRTAIVSGEAEPTDAEVAAGEAVDDDEEEQSASVQEINEDDDKTKGIPDFWLTALKNHIGINELITEQDEDALRSLKNIELKFLEGTKPGFTLVFHFAPNEYFEDSKLEKTYHYQEEVGYEGDLVYDRAEGTDIKWKEDKDLTKKVEIKKQRNKNTNRTRVVKKVIPADSFFNFFKPPTPPSDDTPEEDLNPDELEDLDERLELDYQIGEDLKERIIPRAIDFYTGKAMQEAFDDLDDSDEFDEDDYGDDDEEEEDVRHPVPGSSQQDPQECKQ…	0	0	0	0	0	0	0	0	0	0	0	1	0	0	0	0	0	0	0	0
QXden1.PacBioOnly_1	1376903	C	T	SNP	intergenic_region	MODIFIER	g438-g439	g438-g439			#N/A	0	0	0	1	0	0	0	0	0	0	0	0	0	0	0	0	0	0	0	0
QXden1.PacBioOnly_1	1377267	GCAA	G	DEL	disruptive_inframe_deletion	MODERATE	g439	g439.t1	protein_coding	p.Gln114del	MSHPHPGSSGDWKSSTSRSPPSPIGALSESGSGKINAGAFWKQRNTNNPARPLPSAPLSVESSAPGSPIVTVGHSPHLSSTELYPAFDLPPHQQQQQQQQQQQQQQQQQQQQQQQKPHRPSSSLSSSSQQQSFSSYSHPRSHSLQDKQHLDSPSSSSVGSSYASSSYDHHDRQPHTRQTSDETISSADSSSPQQPNDQQLGLSLLAGQAALDVDQDSYHTLSWEEVESLKKELGLVVDRLDVLKLRFGREQKILTAARTLDRLHVGHKRMSKQTTEELQTAEKRSASAEKDMYVIMERETQLRRRLNEHYASALAWEARRLRTLGTQSSPLLASASGKDQEREQSLIDQVERLECTVVQLKESISNAQHKENSSASQLDHATKSFEAERVLVKEHIECR…	0	0	0	0	0	0	0	0	0	1	0	0	0	0	0	0	0	0	0	0
QXden1.PacBioOnly_1	1379586	GCA	G	DEL	intron_variant	MODIFIER	g439	g439.t1	protein_coding		MSHPHPGSSGDWKSSTSRSPPSPIGALSESGSGKINAGAFWKQRNTNNPARPLPSAPLSVESSAPGSPIVTVGHSPHLSSTELYPAFDLPPHQQQQQQQQQQQQQQQQQQQQQQQKPHRPSSSLSSSSQQQSFSSYSHPRSHSLQDKQHLDSPSSSSVGSSYASSSYDHHDRQPHTRQTSDETISSADSSSPQQPNDQQLGLSLLAGQAALDVDQDSYHTLSWEEVESLKKELGLVVDRLDVLKLRFGREQKILTAARTLDRLHVGHKRMSKQTTEELQTAEKRSASAEKDMYVIMERETQLRRRLNEHYASALAWEARRLRTLGTQSSPLLASASGKDQEREQSLIDQVERLECTVVQLKESISNAQHKENSSASQLDHATKSFEAERVLVKEHIECR…	0	0	0	0	0	0	0	1	0	0	0	0	0	0	0	0	0	0	0	0
QXden1.PacBioOnly_1	1404753	C	T	SNP	intron_variant	MODIFIER	g449	g449.t1	protein_coding		MASLLPPTFVPVTHFGPSDRDLASDEEWDSEIEEEIITISLDQALDTSILASPPSFPAHSSAPVSEPSTQFSRPVNGQAESSSRHNADNNSNGSSSRRIEGSPQGDAELARSHTWSLIGLNTPTPFLKVNNTLFKGKLMERIGNEMIFGSPSTSSSSLSTPPALGSSTNPMLPSLQTIQFTPQTYNPTVPTDGPSASSSYSSFSQKKKYGLSGGRPRGRPAELGRTRSDLSGPPGGANGNDQDGEEDMDEDEENGALTDDENAAAEEEEEEDASDDARPNVYSEDEIPIERTRPDGGDDRNLSGWQVVDPKRSSAASTSTPSNRRKSRSRLRTSTTNYDHHPHPSILDQSTDPIELNPLEGNVLLEDQQIEIGDGEAVQGFTSLIDTLSHNHDSSSQLP…	0	0	0	0	0	0	0	0	0	0	0	0	0	0	0	0	0	0	1	0
QXden1.PacBioOnly_1	1421028	TC	T	DEL	intergenic_region	MODIFIER	g455-g456	g455-g456			#N/A	0	1	0	0	0	0	0	1	0	0	0	1	0	0	0	0	0	0	0	1
QXden1.PacBioOnly_1	1427307	AACT	A	DEL	intron_variant	MODIFIER	g457	g457.t1	protein_coding		MNNPDLFQLSSSLLGHKADVRSVSAPSPTLIVSTSRDKSTIAWTKEGTEWSAGRHWDGFGGFVSSTWAGVINDQEWILTGSQDSLISAYAAPNGFASKSPTDFQQTTSSEPSVTLIGHSANVCCLDGLVGGGGLVSGSWDQTAIVWSANFQQQQVLKGHSQTVWAVRSISPTQILTASADKSIILWTKGADDAVRGLVPIPGGDTFASCGNDGVIIIWSLSGDRIIDLHGHASFVYDLAVIPATSPDAGPELASVSEDRTLRIWSEIGKNIQTIPHPATSVWTVAAASNGDLITGSSDGVVRVWTRSASRVAPEAEIKALEEEISKQKVDQQQVGDVKKENVPGMEALAKDGTKEGQVIMVKNEKNVVEAYQWSSGSGVWQKIGEVVDAVGSGRKQLYN…	0	0	0	1	0	0	0	0	0	0	0	0	0	0	0	0	0	0	0	0
QXden1.PacBioOnly_1	1430188	TAC	T	DEL	intergenic_region	MODIFIER	g457-g458	g457-g458			#N/A	0	0	0	0	0	0	0	1	1	0	0	0	0	0	0	0	0	0	0	1
QXden1.PacBioOnly_1	1440446	G	A	SNP	missense_variant	MODERATE	g460	g460.t1	protein_coding	p.Glu334Lys	MSQPAAFTRLNQREADPNPSFGFITALPGKPQEEKALSIMKALAAQVKVICKTHGLKVYSFEEHPYNTVFAGRNWNAGEAIEIVLRRKNDEFFPSPWLISVVCHELAHIKHMNHGPGFQKFNEELKREVAIMQSKGNYGDGFWSSGARLKDSLADHENVLLGAGDFAENICGGAQRRQRPTSSRRRQRNNTLGLSKGQPSLHSGAQTAKKRKSGTRNVLAFREAADGNRVDGLKKPDPDRLPTTSDEESPHPSADESEDHDLFRSDPEEYELIPETDAEKRIAQQTSLLEEEEEEADDKHKKTSLLSEKKGKTKSNLKGASSWTIQNGFDAYLESIKIKSEPIDLSTDANEDFKPLEVAQTDPPARPRTDLARQTKDEPPVWACEAF*	0	0	0	0	0	0	0	0	0	0	0	1	0	0	0	0	0	0	0	0
QXden1.PacBioOnly_1	1441104	C	T	SNP	missense_variant	MODERATE	g461	g461.t1	protein_coding	p.Gly284Asp	MSAALFRSLRQALPVASRLPALAVRVQHVSVFRTIPSVVSIRSFGEYGNKPSFRSRREPREPREPNPPSAHLFVANLSYDVTESDINTIIEPFGPTSIRVAADPDGQPKGFGFIDFADTESAVAARGALEGIDLYGREVRIDYATGPKDRAAPRARDPSDTLFFSGIQDLSRERLAEWLESYAQGSHVSVRTTVSRDGAGLAFAEFDNIETASLVKQQIEGLDLDGVRFTKIDFNIPRREPTGGNRGGYSGGNRGGYSGGNRGQRSGDFGVQREGGFRGNNREGGFRGGNRDGGFRGGNREGGFRGGNREGGFRGGNRGGSRDGSYRGDRE*	0	0	0	0	1	0	0	0	0	0	0	0	0	0	0	0	0	0	0	0
QXden1.PacBioOnly_1	1448682	C	T	SNP	missense_variant	MODERATE	g464	g464.t1	protein_coding	p.Thr236Ile	MGDSGFKGTSIDQDRRFADKESKLLRNTKFPESYSAKVDLRKVNLAVMRPWMVKEVTRLLGFEDEVVVEYAMGLLEDSEKVSPDPRKIQIALTGFLESKTQEFTTALWDLLVSAQTSLGGIPSAFIEEKKAEMRAKEEKEKAAVSGRWRQPGPGVTSGAAGGYGSSNAPPPQSRPGFDSGRAGGGRQGYTGGGRENFAPQARDQGYGARANRPSRFDQPAQSSGFTTTTNTNANTTSRQRSRSRSPPPYHTSSSDRRNRSPEPSSRYADSRRRPRSRSPPGPPTRTQDRYSRPDSRSPPPARRRRRSFSPTQSRSSPPGDRRRRPTASGMMRQDDESRRREDGYDGRRRRSSRTPERRRRDDTPEMRRRDDDTPERRRRDETPPESRKMRGRSSSPVRA…	1	0	0	0	0	0	0	0	0	0	0	0	0	0	0	0	0	0	0	0
QXden1.PacBioOnly_1	1449033	G	A	SNP	missense_variant	MODERATE	g464	g464.t1	protein_coding	p.Arg353His	MGDSGFKGTSIDQDRRFADKESKLLRNTKFPESYSAKVDLRKVNLAVMRPWMVKEVTRLLGFEDEVVVEYAMGLLEDSEKVSPDPRKIQIALTGFLESKTQEFTTALWDLLVSAQTSLGGIPSAFIEEKKAEMRAKEEKEKAAVSGRWRQPGPGVTSGAAGGYGSSNAPPPQSRPGFDSGRAGGGRQGYTGGGRENFAPQARDQGYGARANRPSRFDQPAQSSGFTTTTNTNANTTSRQRSRSRSPPPYHTSSSDRRNRSPEPSSRYADSRRRPRSRSPPGPPTRTQDRYSRPDSRSPPPARRRRRSFSPTQSRSSPPGDRRRRPTASGMMRQDDESRRREDGYDGRRRRSSRTPERRRRDDTPEMRRRDDDTPERRRRDETPPESRKMRGRSSSPVRA…	0	0	0	0	0	0	0	0	0	0	0	0	0	0	0	1	0	0	0	0
QXden1.PacBioOnly_1	1450325	G	A	SNP	intron_variant	MODIFIER	g465	g465.t1	protein_coding		MTDIGRLEKTLASEAKREEKEIKAATKALQSAEKSEGKAVKVEQKAVAAKEKALKHEHNAAHKLTDAQAKHDNALADQRKAEQNLENKAEQHRKLEQEIATKKAALQQAEARHRQGESVRTERLEGAREPTPVATTEASQAHAQTTTGQIVPSEAGVPVAGNPVVGSTAVNY*	0	0	0	0	0	0	0	1	1	0	0	0	0	0	0	0	0	0	0	0
QXden1.PacBioOnly_1	1454747	C	T	SNP	intergenic_region	MODIFIER	g466-g467	g466-g467			#N/A	0	0	0	0	0	1	0	0	0	0	0	0	0	0	0	0	0	0	0	0
QXden1.PacBioOnly_1	1483419	C	CTCT	INS	intron_variant	MODIFIER	g477	g477.t1	protein_coding		MAALHLVQVSILIVLHVLHVLFTFVSFVLSSASKLFSRPRASVTGLSSSSAQRKPPPRHVSLILVPPRSGTHQADLKLEEVMLESIRRLLTWAAEEGVEECSVFEPGPNPCLPSMAAFLSRTLSCLAPTSPQATQSPPLSPNSVHTQEPFSTTSALSPSSSSSSLSSSFSHSSFLSPPPSSSSSPPSLSSSVSSLLSPPSTKDVLWSNGMLKMQVPLYSVSVSRQSSKKTISLVLMTAETSYDVLVQISRDLARNPKRRQPLDVKQLDRLIHEKLPFQTSPSPDLLLIHRLSTPSLWARLALSISPSWGEIDGLRLWDYPPWGLRVTEIYQTSYSSIFSSLASSKLSFFGTRSIRPLGPEDWAQALRAWDGVEQRFGK*	1	1	1	1	1	1	1	1	1	1	1	1	1	1	1	1	1	1	1	1
QXden1.PacBioOnly_1	1496991	AAC	A	DEL	intergenic_region	MODIFIER	g481-g482	g481-g482			#N/A	0	0	0	1	0	0	0	0	0	1	0	1	0	0	1	0	0	0	0	0
QXden1.PacBioOnly_1	1499475	C	T	SNP	synonymous_variant	LOW	g483	g483.t1	protein_coding	p.Tyr19Tyr	MASYEETLAEELEVLESIYPDELEKISPTHLCLQIDPEVPVTTEPLSLKFTVKYPPDYPDVLPDMSLDVLDGELEDSEREWLLEDLKVVGEESIGMAMVFTLASHLRETMSSLVARRVVLKQQAEDEKHRQLEEAQAARLRGTAVTSESFLNWKKTFLSEQKARRDREEDERLKALPPKEREEVKRAKAKLSGKQLFQKDKTLFNSDEKLGGDEDAVAVDFSQYSREEREAARREEEAEENGLRVNYDSD*	0	0	0	0	0	0	0	0	0	1	0	0	0	0	0	0	1	1	0	0
QXden1.PacBioOnly_1	1500025	C	T	SNP	intron_variant	MODIFIER	g483	g483.t1	protein_coding		MASYEETLAEELEVLESIYPDELEKISPTHLCLQIDPEVPVTTEPLSLKFTVKYPPDYPDVLPDMSLDVLDGELEDSEREWLLEDLKVVGEESIGMAMVFTLASHLRETMSSLVARRVVLKQQAEDEKHRQLEEAQAARLRGTAVTSESFLNWKKTFLSEQKARRDREEDERLKALPPKEREEVKRAKAKLSGKQLFQKDKTLFNSDEKLGGDEDAVAVDFSQYSREEREAARREEEAEENGLRVNYDSD*	0	0	0	0	0	0	0	0	0	1	0	0	0	0	0	0	1	1	0	0
QXden1.PacBioOnly_1	1503030	C	T	SNP	missense_variant	MODERATE	g484	g484.t1	protein_coding	p.Ala192Thr	MRRGSDHSSLYKTDTSDTNLSFFSSVLHLRGPSLVPQPVVSAEGDVLCYNGQIFEGLPIDPQLTSDTKVIWNLLTEQVSQYGEQGIRDALARLEGPYAIVYYQAATQTLYYARDPLGRRSLLVSTPSGERSQFVLASVGETLGNGEWAWEEVGCESLWKVSLSDTNVDNLYTPQTVERFISLDPVNSTIPPASFTVPLLDSKLFPAENDALNEAADRLIIELDESVKRRVENIPALEASNCEHPPARLAILFSGGLDCTVIALLADRYIPTNEPIDLLNVGFENPRSLANQLKASTGPKKVKIKGKGKQDEATLRNGSPEECIGRVEPYQAPRSVDSDEERRTKVYGVPDRKTGWDTLAELRELRPTRTWNFVEIDVPYEECTRLTPVVRGLMYPSETI…	0	0	0	0	1	0	0	0	0	0	0	0	0	0	0	0	0	0	0	0
QXden1.PacBioOnly_1	1510899	G	GA	INS	intron_variant	MODIFIER	g485	g485.t1	protein_coding		MESSVGKHPDHLPDSHSSCPSEHRVRARAMLTPEQYTALSALWAETQFPTTHQRVELAERISMRPRTVQVWFQNQRQKTKRQSVLQAGSASNSAHHISTNNEQTFSTHMTHSSQSPIYGTYSYHHSIVAPAAHHHSTSTPSSHPFSSTSVYNPSGHKFSAPAEPALPTPLPPVKTSVTAPPITIDIIVHPTDRKPPYFPPTSIVSEPGHRTWDLENRPSHPFDKQVQWGSPSRKPSWPVEHPIHHPLPSSSFPFGDSSTAHRSQSTHPHPPWGPPSPVRRQSLGHYHTYGSSVGDSLHSIRPLFSEPLRSHQSQSTRRQDPAFSSAPAPFPSIPKPYPTIPTSPVLTSTSTSGLIPDVPAFESSATTFSSTTTTTTMVLNANSINQSPTSRKLPSFREF…	0	0	0	0	0	0	0	0	0	0	0	0	0	0	1	0	0	0	0	0
QXden1.PacBioOnly_1	1510900	G	A	SNP	intron_variant	MODIFIER	g485	g485.t1	protein_coding		MESSVGKHPDHLPDSHSSCPSEHRVRARAMLTPEQYTALSALWAETQFPTTHQRVELAERISMRPRTVQVWFQNQRQKTKRQSVLQAGSASNSAHHISTNNEQTFSTHMTHSSQSPIYGTYSYHHSIVAPAAHHHSTSTPSSHPFSSTSVYNPSGHKFSAPAEPALPTPLPPVKTSVTAPPITIDIIVHPTDRKPPYFPPTSIVSEPGHRTWDLENRPSHPFDKQVQWGSPSRKPSWPVEHPIHHPLPSSSFPFGDSSTAHRSQSTHPHPPWGPPSPVRRQSLGHYHTYGSSVGDSLHSIRPLFSEPLRSHQSQSTRRQDPAFSSAPAPFPSIPKPYPTIPTSPVLTSTSTSGLIPDVPAFESSATTFSSTTTTTTMVLNANSINQSPTSRKLPSFREF…	0	0	0	0	0	0	0	0	0	0	0	0	0	0	1	0	0	0	0	0
QXden1.PacBioOnly_1	1521882	C	T	SNP	missense_variant	MODERATE	g489	g489.t1	protein_coding	p.Val137Ile	MISAFFVFNQKGEVLISRLFRADLKRSIADVFRIQVVSNADVRSPIITLGSTSFFHVRVNNVYVLAVTKTNASAALVFEFIYRFISISKSYLGKLDEESVKNNFVLIYELLDEILDFGYPQNSETDTLKMYITTEGVKSDLSLRDNSSKITIQATGNTSWRGTDVKYRKNEAFVDVIETINLLMSSTGTVLRADVDGQVLMRAYLSGTPECKFGLNDKLVLEKSDRSRSADAVELDDCQFHQCVRLGKFDSDRSISFIPPDGEFELMRYRSTTNINLPFRLHPIVNEIGKSKVEYTINLRANFDGKLNASGIVLRIPTPLNTTKVDCKVMVGKAKYVPAENAIIWKMPRLQGGQEVTLHAEAFLTATTHRHAWSRPPINIDFSVVMFTASGLLVRFLKV…	0	0	0	0	0	0	0	0	0	1	0	0	0	0	0	0	1	1	0	0
QXden1.PacBioOnly_1	1523287	C	A	SNP	intron_variant	MODIFIER	g490	g490.t1	protein_coding		MVRIIIKGGIWRNTEDEILKAAISKYGKNQWARISSLLVRKTPKQCKARWYEWLDPSIKKVEWSKTEDEKLLHLAKLMPTQWRTIAPIVGRTATQCLERYQKLLDEAEAKENDELGLSGPGGPEAGPSADDVRRLRPGEVDPDPETKPARPDPIDMDEDEKEMLSEARARLANTQGKKAKRKARERQLEEARRLAVLQKKRELKAAGIMTRSKPKNKKNAMDYNEDIPFNKQPAPGFYDTTDEKNRRYAAPIGQALAKLEGKRKNNNEEDEAAEKRKKAKSDNAKANPTFVAAREAQIQKLKEAEQIGTRRRLDLPAPQVGEVELEEIVKIGQAGERSRELVEGEGGDEASGRLLGDYESLGKAKMARTPRTAPQQDNIMAEARNLRNMIHTQTPLLGD…	1	0	0	0	0	0	0	0	0	0	0	0	0	0	0	0	0	0	0	0
QXden1.PacBioOnly_1	1540196	ATG	A	DEL	intron_variant	MODIFIER	g494	g494.t1	protein_coding		MRLPTIHPKYPRAFIGGVLFATYYGLSTWQIYRKDQIDALLEFQDRQHQAYLMSDQGKADQLAVNQAEEEERRQMKAWEDEENKKLAQTPEGRAILEKNRNILISDLRYRETKLQYLLARQEPDLKKAQVAVREKLYNEAEVSDIKELIHV*	0	0	0	0	0	0	0	0	1	0	1	0	0	0	0	0	0	0	0	1
QXden1.PacBioOnly_1	1560547	G	A	SNP	intron_variant	MODIFIER	g502	g502.t1	protein_coding		MPSAQDTKTPSKTETVDDPYFHYYASLQNQANMLSDTLRTTGYRKAILGNSVPAFQNKTVMDIGAGSGILSFFSVEAGAKHVYACEASDMASKLQLIVDQANRGEANIHLKDKITVNRGKVEARKGPKVDTLVSEPIGVLLLHERMVESYIYARDNFLKPGGAMFPSGGAIHLAPFTDDALYMETLTKASFFRQNMYGVDLSILSEPAMAEVFAQPVVGLFPPSQLTTSTTAIHDINFYDVSLKDLKEFRIPISWAIERTSLMHGIATWFDIQFAAPPSTTPNPTAELIWQASIWSPNELPGQQAQQPIYGPTVYPPPPANGVSTVLSTSPHAGKTHWQQCRLLLTEPLATNSGERVEGFLDFTVNDQRSYDLTCEIWIARDDGGEHDPATSRSGKFQL…	0	0	0	0	0	0	1	0	0	0	0	0	0	0	0	0	0	0	0	0
QXden1.PacBioOnly_1	1562729	G	A	SNP	synonymous_variant	LOW	g503	g503.t1	protein_coding	p.Asp381Asp	MDNSLTRARKHRHSASWCGSPTEWDFEPSSGHISGEHAQSGLIPADHQLPASLLDQGLTSKGQPKRPMNAFLIFARWRRPILKEENPSLSTGEISTLLSQNWASMDAVTRDFYSSHALALKATFQSRYPAYEYTRRPNNTRKRGSRGGKTYISRRDSSSWKSPDDTSASTVLGGSALGLERMNPRNQDGSSGWNRNGYSIGETEQDSDTDTNKHDNDGSSSSQYSDHSQGNRPASSIHSELPTPQLPYYPLTTEYGPPNELSSSAPAYYKPEITSFSSMSAATSASATTHNNSSGTYGHSPHVFVSPYGWRANRSRPVSTSLMGSSPYSPSSSLSSFSPQLSVNGRLHGHGKVPVENGTNQTYTAATQDYPVPRASSRRPDALIEPSPASQSQQLATAT…	0	0	0	0	1	0	0	0	0	0	0	0	0	0	0	0	0	0	0	0
QXden1.PacBioOnly_1	1565236	C	CTTTTTT	INS	intergenic_region	MODIFIER	g503-g504	g503-g504			#N/A	0	0	0	0	0	0	0	0	1	0	0	0	0	0	0	0	0	0	0	0
QXden1.PacBioOnly_1	1565633	C	T	SNP	intergenic_region	MODIFIER	g503-g504	g503-g504			#N/A	0	0	0	0	0	0	0	0	0	0	0	1	1	0	1	0	0	0	0	0
QXden1.PacBioOnly_1	1569113	T	TA	INS	intergenic_region	MODIFIER	g504-g505	g504-g505			#N/A	0	0	1	0	0	0	0	0	0	0	0	0	0	0	0	0	0	0	0	0
QXden1.PacBioOnly_1	1595859	G	A	SNP	missense_variant	MODERATE	g512	g512.t1	protein_coding	p.Ser913Leu	MAFGKQKRSNKKHDSKPYDHPNSNAASEPLGATPFAPTDEALKGEEEKDLESYLFGKKRAPRVDKTLLELNVEKNKQQDDAVVDSVMGGMADSELFFMDAPGRSKTGEVDQEETNPLDAPFSDDDEEDIMESDNSDSDSEPDSESGSESDSDSESESDSSSSSSSSARSVKKSNSKKAAWQDPDDANIKVSLKSQAKLKKLRQDADEDVVGGKEYERRLKTQFESLNPRPQWATASTSRGIAGQDPLQSLLSSSSPFIASSRARQSVLPSGELDIERIKDVKGGEEGPVRCLGWAPSTGDRDILTVAGSDRRVRIYNINGPSNPLLSTIHIPSLPIDNLKFHPHLPQVLLSGKRPFLHVLSLATSTSARLPLLPPSSNIPAPKSLSSVSFSPDGKILAC…	0	0	0	0	0	0	0	0	0	0	0	1	0	0	0	0	0	0	0	0
QXden1.PacBioOnly_1	1598680	C	T	SNP	intron_variant	MODIFIER	g512	g512.t1	protein_coding		MAFGKQKRSNKKHDSKPYDHPNSNAASEPLGATPFAPTDEALKGEEEKDLESYLFGKKRAPRVDKTLLELNVEKNKQQDDAVVDSVMGGMADSELFFMDAPGRSKTGEVDQEETNPLDAPFSDDDEEDIMESDNSDSDSEPDSESGSESDSDSESESDSSSSSSSSARSVKKSNSKKAAWQDPDDANIKVSLKSQAKLKKLRQDADEDVVGGKEYERRLKTQFESLNPRPQWATASTSRGIAGQDPLQSLLSSSSPFIASSRARQSVLPSGELDIERIKDVKGGEEGPVRCLGWAPSTGDRDILTVAGSDRRVRIYNINGPSNPLLSTIHIPSLPIDNLKFHPHLPQVLLSGKRPFLHVLSLATSTSARLPLLPPSSNIPAPKSLSSVSFSPDGKILAC…	0	0	0	0	0	0	0	0	0	0	0	0	0	0	0	1	0	0	0	0
QXden1.PacBioOnly_1	1616800	G	A	SNP	missense_variant	MODERATE	g516	g516.t1	protein_coding	p.Ala1436Thr	MQTDQVDLIDESNWIVSDGRRRILNFLGCLAELIAAVLHLSYSIGHGQTSSLKPILFCLYWFLPLSSLGRARWHLPSTILLLPPIYFTHFQAGSTYLQVISIILFFLSGTAQCEPERQFIPQDFDKDFQISETGTEQTEKECKGNVGGSASSSVLGWLFFQWPLPLLRLSQSKPLLYPSDLPHLPRKLRSREILSRPAVKDMFDKLLAGQKHTNETESWKLLLRLLWNTNRTGILVLLLLAVIKALLTFLPAYILSLLIQSLEKKSYIPSLSPSFILSQIASSPTPTESNSSYPTKEQITLCVALAATGALSGILSSHQAYWDLENVSEPIKIQLRALLFQKTLRRMDIVALPTSTDEGAGGVGKTQVLNLFTVDVARLAGFGSDAAGVIIAFVDLVIG…	0	0	0	0	0	0	0	0	0	0	0	0	0	0	1	0	0	0	0	0
QXden1.PacBioOnly_1	1621227	C	CGGGGGGGGGGGGGGGGGGGGGGGGGGG	INS	intergenic_region	MODIFIER	g517-g518	g517-g518			#N/A	0	0	0	0	0	0	0	1	0	0	0	0	0	0	0	0	0	0	0	0
QXden1.PacBioOnly_1	1622268	GTC	G	DEL	intron_variant	MODIFIER	g518	g518.t1	protein_coding		MSLSRNEPVPGMPYFLPLNSPAIGSEIVEHTIKVGGPRLKSFEPLNIRDVTFKNRLWVSPMCMYSAEDGHQTDFHFVHIGGFAIRGVGAICLEAHAVLPEGRITPQDAGIWKDSQIEPLKRLVEFCHARTKIGIQLAHAGRKASTKAPWVAKAPAGPQSDVASEDDGGWPDNVYAPSAIPFQETYPQPIEASKEYIENLVQAFKDATERCKKIGFDFIEIHGAHGYLIHSFVSPLSNSRTDEYGGSFENRIRLSKLVSKEVRAIWDRPLFYRISASDWADGPERDQNSGEWVQWGLVQSVMLSKELETLGIDLIDTSSGGLWSKQKIEIKPGYQVHFAEVIRSETSLRVGAVGLLTTAEQIEDVLQEGQADVVFLARELLRNADFVIDPRTSTSEPGLG…	0	0	0	0	0	0	0	0	0	0	0	0	1	0	0	0	0	0	0	0
QXden1.PacBioOnly_1	1633473	G	A	SNP	missense_variant	MODERATE	g522	g522.t1	protein_coding	p.Ala578Val	MQPIPKVPTSQTEISVLRDLGIEKELARLSLKQANGNVDRAADIAFTIMNRPSEEVRKPLPLSTSTVTSVPSNRHIIIPKSSGVSEDEDENSEGDDNGEHGGGSGGGDENQEEGTWSDVRSSTDRRPPFRTFNNGSSEDSSQQTSSRPCAPPSLSSASTITRNPSGSTTLARPAGSGVRANSSFNSSIASSSRSSSRSKPWSHRLTSTASSSSASSYKSTSPHKRSPAVSLSSSPPGGSSGSSSRPLSHQVIRSLPLGSLVALGDQKPDKVYKPPKLNNEAIKYDAAANQLVADLFARSDGSNVSLASINSNKDSSSDTKSSRRSFFGRSRSEKTANQRTSSPYRSTPAIQLPTAMASPDIVTIPPTPINNTPSVTFEEEDSRGRSTRRLSTRSMSPFF…	0	0	0	0	0	0	0	0	0	0	0	0	0	0	0	1	0	0	0	0
QXden1.PacBioOnly_1	1646101	CA	C	DEL	intron_variant	MODIFIER	g525	g525.t1	protein_coding		MVNSIRRPTPYRPVRPHVLPSSSASTSAQSPAPNAPSGPGSTRAHKPVPIRVPRPPRPQVSLHNNLGQRPQANGPSGMAAGVPKGPSRAEEANPRAFVKIEPRLNQSFPPALPSKMEWYPPRSLASSGSETFRPPPVRPLPPAARYAPSMTPRPSFGTDVRATPTGPRSTMPATVPPPPSQPRPAFKGDARTTPTGPRSGSTATIPAPPSGPSISKYKQEVKVEWKIPKLEPGLVSPPIPSFSAQHGPTLSSRPTEDRQVRSPESGPTIPSHSQLQRRESPSSSNPGPVSSVPTVTHHQTPPDDNIPHRPRSSIGRVPREPVQSSLQPELNLSVSSTSGQASDMNRPTEPGILQQNPSSMGRVPSVHTPPISHHVSPSPTPPPIPSTLAPSVAVKAVSG…	0	0	0	0	0	0	0	0	0	0	0	0	0	0	0	0	0	0	0	0
QXden1.PacBioOnly_1	1648660	G	A	SNP	missense_variant	MODERATE	g525	g525.t1	protein_coding	p.Ser215Leu	MVNSIRRPTPYRPVRPHVLPSSSASTSAQSPAPNAPSGPGSTRAHKPVPIRVPRPPRPQVSLHNNLGQRPQANGPSGMAAGVPKGPSRAEEANPRAFVKIEPRLNQSFPPALPSKMEWYPPRSLASSGSETFRPPPVRPLPPAARYAPSMTPRPSFGTDVRATPTGPRSTMPATVPPPPSQPRPAFKGDARTTPTGPRSGSTATIPAPPSGPSISKYKQEVKVEWKIPKLEPGLVSPPIPSFSAQHGPTLSSRPTEDRQVRSPESGPTIPSHSQLQRRESPSSSNPGPVSSVPTVTHHQTPPDDNIPHRPRSSIGRVPREPVQSSLQPELNLSVSSTSGQASDMNRPTEPGILQQNPSSMGRVPSVHTPPISHHVSPSPTPPPIPSTLAPSVAVKAVSG…	0	0	0	0	0	0	0	0	0	0	0	0	0	0	1	0	0	0	0	0
QXden1.PacBioOnly_1	1658986	C	T	SNP	synonymous_variant	LOW	g529	g529.t1	protein_coding	p.Thr163Thr	MSALDTVVKALNTLCPPRPLTVHLLQSEPRRTNTLYTHLAAHPKGTTIQDVLLVLYIHLEPADLSSSPSPITAADDDAASQSCATKSGVEHTTTSSTNPIALISIQAQIFILPREAHTMVYISKADSTGYTLPSSLPSRPYARTIISSFLSYYLCPQSRPTPTVQVHLFARSQRQYLFPDSGLDPEETEGKIKKILSGGALCRWWSDVLERSIKLAGLGPSEVDLECFLPGLSKGETLNTLGRRTEFTWSTDLKNVPHPLHNQAPNPSSVIPTLASTIPTFDDDPRTRFLLELSTPGAGTGSSSLLSSNSALPSLPSASASSITSSSTTPNASGQPKNAMDKDEGEDNDDEEVSNKALAARTIASARLSTIPQDEFYERLAFRQECSLGSQVGFFILST…	1	0	0	0	0	0	0	0	0	0	0	0	0	0	0	0	0	0	0	0
QXden1.PacBioOnly_1	1693794	C	T	SNP	missense_variant	MODERATE	g536	g536.t1	protein_coding	p.Ala262Thr	MALSSSLAYHPSSAALAGPSSLASGSRPPHPNLADPTLTQIPTNFPPFQQQSTQFLAALDAFVLRGKEEIIFRKETRERLVKEAEEQKRRMEEGIDEASRGEGKLLEILEKEASDVAEVQTTISDLKLNLSTLESQERAQTAELKEWTVKVEQLRAEKTLRLSKEAEIRASISRDLRTLENALGFKVEGVDTDKLLIRFTNLSPDDPSKVFSLLIDLSSRLYKVSSISPPLPSLPYILETLNQDRDFHQFLRRIRKAFQIEAN*	0	0	0	0	0	0	0	1	1	0	0	0	0	0	0	0	0	0	0	0
QXden1.PacBioOnly_1	1706943	G	A	SNP	intron_variant	MODIFIER	g539	g539.t1	protein_coding		MASDNQPSSLHQRKGQTQPERAALKEEHVEAEIPSPRSPLRSLIRNSIISLCLGYFAIRGYETFFPTTSEDLLGVPAYFQTEPSFPAPVLTADVEKRDAIKEAFLHSWHAYERDAWGNDDYHPISRKGDNISESGGIGYTIIDTLDTLLVMGLTEEYERARDWVANSLTFDVDVEFNAFELTIRLLGGLLSAHHLSPNPADAALYLTHAKDLADRLLTTFETPSGIPLSKVNLKKRKGLPDLDNRGAASLAEVGSMQLEMKYLSELTGDRIYWDKVERVMDVIRNEPSMEGLYPILLSTETGGFFASEIRLGSRGDSYYEYLIKQYLQTDGHEPVYRQMYDGAMQGIKHKLIYKTKASQLLYTAELGMVRDPKTGQQTWRVNPKQDHLVCFLGGSLLLG…	1	0	0	0	0	0	0	0	0	0	0	0	0	0	0	0	0	0	0	0
QXden1.PacBioOnly_1	1709690	CGT	C	DEL	intergenic_region	MODIFIER	g540-g541	g540-g541			#N/A	0	1	0	0	0	1	0	1	1	0	1	0	1	0	0	0	0	0	0	0
QXden1.PacBioOnly_1	1718289	G	T	SNP	missense_variant	MODERATE	g545	g545.t1	protein_coding	p.Ala506Glu	MASWLFAPSPFDILVDKATSPSIPIGTQDIVTNLEIADEIRAKTIQPKQAVASLKRKLGDKNPNVQMLALKLTDSCIKNGGDQFLSEVASKDFIDNLVSVLRIQTVNHEVKKIGLDFFQQWALAFQSKPELSYVYEVYKSMKQDGINFPSPPTSIPTALLSTSTAPTWIDSEVCLRCRTAFSFTNRKHHCRNCGKVFDQQCSSHSMPLPWFGITDEVRVCDGCWSKSKTGGLAKEAVKQQQKAPQIPGKSAAPRSRADKENEDLQRAIALSLAESSSSSRTGFVPAEPYGAMSEPPLRGKDGRRLEGNDSNRHAAQENDEDDPDLLAAIEATLRDMRDAPSAPAGIPSEDVENTRAIRHGVNGPIGPREWELSPREEDAILTFSQTVEQASRLGERDLR…	0	0	0	0	0	0	0	0	0	0	0	0	0	1	0	0	0	0	0	0
QXden1.PacBioOnly_1	1718296	T	C	SNP	missense_variant	MODERATE	g545	g545.t1	protein_coding	p.Thr504Ala	MASWLFAPSPFDILVDKATSPSIPIGTQDIVTNLEIADEIRAKTIQPKQAVASLKRKLGDKNPNVQMLALKLTDSCIKNGGDQFLSEVASKDFIDNLVSVLRIQTVNHEVKKIGLDFFQQWALAFQSKPELSYVYEVYKSMKQDGINFPSPPTSIPTALLSTSTAPTWIDSEVCLRCRTAFSFTNRKHHCRNCGKVFDQQCSSHSMPLPWFGITDEVRVCDGCWSKSKTGGLAKEAVKQQQKAPQIPGKSAAPRSRADKENEDLQRAIALSLAESSSSSRTGFVPAEPYGAMSEPPLRGKDGRRLEGNDSNRHAAQENDEDDPDLLAAIEATLRDMRDAPSAPAGIPSEDVENTRAIRHGVNGPIGPREWELSPREEDAILTFSQTVEQASRLGERDLR…	0	0	0	0	0	0	0	0	0	0	0	0	0	1	0	0	0	0	0	0
QXden1.PacBioOnly_1	1726633	A	G	SNP	splice_region_variant&intron_variant	LOW	g547	g547.t1	protein_coding		MHPTRPHPNPLPQQTHSRPSVYPVDSSWAGQSTPSSLSSSFEGPQSQQAFYHPSPLDRYSHQHSQPTQMYQQQQQQQQHPQQHPQHQLHHQHQQQPQQRQVSPAHALVSLGQKRPMPITGSVNFGSPLRDQESFAEPPYLGQISSQQQQLQPQQHEQLPPSKKLKRQSSQTRMSPSPFDEASSDEGDEDDDGEGEEGEEESDVTGRSKPKVNKGKRNTDDNGSVEPVIGPDGKPLKVKATRGSRACTVCRKLKMRCFSENGPPCKRCAASGQECVFEESNRGKKSTKKHEAMAQSLRKMEQTLDTVLRSIHNPSGGLPSGMVTRTPSPINGTPPIPTGANPLLLLQQHHQHQAGTPQPATSLPSIQSMDYPEGSQGASIRYSGGLTNSAASQAVLDGIL…	0	0	0	0	1	0	0	0	0	0	0	0	0	0	0	0	0	0	0	0
QXden1.PacBioOnly_1	1734964	G	A	SNP	missense_variant	MODERATE	g549	g549.t1	protein_coding	p.Leu414Phe	MFAKAAQKLGVPEEQIGFVFCLIAAFPLASVYNRLPLGSVRHSYSIAVAAFFLIAVLKLWSGFFQLVFSIIGTYLIVIFNRTNRMPWLVFAFVMVHLTINHILRTIIDPSLNLMGITGAQMVLVMKLSSFAWNIHDGRRSLSELDAAQAATRLTKVPGLWSFLGYALFFPSVLIGPSFDFALYDSHVNKKLSTESNNNQPSTSSTSARSVQTASVTMSSIKQPDIRGDDDVSGSVARTKSPSGRKRVAYVHLAVGLGFLGAYALLGSKASYQNTLRPEWQSYSWHFKFLYVQAAGFIARLKYYGVWELSDGAMILCGFGFNGYDPKTGRTKWNKVRNIDIIRIETAENYKVLFDSWNMRTSIWLRESVYKRINSHGKKPGFKTTLATFTTSAFWHGTQP…	0	0	0	0	0	0	0	0	0	1	0	0	0	0	0	0	0	1	0	0
QXden1.PacBioOnly_1	1736258	G	A	SNP	missense_variant	MODERATE	g549	g549.t1	protein_coding	p.Leu111Phe	MFAKAAQKLGVPEEQIGFVFCLIAAFPLASVYNRLPLGSVRHSYSIAVAAFFLIAVLKLWSGFFQLVFSIIGTYLIVIFNRTNRMPWLVFAFVMVHLTINHILRTIIDPSLNLMGITGAQMVLVMKLSSFAWNIHDGRRSLSELDAAQAATRLTKVPGLWSFLGYALFFPSVLIGPSFDFALYDSHVNKKLSTESNNNQPSTSSTSARSVQTASVTMSSIKQPDIRGDDDVSGSVARTKSPSGRKRVAYVHLAVGLGFLGAYALLGSKASYQNTLRPEWQSYSWHFKFLYVQAAGFIARLKYYGVWELSDGAMILCGFGFNGYDPKTGRTKWNKVRNIDIIRIETAENYKVLFDSWNMRTSIWLRESVYKRINSHGKKPGFKTTLATFTTSAFWHGTQP…	0	0	0	0	0	0	0	0	0	1	0	0	0	0	0	0	0	1	0	0
QXden1.PacBioOnly_1	1736938	C	T	SNP	missense_variant	MODERATE	g549	g549.t1	protein_coding	p.Gly10Ser	MFAKAAQKLGVPEEQIGFVFCLIAAFPLASVYNRLPLGSVRHSYSIAVAAFFLIAVLKLWSGFFQLVFSIIGTYLIVIFNRTNRMPWLVFAFVMVHLTINHILRTIIDPSLNLMGITGAQMVLVMKLSSFAWNIHDGRRSLSELDAAQAATRLTKVPGLWSFLGYALFFPSVLIGPSFDFALYDSHVNKKLSTESNNNQPSTSSTSARSVQTASVTMSSIKQPDIRGDDDVSGSVARTKSPSGRKRVAYVHLAVGLGFLGAYALLGSKASYQNTLRPEWQSYSWHFKFLYVQAAGFIARLKYYGVWELSDGAMILCGFGFNGYDPKTGRTKWNKVRNIDIIRIETAENYKVLFDSWNMRTSIWLRESVYKRINSHGKKPGFKTTLATFTTSAFWHGTQP…	0	0	1	0	0	0	0	0	0	0	0	0	0	0	0	0	0	0	0	0
QXden1.PacBioOnly_1	1750139	C	T	SNP	missense_variant	MODERATE	g554	g554.t1	protein_coding	p.Pro1162Ser	MRLSLALLMTCTVVVAAQKHVNLQLETVWQDHPFLFSILEQTSLNSPEAYLPILTHLSQRPDFPILAANSTALYHAAHALLPNYLHPSQIPAWDLGLAAGESAPAVEALLSVHQMLVDPEMNDCGAWVEWNGKRGCGPDGAVEVLGLGKGKEGINWDESINSTIRSYPFDHLLCLNIDSTLPPLTLYFAPSSTLFPPLLHLLQSFPELPLLVRYRMDPPLVSDLEGSSQATFVPVKKQKGVPVQGWGVEMVLKKMEYSSVDDRQDNVFNEEQIKEKRIIPEEDPILTEALGNDPWRENATPLNEVELTQLPFATASLILSHPSPLVALELLSQSFPLFTNALSRLPFDPKEPDNRALIKEGSFNRKQWEQLGGAGVGWQGSRREVEGRVWIDGKEIQAG…	0	0	0	0	0	0	0	0	0	0	0	1	0	0	0	0	0	0	0	0
QXden1.PacBioOnly_1	1752762	A	G	SNP	intergenic_region	MODIFIER	g554-g555	g554-g555			#N/A	0	0	0	0	0	0	0	0	0	0	0	1	0	0	0	0	0	0	0	0
QXden1.PacBioOnly_1	1778240	AAGG	A	DEL	intergenic_region	MODIFIER	g562-g563	g562-g563			#N/A	1	1	1	1	1	1	1	1	1	1	1	1	1	1	1	1	1	1	1	1
QXden1.PacBioOnly_1	1780243	G	A	SNP	intergenic_region	MODIFIER	g563-g564	g563-g564			#N/A	0	0	0	0	0	0	0	0	0	1	0	0	0	0	0	0	1	1	0	0
QXden1.PacBioOnly_1	1781992	C	CA,CAA	INS,INS	intron_variant	MODIFIER	g564	g564.t1	protein_coding		MAAIKAVAFVSLGGHKANERRVGAIVFIPSYQHITSFFPMSHIPDVEKANSAHLNGGSGGSSVPLGEHQGQQYYNPNLINRAITPGGHPLDTSQPAFPIYHRKLGNPAPLGLLAFASTTFILSWFNVGIRNIDTPNIILSMAFAYGGLCQLLAGMWEFAAGNTFGATAFSSYGGFWISFGFIYWPSSGILTATYAPGELASVLGIYLIAWFIFTFLMMLGTLRSSLALFLVFFFLTWTFLLLAIGEFQASANCHKAGGALGIITAFIAFYTGISGIYTADTTFFTLPTYSLAREADKAKNQ*	0	0	0	0	0	0	0	0	0	0	0	0	0	1	0	0	0	0	0	1
QXden1.PacBioOnly_1	1781992	C	CA,CAA	INS,INS	intron_variant	MODIFIER	g564	g564.t1	protein_coding		MAAIKAVAFVSLGGHKANERRVGAIVFIPSYQHITSFFPMSHIPDVEKANSAHLNGGSGGSSVPLGEHQGQQYYNPNLINRAITPGGHPLDTSQPAFPIYHRKLGNPAPLGLLAFASTTFILSWFNVGIRNIDTPNIILSMAFAYGGLCQLLAGMWEFAAGNTFGATAFSSYGGFWISFGFIYWPSSGILTATYAPGELASVLGIYLIAWFIFTFLMMLGTLRSSLALFLVFFFLTWTFLLLAIGEFQASANCHKAGGALGIITAFIAFYTGISGIYTADTTFFTLPTYSLAREADKAKNQ*	0	0	0	0	0	0	0	0	0	0	0	0	0	1	0	0	0	0	0	1
QXden1.PacBioOnly_1	1783303	CCA	C,CCACA	DEL,INS	intergenic_region	MODIFIER	g564-g565	g564-g565			#N/A	0	0	0	0	1	0	0	1	1	1	1	1	0	0	0	0	0	0	0	0
QXden1.PacBioOnly_1	1783303	CCA	C,CCACA	DEL,INS	intergenic_region	MODIFIER	g564-g565	g564-g565			#N/A	0	0	0	0	1	0	0	1	1	1	1	1	0	0	0	0	0	0	0	0
QXden1.PacBioOnly_1	1811209	C	T	SNP	synonymous_variant	LOW	g574	g574.t1	protein_coding	p.Arg73Arg	MAQSTYSSSLPLLPYPASSPRPTSPDGGFRAYADDQDDAGPSATSRYRPPLHYASRSSSPLANFCYESLDLVRSSAWFGLAAVGVVFLLGAGIGSSFGSSSSTASTPSVSSPTMSTPAKRDYNPWILPGLIRNRPIISPADQLRMGFDIFPFGTYDSVRWEPIPGKNGSEGERTESLLEDLRKALDINQAPEGWDWAQNKTILGIGDSLMRNNVDTFTKHIGNMTIGRQPHQFTDPQGSKWSGSQQMYLIHVPHVNLTVANWFHNGMIEHEVDGFFTNESTPQVFEQKFNNVFLPTLYEEGGLNGRVPDMIIFESLSWDLVLLARLANDAGDTRYAGRPFDDIELDWYRGRMIEVLALLRKTFPRTKIVMQTPHIGIRQPQSAFAPIRKFQQGQMVSSI…	0	0	0	0	0	0	0	0	0	0	0	0	0	0	1	0	0	0	0	0
QXden1.PacBioOnly_1	1817713	G	GT	INS	splice_region_variant&intron_variant	LOW	g578	g578.t1	protein_coding		MAPPPSKKTTTTNASGTSTPKERRPKEEMAVKPDQAAYQAEQDAIRSEIDALQTQLNEVKNKISLATNSPNASSEPSRRNQLKAELDSLKGVQAEAKGKRGKILDELKKVRDEMNKKIKDMQAAKAKLPYRTVDEVDSQIKSLEREVESGALTIANEKRKLAEISQLKRSRRSVESFGDVQQSIDDLKATADGLSAKLDDPELKAASEKFDSLKAELNELQKEGDALYESRNKLYNERREISAKLDEVHGRRKEKAAAYKDAQDVYWTKVQEERARKAERAKAERKATEDARRLETATRLRDEAKISAFQAQIEDCQTIIDYLLGNTSAKTSRALQEKKTIEGVAALEGRKVAVDENLVVQKKKGDDETFFVGGGKKKKNGGQQKKGTATAAAAAAPAD…	0	0	0	0	0	0	0	0	0	0	0	0	0	0	0	0	0	0	0	0
QXden1.PacBioOnly_1	1823096	C	CAT	INS	intergenic_region	MODIFIER	g580-g581	g580-g581			#N/A	1	1	1	1	1	1	1	1	1	1	1	1	1	1	1	1	1	1	1	1
QXden1.PacBioOnly_1	1824125	TAAG	T	DEL	intron_variant	MODIFIER	g581	g581.t1	protein_coding		MATSLIPSRIAKVQAETPLLFDSFFLLVLRLIFFFACRKFLKRTLSPALRRVSKPEYLIPTSSDTVCSANDDEDLTTPFLTPEPTRHPSTTSLATLPYSPRDGYARQDSNLDLSTETFMLSVKSPSPTGGGRGRFPRSVAHVENEDDASMKEVTGKRSAHHGGLARTIFSCCFSESCMLLCLVFMQSVGFLHPRSRKINWNISINFLLVLLLLAIPFFQSMLLTRYRRSANTSSRPTKRGLSRRYILAMVPFSGCLFLFACIPVPAGMKEQGTGLFNFAIMRASVLGVLILGGLSGFGSITTALSFLENMSRGHWQAISSEDLLNAERSLYHVRRDLSIKKEELRRTGANQVDPGWLRRTLKTIAGGSDERSSLNKEIAGLEMMEIQISKNLGAMKIRK…	0	0	1	0	0	0	0	0	0	0	0	0	0	1	0	0	0	0	0	0
QXden1.PacBioOnly_1	1828280	ATG	A	DEL	intergenic_region	MODIFIER	g582-g583	g582-g583			#N/A	0	1	0	0	0	0	0	0	0	0	1	0	0	0	0	1	0	0	0	0
QXden1.PacBioOnly_1	1830508	T	TGGGGGGG,TGGGGGGGGGGGG	INS,INS	intergenic_region	MODIFIER	g583-g584	g583-g584			#N/A	0	0	0	0	1	0	0	0	0	0	1	0	0	0	0	0	0	0	0	0
QXden1.PacBioOnly_1	1830508	T	TGGGGGGG,TGGGGGGGGGGGG	INS,INS	intergenic_region	MODIFIER	g583-g584	g583-g584			#N/A	0	0	0	0	1	0	0	0	0	0	1	0	0	0	0	0	0	0	0	0
QXden1.PacBioOnly_1	1830531	C	G	SNP	intergenic_region	MODIFIER	g583-g584	g583-g584			#N/A	0	0	0	0	0	0	0	0	0	0	0	1	0	0	0	0	0	0	0	0
QXden1.PacBioOnly_1	1836053	G	GT	INS	intron_variant	MODIFIER	g585	g585.t1	protein_coding		MAEDYSFLGDLALEAVLAEVGEGAEGLSNVGLGGSKRALGKDDIYNDNWEDDEDNLGAGKGKDWEKEIDEEMKTQPDTYAFPSTSSTDKYYLQGLAMLNKTNSNAISTASPSASPSSSAVSSPAPAATASLMDVKSEPVEVSLPPVSPIKPPVRVERTIEEMFPDFRKGETLNFVDMFSNPSRFAKIPKGKPKKRYREHIKPLSPPRVGFPSLLESPPAPRVKTLSRILPKPPNLDAENVWEDTEGVEDDELLEKARARVHSCTDWYWDIGVNDPRSYDMVNMMEWETQIMFDSSGPPLNKRRRPDTLTPFNRELDEGSWANLIMFDSTKSPRPEFLRPIEEEESVDATNVVKKPSSPKQVVSARLAPTNLDPYNISNDHHYEGMKHRVRQTFGSIIVQ…	0	0	0	0	0	0	0	1	0	0	0	0	0	0	0	0	0	0	0	0
QXden1.PacBioOnly_1	1839141	TTCC	T	DEL	disruptive_inframe_deletion	MODERATE	g586	g586.t1	protein_coding	p.Glu360del	MALEIESSTLARNSLKLIKDYQDMNGTSYETLSAPPTPLQFSKIVQLGRPVVIKGYGRSIPAFGKWSASYLSDTMGEQLISVAVTPDGNADALYDHPPEDLEHSTAYFVEPHAEKMTMQSFLNKLTSPSNTTEIVYLQSQNGNLYNPYSEDTEYAALLDDVPQDVPWANEALGQEHPDATNIWIGTSASATSLHKDPYENIYAVIRGSKTFTVLPPTEGLLVGTKLYPHAKWHRSSESSSLSLLPSSPVQDDKQTGQIPWASVNPTLPPSTAPTPLFRHARPMSINVDEGDALYLPSGWWHYVTQTEGDEGFCAAVNWWFDSDFTGERWVMRTFLERAGRELNWIEDGAVDSDEEEEEEEEDVEDI*	0	0	0	0	1	0	0	0	0	0	0	0	0	0	0	0	0	0	0	0
QXden1.PacBioOnly_1	1839141	TTCC	T	DEL	disruptive_inframe_deletion	MODERATE	g586	g586.t2	protein_coding	p.Glu331del	MALEIESSTLARNSLKLIKDYQDMNGTSYETLSAPPTPLQFSKIVQLGRPVVIKGYGRSIPAFGKWSASYLSDTMGEQLISVAVTPDGCFSFLNKLTSPSNTTEIVYLQSQNGNLYNPYSEDTEYAALLDDVPQDVPWANEALGQEHPDATNIWIGTSASATSLHKDPYENIYAVIRGSKTFTVLPPTEGLLVGTKLYPHAKWHRSSESSSLSLLPSSPVQDDKQTGQIPWASVNPTLPPSTAPTPLFRHARPMSINVDEGDALYLPSGWWHYVTQTEGDEGFCAAVNWWFDSDFTGERWVMRTFLERAGRELNWIEDGAVDSDEEEEEEEEDVEDI*	0	0	0	0	1	0	0	0	0	0	0	0	0	0	0	0	0	0	0	0
QXden1.PacBioOnly_1	1841128	C	T	SNP	intergenic_region	MODIFIER	g586-g587	g586-g587			#N/A	0	0	0	0	0	0	0	0	0	1	0	0	0	0	0	0	0	1	0	0
QXden1.PacBioOnly_1	1841168	C	T	SNP	missense_variant	MODERATE	g587	g587.t1	protein_coding	p.Glu149Lys	MTSSLNGSCFCQQTRYTLHPTSLTDGSTNLTMSAYCHCTGCQRMNGTPFVHTTHWKEQAISFEGAEPARYEQKEGKFKLRCEKCGSPIGTWSSKTDEYSIWPSTLNRDRSGKPIGLDLMKPTGHIFYDTRVIDIDDGLPKWDEYEIKAEGKLEK*	0	0	0	0	0	0	0	0	0	1	0	0	0	0	0	0	0	1	0	0
QXden1.PacBioOnly_1	1856562	GGTGT	GGT,G	DEL,DEL	intron_variant	MODIFIER	g592	g592.t1	protein_coding		MLSLSSLLPALRVRAPVQAAPVLVRFAGQERRSGSVDPKFAQAKLDRLNRIEKAAEMFSSGILPGEITEKLDLGKSYAISTVRGYLINKAWEAPEFKEILSENMDRAFHEPGFLHGCSDFEEASSVLRRLEEKAKQDKALGRNTFFNNNNNNNNNNNNNRRF*	1	1	1	1	1	1	1	1	1	1	1	1	1	1	1	1	1	1	1	1
QXden1.PacBioOnly_1	1856562	GGTGT	GGT,G	DEL,DEL	intron_variant	MODIFIER	g592	g592.t1	protein_coding		MLSLSSLLPALRVRAPVQAAPVLVRFAGQERRSGSVDPKFAQAKLDRLNRIEKAAEMFSSGILPGEITEKLDLGKSYAISTVRGYLINKAWEAPEFKEILSENMDRAFHEPGFLHGCSDFEEASSVLRRLEEKAKQDKALGRNTFFNNNNNNNNNNNNNRRF*	1	1	1	1	1	1	1	1	1	1	1	1	1	1	1	1	1	1	1	1
QXden1.PacBioOnly_1	1876315	C	T	SNP	missense_variant	MODERATE	g601	g601.t1	protein_coding	p.Gly787Asp	MPLGHGFSYSSAPVKTISEIQFGILSPEEIKAYSVALIEYPEVIDEITQKQKRGGLMDPKMGTIDRNFKCETCGEGMSECPGHFGHIELAKPVFHIGFMIKVKKILECICVNCGKLKVDLRDPTVRQVVRRVPAKDRLKHIWEKAKAKTVCDTDEVPEEGKEGAENALEAVPGHGGCGHVQPLIRKEGLKLFVVYKKQKEEEDDEDIKMLQPDKRPFTASEVYNLLRKISSEDLQTMGLSESFARPDWMILTVLPVPPPPVRPSISVDGGAMRSEDDLTYKLSEILKANMQVRTREQEGAPPHVIAEFEQLLQYHVATYMDNDIAGIPQALQKSGRPVKAIRARLKGKEGRLRGNLMGKRVDFSARTVITGDPNLQLDQVGVPKSIAMTLTYPERVTPY…	0	0	0	0	0	1	0	0	0	0	0	0	0	0	0	0	0	0	0	0
QXden1.PacBioOnly_1	1876596	C	T	SNP	synonymous_variant	LOW	g601	g601.t1	protein_coding	p.Gln693Gln	MPLGHGFSYSSAPVKTISEIQFGILSPEEIKAYSVALIEYPEVIDEITQKQKRGGLMDPKMGTIDRNFKCETCGEGMSECPGHFGHIELAKPVFHIGFMIKVKKILECICVNCGKLKVDLRDPTVRQVVRRVPAKDRLKHIWEKAKAKTVCDTDEVPEEGKEGAENALEAVPGHGGCGHVQPLIRKEGLKLFVVYKKQKEEEDDEDIKMLQPDKRPFTASEVYNLLRKISSEDLQTMGLSESFARPDWMILTVLPVPPPPVRPSISVDGGAMRSEDDLTYKLSEILKANMQVRTREQEGAPPHVIAEFEQLLQYHVATYMDNDIAGIPQALQKSGRPVKAIRARLKGKEGRLRGNLMGKRVDFSARTVITGDPNLQLDQVGVPKSIAMTLTYPERVTPY…	0	0	0	0	0	1	0	0	0	0	0	0	0	0	0	0	0	0	0	0
QXden1.PacBioOnly_1	1882416	TAG	T	DEL	frameshift_variant	HIGH	g602	g602.t1	protein_coding	p.Lys376fs	MEFITSALKNTTLPADLAGSASSLYPSVNMADLNILEQLWVRWYLYIGNPVLATGIMSFVLHEVVYFGRCLPLVIIDQIPYFRKWKLQPGKVPTAKQQWDCTKLVLLSHFTVELPQIWGFHPMAEYFGMSTHSVPFPSWTTMAWQVAIFFVFEDTFHYFAHRWLHTPMLYKHIHKLHHEFSAPFGLAAEYAHPIEVLILGAGTVGGPLLFAVASQTILKSLGFDTTLHIFTVYVWVIFKLFQAVEAHSGYDFPWGPRHWIPFWSGAEHHDYHHMAFVNNYSTSFRWWDHLLGTDDKYTAYRKRVAAAKASERAKVEAAENVKTEAEGLAAEKALLARSGESKPKNVRLGDEVASDGKESAPMNVLKVAAEQEEAKKSK*	0	0	0	0	0	0	0	0	0	0	0	0	1	0	0	0	0	0	0	0
QXden1.PacBioOnly_1	1883888	G	A	SNP	missense_variant	MODERATE	g603	g603.t1	protein_coding	p.Gly45Glu	MLFSTVLSAALALPLLALAAPVDVEKRGGSRFTYYDTSVGLGACGNWNANSAYTVALNSADYAAWGGGYPSAVCGKKIWVKYGGKTVSASIQDECPSCSKGQLDLSEGLFGSLADKDLGVIYGTWGYQSTKKTKSRAIRRDGEAEVEAEEDVEYDGEDFLTFEQALAEASA*	0	0	0	0	0	0	0	0	0	0	1	0	0	0	0	0	0	0	0	0
QXden1.PacBioOnly_1	1902706	G	A	SNP	missense_variant	MODERATE	g609	g609.t1	protein_coding	p.Leu651Phe	MDHSDVSDSAKKRMSKFGLACLKCRSRKIKCDSRKPVCENCEKKGFECVFDETPKTRGPDKNPGRKRRTAAQMHAEAKLLRGQGLSETSKKSSAKAASSLSSIEKNQAFSNQFNHSAEFSSQQQIPTFLSPKIDESSSDGRRSTSSNDMLSASSSSGLLIDSSHVLASNPSHPSNHVADLRRPGPPFASGFPSQSADADEGSSDPSSLPIKFHHQHQQTRHHHRHQQQNHYIHPSAIASSYTYGAPPLSLPPPQMFSHPSGTYYSSQDPSMNARLSYPDQSNNETSQLAESHSPMRQPSQATSVHLALVSPVPSNSNQNMTSSQNNSYQLGYDNPRTQYQRYQQQNDLQQMQASSINPSHSGHVYQYPSSAPASGESQLSSGYQHYNQQRALYQQSRQS…	0	0	0	0	0	0	0	0	0	0	0	0	0	1	0	0	0	0	0	0
QXden1.PacBioOnly_1	1907887	C	T	SNP	intergenic_region	MODIFIER	g611-g612	g611-g612			#N/A	1	0	0	0	0	0	0	0	0	0	0	0	0	0	0	0	0	0	0	0
QXden1.PacBioOnly_1	1931757	C	CT	INS	intron_variant	MODIFIER	g623	g623.t1	protein_coding		MQTASNLIPSLASKPSSSSLSSLSPSIPSASVQASSASVKQEPQSQSIALIHDTEDDHESSFDEGDDNKRPRLRLARACDRCKRRKIKCDTNSPCSPCIAAKQACTFNTPLRRSSKPRTPSDKPRKNVKDLEARMAFLEQQLRQVPPHIHNAALSQLDASLINPSMKTPDAATSPNAQKLFVTPSSTLLGKAGPTNMSRPGLQTPFEGVSPGAYGFTFTPPSGGPSVGKVQNGWTASVGKSDSDGGITSLIGSSKAAQNGMDRLEKEMNAMDLSPGFIYLDEVGMTKWQGATSGFPLLERLAEAELHPHHTKRQHSHCSSASPECTTAWSGTPVDTEHPPSSGEKPKALRQAVSSPNTFNTSPLSGGPFLSSSVPTPSGSIEHGAEYHSFTTSHSEDPS…	0	0	1	0	0	0	0	0	0	0	0	0	0	0	0	0	0	0	0	0
QXden1.PacBioOnly_1	1934924	AGG	A	DEL	intron_variant	MODIFIER	g623	g623.t1	protein_coding		MQTASNLIPSLASKPSSSSLSSLSPSIPSASVQASSASVKQEPQSQSIALIHDTEDDHESSFDEGDDNKRPRLRLARACDRCKRRKIKCDTNSPCSPCIAAKQACTFNTPLRRSSKPRTPSDKPRKNVKDLEARMAFLEQQLRQVPPHIHNAALSQLDASLINPSMKTPDAATSPNAQKLFVTPSSTLLGKAGPTNMSRPGLQTPFEGVSPGAYGFTFTPPSGGPSVGKVQNGWTASVGKSDSDGGITSLIGSSKAAQNGMDRLEKEMNAMDLSPGFIYLDEVGMTKWQGATSGFPLLERLAEAELHPHHTKRQHSHCSSASPECTTAWSGTPVDTEHPPSSGEKPKALRQAVSSPNTFNTSPLSGGPFLSSSVPTPSGSIEHGAEYHSFTTSHSEDPS…	1	1	1	1	1	1	1	1	1	1	1	1	1	0	1	1	1	1	1	1
QXden1.PacBioOnly_1	1953046	A	AT	INS	intergenic_region	MODIFIER	g628-g629	g628-g629			#N/A	0	0	0	0	1	0	0	0	0	0	0	0	0	0	0	0	0	0	0	0
QXden1.PacBioOnly_1	1953100	CCT	C	DEL	intergenic_region	MODIFIER	g628-g629	g628-g629			#N/A	1	1	1	0	0	0	0	1	0	0	0	0	0	0	0	1	0	0	0	0
QXden1.PacBioOnly_1	1956137	G	A	SNP	missense_variant	MODERATE	g630	g630.t1	protein_coding	p.Ala71Thr	MLTSIKQRARRHSKAIAVSAGVIGGVYLAGAYALDRLREIQERALDERRAKENLKRRFLQNQEDATFTLAALLPTLSPQILEAMEVEDLHRQLAQLTKPSPTSTHTSTSSPKSIKASKQKERIQVQLGDMGDSVVSLSASSVASSEEAKSIEGGEEASSKTKDEGSSESRSEDRQVASGLMGESWASEFKAASQAGSMHAMDASVSSFSTDVSESVISDSTLASSHGSGSPHVGSSYPPLPPSAPASPPPEPEPPVPSKTKTQIWNELKLLTFTRTITTIYTLVLLSLQTRVQLNILGRHAYLRSVREPDSGPSDASHTPESSWWNLFIGAPDIHEQKVDQEIEISEDDELVYLSFGWWLVHVGWKEVGQRVKLAVEEVFTPISLKKMIDRTDVEILLS…	0	0	0	1	0	0	0	0	0	0	0	0	0	0	0	0	0	0	0	0
QXden1.PacBioOnly_1	1972045	TTTG	T	DEL	intron_variant	MODIFIER	g636	g636.t1	protein_coding		MSEQAEIAPTFPVAKRVSGTHPDHPVPHVGPTLQHYHDFHAQTVGGKQGSDEWWRKMAKDTLYWHRPFETVRSGSFEHGDLQWFAEGGLNASYNCVDRWAFKNPEKTAILYEADEPGQHVEISYGELLREVSRVANVLKSWGVKKGDTVSIYLPMTWQAAAAFLACARIGAVHSVVFAGFSAESLRDRCNDCECKVVITSDEGKRGGKTIATKAIVDSALKQCPLVEHVLVLKRTGGKIAWTEGRDAWWHEETAKVPSVCPVEVMNAEDPLFILYTSGSTGKPKGVVHTTGGYLLGAALTVKYVFDVHPDDKFACMADVGWITGHTYIIYGPLLNGVTTTIFESTPVYPTPSRYWDCVDKHKITHIYTAPTAIRLLRRLGEDYVKHHDLSSLRVIGSVG…	0	0	0	0	0	0	0	0	0	0	0	1	0	0	0	0	0	0	0	0
QXden1.PacBioOnly_1	1974506	GT	G	DEL	intron_variant	MODIFIER	g636	g636.t1	protein_coding		MSEQAEIAPTFPVAKRVSGTHPDHPVPHVGPTLQHYHDFHAQTVGGKQGSDEWWRKMAKDTLYWHRPFETVRSGSFEHGDLQWFAEGGLNASYNCVDRWAFKNPEKTAILYEADEPGQHVEISYGELLREVSRVANVLKSWGVKKGDTVSIYLPMTWQAAAAFLACARIGAVHSVVFAGFSAESLRDRCNDCECKVVITSDEGKRGGKTIATKAIVDSALKQCPLVEHVLVLKRTGGKIAWTEGRDAWWHEETAKVPSVCPVEVMNAEDPLFILYTSGSTGKPKGVVHTTGGYLLGAALTVKYVFDVHPDDKFACMADVGWITGHTYIIYGPLLNGVTTTIFESTPVYPTPSRYWDCVDKHKITHIYTAPTAIRLLRRLGEDYVKHHDLSSLRVIGSVG…	0	0	0	0	0	0	0	0	0	0	1	0	0	0	0	0	0	0	0	0
QXden1.PacBioOnly_1	1975235	ATGC	A	DEL	intergenic_region	MODIFIER	g636-g637	g636-g637			#N/A	0	0	0	0	0	0	0	0	0	0	0	0	0	0	0	0	0	0	0	1
QXden1.PacBioOnly_1	1981634	ATG	A	DEL	intergenic_region	MODIFIER	g638-g639	g638-g639			#N/A	0	0	0	1	1	0	1	0	0	0	1	0	1	0	0	0	0	1	0	1
QXden1.PacBioOnly_1	1981959	GCA	G	DEL	intergenic_region	MODIFIER	g638-g639	g638-g639			#N/A	0	0	0	0	0	0	0	0	0	0	1	0	0	0	0	0	0	0	0	0
QXden1.PacBioOnly_1	2006299	G	GA	INS	intergenic_region	MODIFIER	g647-g648	g647-g648			#N/A	0	0	0	0	0	0	1	0	0	0	0	0	0	0	0	0	0	0	0	0
QXden1.PacBioOnly_1	2023913	T	C	SNP	intron_variant	MODIFIER	g650	g650.t1	protein_coding		MEHHPSLDSVDASLQVDRVISFGSSPSGSLPDLLMDIDSPALTEGDREISDHQLIKKPSASLDPGNINDPPSETAAIAAATTTENTLSSSLSSSAPYPLSTQFISLVPRGFTAITPTSQSNNSSPSSSQAPSLTQVSTVLNSDTPPRHLEQTPSSAPLSPLAPKADTDGGLSTASSILKVQTSTGDRNSSTVSPRSRPKLFFEDSDSDHGSNSPRSRPNGTSEGDGSVSTQPTQTSEDFQLDNSLLTFTVHPPVDPSDGPSTSFQSATSHSAASGARRPSRTPSAPPSNSKLAGSITKGLSGRLGSLGVGQTSDRNKQSASSDSDSEIEYMSGLTPVKNEPSTAARTKSIEVKQEREAPGSIKRKLSFVGNDQSDSIGPQPTVLPEEGGYLGEFVVEGY…	0	0	0	0	0	0	0	0	0	0	0	0	0	0	0	1	0	0	0	0
QXden1.PacBioOnly_1	2026682	G	A	SNP	missense_variant	MODERATE	g651	g651.t1	protein_coding	p.Glu119Lys	MPQPNFVLSSYLASPLPTLQGSPPLGVGGKSPRPDWPDGLLQSLVKIKDFKEMVDKYFKEQVPTNSLPTHPGHLFPHLQSLSRTMSLSPDASLLKALKTLPLDAVVAAISAWNLSNDPETSAKVSSSLEADAHPLEELGEVKIDGAEVGTVSGLKDSVAWKYGKSPMGETEFILVDSRADVPALVVRALTIPFEQEDFDEFSVTGTYRYNPKSKASWLWSRQSLGTKRLGIKHFVLTNYNNWVFGVFNEDHTFAAVSPVISASAEDPSVLQALTYWSQSALGAEGGFKIGAKPQASLSDQVLFPTNPARRASMNKGKERVRPEKRLDPKIASESDVEDDDA*	0	0	0	1	0	0	0	0	0	0	0	0	0	0	0	0	0	0	0	0
QXden1.PacBioOnly_1	2028509	C	CT	INS	intron_variant	MODIFIER	g652	g652.t1	protein_coding		MAPNTVPIFFPPQLSNGRSTRLGQTGVGVGGGTSSSSDHILMELPPEIVKLIEQGSESNPLSLTIKGRPSDEAVLCTPNSTYSIRTVQISNELVLLSLPSSSSSSSTPIEGDRIASSGTGEDVFGKVSVSPKEVDGGTGSVSDETGETEEKLMYTETLHELMELTSCVPRLGRIEDVLRGQEWSGLKDRQTRSNIKGEASENDTEDDEDEEDGERPRKRTRYTLAHLRSIIQASDAELDQGLKDRNVIELDGKLLPLPPTRLCHLLCLLLSLLVIHSPTEPPLSAPFALIAPDLRKRGVGPELGEAVMNLFGKVDTDMDWVLDDVKGIVREVGRGLLLGLETNVGIPLEDFMSNWAESVGDAFSAHTVLTSLEGNYLINPPTVLSPQPTLLPFAYTSLP…	0	0	0	1	0	0	0	0	0	0	0	0	0	0	1	0	0	0	1	0
QXden1.PacBioOnly_1	2033811	GGT	GGTGT,G	INS,DEL	intergenic_region	MODIFIER	g654-g655	g654-g655			#N/A	0	0	0	0	1	0	0	0	0	0	0	0	0	0	0	0	1	0	0	0
QXden1.PacBioOnly_1	2033811	GGT	GGTGT,G	INS,DEL	intergenic_region	MODIFIER	g654-g655	g654-g655			#N/A	0	0	0	0	1	0	0	0	0	0	0	0	0	0	0	0	1	0	0	0
QXden1.PacBioOnly_1	2036738	G	A	SNP	missense_variant	MODERATE	g656	g656.t1	protein_coding	p.Ala695Val	MGLPAYASNRPASEATALPRWVHYLPLLLLAPLISDKVTSTLFPPAQPSFIQVGLDKCAAIKAAPLLTHHTRKVSDRFVPGTQPVLLTNATIWTGNKDGQEVILAGSVLLEGGLIKAISKSKDDIKDLLKRSCHVHEIDVGGKWITPGIVDMHSHLGVSSSPDLKGSSDTNSLKAPILPYLRSIDGINTHDAAYNLSIAGGITTALILPGSANNIGGQAFVIKPRQTAENTPSSMVLENPWVIDDVNGGLKRTGFDRHMKHACGENIHRVYNDNRFDQGWNFRKAYNKATQIRAKQDAWCAKGKLNTEEFPDELEWEALVDVLRGKVKVNVHCYETVDFDQLIRLTNEFKFELAAVHHAHEAWLVTDLIKKSYGITPTAAIFATNARYKRESFRGSEFA…	0	0	0	0	0	0	0	0	0	0	0	1	0	0	0	0	0	0	0	0
QXden1.PacBioOnly_1	2051022	C	T	SNP	intergenic_region	MODIFIER	g660-g661	g660-g661			#N/A	0	0	0	0	0	0	0	0	0	0	1	0	0	0	0	0	0	0	0	0
QXden1.PacBioOnly_1	2077405	C	T	SNP	missense_variant	MODERATE	g668	g668.t1	protein_coding	p.Gly586Asp	MDKALSLPTAQDFQPTPSPRPPPPLYSIALSLSSEGSSTADHHHPPPSIVASPRELALAFKHNETPPAGLTVDENREGVAQRSTGRVAGPITLEWVDFPSSSVEGSIDASSAQPIASQSGTLNLPLGVVHLYRHSSSTKPGDGQSAERPNLPLACSSSAHVTAEVKSASKEQIAQTAHDTTLVAILAIPSYMTPSDFLAYVGQVEEEMECLRMIRDVSPARSLGLIKFRSQQASEEFIEEYNGKPFNSLEPETCHVVPILNVLTHYVQPTSAVQTNSASSDANSASDDLKAVPTAAFPIMLESERPSISLTDPLLKDTYELPTSFQMGRLSMSGMSILSDAALRKRVKRECVLLEDKIKSPSVGHRKRRITSVILLVMRDEGKSVDLSDLWFGWLWEIF…	0	0	0	0	0	0	0	0	0	0	0	0	0	0	1	0	0	0	0	0
QXden1.PacBioOnly_1	2091571	G	A	SNP	splice_donor_variant&intron_variant	HIGH	g671	g671.t1	protein_coding		MPFLSSRILSASTPAAFAAKAAFRPRALAVSRNPIHIRRQNFSSSLLRFSEFPPHDVERVEEEVDVCIVGAGPAGLCAAIRLKQLEQEHGGEEKRIVVLEKGAEAGSHILSGAVIETKALDELLPNWKELGAPLNQPASNGAMRFLFPNSSYPIPHPPQMSNKGNYIVSLSQVTAWLAAQAEELGVEIYPGFAGARLLFSEDGKSVRGVGTNDVGLDKSGRMKESYEPGMNFISKVTLLGEGAHGSLSKIAMKKFNLRADCDPQTYGIGLKEVWKVRDEVYEPGKVIHTMGWPLDWKTYGGGWEYHTEGGMVSLGLVIGLDYTNPYLNPYKEFQRMKHHPYYKKLLEGGERLAYGARVLNEGGVQSIPKLFFPGGALIGCSAGFVNVPKIKGTHNAMKS…	0	0	1	0	0	0	0	0	0	0	0	0	0	0	0	0	0	0	0	0
QXden1.PacBioOnly_1	2094736	T	TAAGGAC	INS	disruptive_inframe_insertion	MODERATE	g672	g672.t1	protein_coding	p.Asp330_Lys331dup	MSDNTPNSNEDLVLLDPEGDIILESSDGLALVVRKVQLQANSAVFVDMLQLALSGNLIGGKPVVKLSDMGSDLKLFLSFIVPSMRRARYLAIEDCNRIIDMADKYDTPIIRDFILTYLRVFTEMDHINVFGLAVVYRDAELARQALFHFRSGSDFCWHTKECESCRAVRTEAECSTAHCKGPSRCINGCSRALPSLDTPHLKSDSLADISKANLERFHAQDIINFARLHEMVLWSDLTWKDVAIDFHLNTQINLYVDIARLRLANSSEEDDDDRLSGLGNRIDRITKDKDKDKDKDKDKDKDKDKDKDKDKDKDKDKDKDKDKDKDKDKDKGTRQGSGLTKDPNLGD*	1	1	1	1	1	1	1	1	1	1	1	1	1	0	1	1	1	1	1	0
QXden1.PacBioOnly_1	2113835	C	T	SNP	synonymous_variant	LOW	g679	g679.t1	protein_coding	p.Leu231Leu	MGKTLIQFPSSPAFVNALNDEETLLAFLGTIVLVLITAIYFVWSSTNDALERTIILVGPPGSGKTSVFAELAHGSRPATHSSLKPSTSHFILAPPKTSSSSSSTTGTKNKAQARKFKIIDYPGHPRLAQGLQDLLSREIRGKKRVAVVFVVDGAQSGREKEIGSVVDALLPILPHTLPPSPTPVLLLSTKLDLVPNSTTRSLAVPRLHTSLTRELNARKSALGSTSGKIDLLETDQDASGSASAGGSGGDGGIEQRESVEEVLRMGAPGSKWRWEDWKGISWAGGWTGKPVGVGLGRPAVGVGKEKEKASIVDVEDEEQDKEEKKKTKPDGEDGLQELKQWLWNLK*	0	0	0	1	0	0	0	0	0	0	0	0	0	0	0	0	0	0	0	0
QXden1.PacBioOnly_1	2124123	C	T	SNP	missense_variant	MODERATE	g683	g683.t1	protein_coding	p.Gly5Asp	MSSPGKARPGSFQSSHLYRPSSSGPNSWTNPPLRIPQVPPRLNSPAGPSPSGSANQSAISVGERVAVSSSPVEQSNLGASLNAGLQSATRRFSLASGSGSGSGVTTPTTNAALFAQSANTGTFAPSPTKELPELSLDAIPHEDKVKVLGKHLVSTQDRRQSQSVTPDHGSAFSITPGAAGRGSLYGAQPGESMVGSLAGTEAGSSIHGGDENDFSIPYASQGGDVTHDLYKWAQTHQQSHSLRKARSASFSHPVRDSDGFRGVAQIKEPGGFRRDFIHARARERGEENPRVLRNVIDFLFLYGHFAGEDLNEDDEDDEDDEDSLPTTLPRTQATEETPLLSNSTNSLSKRGKLARSLSRPRKPPGNGIQGTASATEAVFMLLKGFVGTGVLFMGKAFLN…	0	0	0	0	0	0	0	0	0	0	0	0	0	0	0	1	0	0	0	0
QXden1.PacBioOnly_1	2125083	TCA	T	DEL	intergenic_region	MODIFIER	g683-g684	g683-g684			#N/A	0	0	0	0	1	0	0	0	0	0	0	0	0	0	1	0	1	0	0	1
QXden1.PacBioOnly_1	2132126	C	CT	INS	intergenic_region	MODIFIER	g685-g686	g685-g686			#N/A	0	1	0	0	0	0	0	0	0	0	1	0	0	0	0	0	0	0	1	0
QXden1.PacBioOnly_1	2132240	CTCT	C	DEL	intergenic_region	MODIFIER	g685-g686	g685-g686			#N/A	0	0	0	1	0	0	0	0	0	0	0	0	0	0	0	0	0	0	0	0
QXden1.PacBioOnly_1	2132599	G	GT,GTTT	INS,INS	intron_variant	MODIFIER	g686	g686.t1	protein_coding		MFALKLSALLSLASVALAATDATCTRSYTVVSGDICDWISKANSVSTFQLALLNNDVDDACSNLYIGQDLCLGTDTYDCKETYTVVDNDTCDGIIESNSLNSTALYQNNPQINVDCSNIYIGEVLCVANDAFAYPNIVEVTTEESTTYLANANAYEDLPWCE*	0	0	0	1	0	0	0	0	0	0	1	0	0	0	0	1	0	0	1	0
QXden1.PacBioOnly_1	2132599	G	GT,GTTT	INS,INS	intron_variant	MODIFIER	g686	g686.t1	protein_coding		MFALKLSALLSLASVALAATDATCTRSYTVVSGDICDWISKANSVSTFQLALLNNDVDDACSNLYIGQDLCLGTDTYDCKETYTVVDNDTCDGIIESNSLNSTALYQNNPQINVDCSNIYIGEVLCVANDAFAYPNIVEVTTEESTTYLANANAYEDLPWCE*	0	0	0	1	0	0	0	0	0	0	1	0	0	0	0	1	0	0	1	0
QXden1.PacBioOnly_1	2158430	C	T	SNP	splice_donor_variant&intron_variant	HIGH	g693	g693.t1	protein_coding		MSNPGRVILSRLARQLQQSAKSGGGSNGGSPPPGALLGGGGVALLIAGGLLLQNSLFNVDGGHRAILYTRTGGIQSTIYPEGTHFAIPWFQTPIDFDVRAKPRNIASLTGTKDLQMVNITCRVLSRPDVQNLPTIYRELGTDYDERVLPSIVNEVLKAVVAQFTAAQIITMREQVSRLVRDNLVRRANQFNLQLDDVSITHVAFSPEFTHAVEAKQIAQQTAQRAAFLVDQAIQEKQSIIVRAQGEAKSAELIGEAVKANKGFLELRRLEAARDIANIVANSGNKLMLDSGSLLLDVTEESAKR*	0	0	0	0	1	0	0	0	0	0	0	0	0	0	0	0	0	0	0	0
QXden1.PacBioOnly_1	2171251	G	A	SNP	missense_variant	MODERATE	g697	g697.t1	protein_coding	p.Ala639Val	MSSGNQWKDADPIILSSDEDELKRPSQFNVLSTTSGPSTSDFQGPKRRSIYPPVSMSHLTAEATPSKLSNKNSRAKETPVSQIDKFQDRRSNNVNLYDEVEVLEKSNSSFKPGEQVVRDEGDYFQDQTARQEAFGKLSRIDVEIRGVQDQIRSLQTLVEDLKRQRKELQRLTEDPSRREGMGVHSALNPTSVGKDYSHGTFKWTGALKQSMKDVFSIHQFRLCQEGVCNANMDGRDLICIMPTGGGKSLTYQLPAIISRGTTVVISPLLSLMADQIMHLTEHNISAVMLTGSTSKAAQRDIFDRLLYGGDETPHKPKGKGKKSATHASDGEEDGREIKLIYVTPEKVAKSKMLSSTFQKMHTAGRLSRFVLDEAHCVSQLGHDYRPDYGKLSIIRTLFP…	0	0	0	0	0	0	0	0	0	0	1	0	0	0	0	0	0	0	0	0
QXden1.PacBioOnly_1	2186644	TTC	T	DEL	intron_variant	MODIFIER	g704	g704.t1	protein_coding		MPAEPLCLVRGSINVDEFFHLPHIVRPGETISSTSLSRRAGGKGANQACAVARSAGGPVRLIGAVGADGIWAKDLLESYGVDVDGVVVQKDGVTGRAVIQLDGEGENCIILYQGANHAELPLPSEFSPRPSHLLLQNEIPLPQTLHYLSLCPPTSSSSEGTSAIFNPSPMLSSEEIASFPWWKLGWLIVNEGEMEDLLKDLSSSSDSSSPSADIKHLKESIETIGEAAPEKYETFLPTLLQLARHKSLQPPAGSHKTTSPSIVLTLGSAGSFALLSPSGPSGRYGLIYTPASKLQGETRDTTGAGDCFAGFLVGGLMRLLGEGKSESDQQGMRDVMRVATQAAGMCVESHGAQEAVPEMKSVQARLAAL*	0	0	0	0	0	0	0	0	0	0	0	0	0	0	0	0	0	0	0	0
QXden1.PacBioOnly_1	2186932	AC	CC,A	SNP,DEL	intergenic_region	MODIFIER	g704-g705	g704-g705			#N/A	0	0	0	1	1	1	1	0	0	0	1	1	1	0	0	0	1	0	1	0
QXden1.PacBioOnly_1	2186932	AC	CC,A	SNP,DEL	intergenic_region	MODIFIER	g704-g705	g704-g705			#N/A	0	0	0	1	1	1	1	0	0	0	1	1	1	0	0	0	1	0	1	0
QXden1.PacBioOnly_1	2188856	AGCG	A	DEL	disruptive_inframe_deletion	MODERATE	g705	g705.t1	protein_coding	p.Ala758del	MSSIFPPNYTLSRSSTTTTDSHFPGGTDMSSPSSSVFSTPCSSSSSLSTLVDPVPNVGRPSVFDYFAPKVTLMNDKQDSLGLHAKFLRRNKSDRSRSSEEPAMLTPTPTTPTEQVTLGVRKERSFTSPLAGRKSKVALQESHHHSSSSLPQVTTPEKVPSQLTQPEIPTPVPSQSRRRWSISPSSPLYNTVYQQAPPSSEPSGQATSTTKPSNPSVRRLSLDLRSSSAPDINKHTLGSSPLPSPSLSINGNQAGHFKMSKSSAGGARRRIAQDTDESAYASFESCINGALAHEKKAKSYGDAVESSAKAFHHFTRANDLLTLALDQRPDDFEALIYKASLIHIMSSRFYLASESLMALQSILAKLRSALSDPITEKVVPPSLYIAAQFQKARCVYLLAT…	0	0	0	0	0	0	0	0	0	0	0	0	0	0	0	0	0	0	0	1
QXden1.PacBioOnly_1	2218424	T	G	SNP	intergenic_region	MODIFIER	g713-g714	g713-g714			#N/A	0	0	0	0	0	1	1	0	0	0	0	0	0	0	0	0	0	0	1	0
QXden1.PacBioOnly_1	2221276	C	T	SNP	splice_donor_variant&intron_variant	HIGH	g716	g716.t1	protein_coding		MASSSSSIAQKTFELVNDIKPLDPSDEIFLYDSEEQKAIDRAAPWKQDPNYFTEVRISAIALIKMVIHARSGGIYEIMGLMQGKVVGRTFCIMDTFALPVQGTETRVNAQAEADGYMVDHLSGSKQVDRPENVVGWYHSHPGYGCWLSGIDVSTQFTNQQYQDPWLAVVIDPNRTISAGKVDIGAFRTYPEGYKSSSSSSAYQSVPLDKIEDFGVHANEYYPLKVSYFKSSLDTKLLDLLWEKYWVKTLSNSPLVTGRAFHVEQLGDLAAKLDQAKSSLQTASRPSIIPPAGKQGKSASTGRTQLREEEEKTALGKAVKDSTRLAMETQHALMAQVLKDQLFNAPRMTQDSSTA*	0	0	0	0	0	0	0	0	0	0	0	0	0	0	0	1	0	0	0	0
QXden1.PacBioOnly_1	2221295	C	T	SNP	missense_variant	MODERATE	g716	g716.t1	protein_coding	p.Gly315Glu	MASSSSSIAQKTFELVNDIKPLDPSDEIFLYDSEEQKAIDRAAPWKQDPNYFTEVRISAIALIKMVIHARSGGIYEIMGLMQGKVVGRTFCIMDTFALPVQGTETRVNAQAEADGYMVDHLSGSKQVDRPENVVGWYHSHPGYGCWLSGIDVSTQFTNQQYQDPWLAVVIDPNRTISAGKVDIGAFRTYPEGYKSSSSSSAYQSVPLDKIEDFGVHANEYYPLKVSYFKSSLDTKLLDLLWEKYWVKTLSNSPLVTGRAFHVEQLGDLAAKLDQAKSSLQTASRPSIIPPAGKQGKSASTGRTQLREEEEKTALGKAVKDSTRLAMETQHALMAQVLKDQLFNAPRMTQDSSTA*	0	0	0	0	0	0	0	0	0	0	0	0	0	0	0	1	0	0	0	0
QXden1.PacBioOnly_1	2238071	G	A	SNP	missense_variant	MODERATE	g721	g721.t1	protein_coding	p.Gly1080Asp	MTKIIDIPRTGIFAWGTSSSSLPILATGTAAGALDESFSSEGILEFWDIYPDGTRKSAERSDDVIDGEERDGDRDKSGIDEMAGEETAGGADEDEEDDFLAEIKPTNQLKSIKSFKVNSRFNRLVWGNPIANRSHGLLVAGMETGELSVYDPAKILGGSNLSDSTVFQATRHKGPVRGLDFNHGKKQLLASGSSDGEIFIWDMNSLSSTSTHYTPGSTPSKPGDITSLAWNTQHQSILASSLSSGYTIIWDLRSRKQIRTLSYGGAGSAGGMSGLGFGASLTGGRAAMSSVLWHPENPMSIITASDDDASPVVMVWDLKNSEVPERILTGHDKGILSLSWCKQDPDLLLSSGKDNRTILWNPQSSEMLGELPVSDNWVFQTAWNPRNPDILATASYDGK…	0	0	1	0	0	0	0	0	0	0	0	0	0	0	0	0	0	0	0	0
QXden1.PacBioOnly_1	2248117	G	A	SNP	intergenic_region	MODIFIER	g724-g725	g724-g725			#N/A	0	0	1	0	0	0	0	0	0	0	0	0	0	0	0	0	0	0	0	0
QXden1.PacBioOnly_1	2250206	G	A	SNP	missense_variant	MODERATE	g725	g725.t1	protein_coding	p.Thr497Met	MSSEPSPPTKALKRGSACQTCRKRKLGLLSLTRDFQRRLSSTGEKPTCKTCLKNAQECIYDEVVQPKTRIRKLEDKISRLESILAQSGSDRVGPARSAPATERKRSTGTFPYPAINHAISESFPEGSPPERRAKRDGQEAFSQAFEELWGMSTTASRLDDFEFFGDQQPAFPAYPMIPSGLPEETVEPETSDHVLGVLNKLIEESNPVGSVPVDPWEFDLALMNDGGALKSPTQPLPMELDLFASLRINQDIYHPDQSSMSFFQTDMPPATMLPTPEASSASSISSSSVPMETRSAALRAYVLDREELPREIRDMVLRSFFDRRNSFGIVLDVERFWSKLESPVEEDQPHPAFLFAMYLCGSQFSPDKAVRALDDMFFDMAKKNLDEGVANSDKRVIDL…	0	0	0	0	0	0	0	0	0	0	0	0	0	1	0	0	0	0	0	0
QXden1.PacBioOnly_1	2250664	C	CA	INS	intron_variant	MODIFIER	g725	g725.t1	protein_coding		MSSEPSPPTKALKRGSACQTCRKRKLGLLSLTRDFQRRLSSTGEKPTCKTCLKNAQECIYDEVVQPKTRIRKLEDKISRLESILAQSGSDRVGPARSAPATERKRSTGTFPYPAINHAISESFPEGSPPERRAKRDGQEAFSQAFEELWGMSTTASRLDDFEFFGDQQPAFPAYPMIPSGLPEETVEPETSDHVLGVLNKLIEESNPVGSVPVDPWEFDLALMNDGGALKSPTQPLPMELDLFASLRINQDIYHPDQSSMSFFQTDMPPATMLPTPEASSASSISSSSVPMETRSAALRAYVLDREELPREIRDMVLRSFFDRRNSFGIVLDVERFWSKLESPVEEDQPHPAFLFAMYLCGSQFSPDKAVRALDDMFFDMAKKNLDEGVANSDKRVIDL…	0	0	1	0	0	0	0	0	0	0	0	0	0	0	0	0	0	0	0	0
QXden1.PacBioOnly_1	2266001	C	CAG	INS	intergenic_region	MODIFIER	g731-g732	g731-g732			#N/A	1	1	1	1	1	1	1	1	1	1	1	1	1	1	1	1	1	1	1	1
QXden1.PacBioOnly_1	2267404	G	GA	INS	intergenic_region	MODIFIER	g732-g733	g732-g733			#N/A	0	0	0	0	0	0	0	0	0	0	0	0	0	1	0	0	0	0	0	0
QXden1.PacBioOnly_1	2269548	C	T	SNP	missense_variant	MODERATE	g733	g733.t1	protein_coding	p.Val57Ile	MGLSNIVRNVVSGPKARFVDKTSNHDLDLVYLTDRIILMGYPASGIEAVYRNKMSHVSAFLEEKHREHYRVFNFCPLSENAYPPTSFQKRISRYPFPDHHAPPLPLLYLATDEMKTYLEADPKNVVVIHCKAGKGRTGTVACCLIERLGGVEKVKTDHGMTRGSVLQSDQASDARYSTPTASEDLVVSSSDPNERSVGSVEPALGRSKSVKAKHRKSASVAPHIAPHPAAETLEFHTSRRMANPSLGKPGVSIPSQRRFINYYVTSLRHLNSSQSEDCSLSSFGIYPAAVSQADCKPMLRLLEVIVQHAAPPVKEFATTPRLKGEASRYLDSFVNHLDQLVRQSTDQEGFPAVLEGAGGLGIGMSGLGTDEVGGEGSPPSSGDRTGPKGGSGMVRSLGE…	0	0	0	0	1	0	0	0	0	0	0	0	0	0	0	0	0	0	0	0
QXden1.PacBioOnly_1	2290283	G	C	SNP	missense_variant	MODERATE	g739	g739.t1	protein_coding	p.Ala343Pro	MSNRSRAWDEPNPASLSATTPPAPAVSAQEAAERAAAIAAKLANNYAKPAPKREKEDFDGEFTHDIEINDLRNRYLLTKGSTQTQLHQETGASITTKGTWLPDKSKATAAEPPLYLHIVATSQEILDGAVKKVNDLIAADLGPLVEDRSQWGRNRERFGNQIPASGANGAPVGGGEPDGGAPPAEQAGGRFGGRPGERRKWPEEKVPIGLESLRNFNVRAKVVGPGGLFVKHIQAETGTRVQIKGLGSGFYDQETGRESEDPMHVSISGPDESQVEKAKLLAEDLLLVVRSEWAKARDAQQLQQGVYSGFPMQNYYQQQQQQQQMQHQQYAQPGQPGQPAPPAPAGAPPPPPPPGDDAPPPPPPSGDDAPPPPPDSQSAGGPPSSAPPAAAPVAEDPQE…	0	1	0	0	0	0	0	0	0	0	0	0	0	0	0	0	0	0	0	0
QXden1.PacBioOnly_1	2290283	G	C	SNP	missense_variant	MODERATE	g739	g739.t2	protein_coding	p.Ala342Pro	MSNRSRAWDEPNPASLSATTPPAPAVSAQEAAERAAAIAAKLANNYAKPAPKREKEDFDGEFTHDIEINDLRNRYLLTKGSTQTQLHQETGASITTKGTWLPDKSKATAAEPPLYLHIVATSQEILDGAVKKVNDLIAADLGPLVEDRSQWGRNRERFGNQIPASGANGAPVGGGEPDGGAPPAEQAGGRFGGRPGERRKWPEEKVPIGLESLRNFNVRAKVVGPGGLFVKHIQAETGTRVQIKGLGSGFYDQETGRESEDPMHVSISGPDESQVEKAKLLAEDLLLVVRSEWAKARDAQQLQQGVYSGFPMQNYYQQQQQQQMQHQQYAQPGQPGQPAPPAPAGAPPPPPPPGDDAPPPPPPSGDDAPPPPPDSQSAGGPPSSAPPAAAPVAEDPQEA…	0	1	0	0	0	0	0	0	0	0	0	0	0	0	0	0	0	0	0	0
QXden1.PacBioOnly_1	2290289	G	C	SNP	missense_variant	MODERATE	g739	g739.t1	protein_coding	p.Ala345Pro	MSNRSRAWDEPNPASLSATTPPAPAVSAQEAAERAAAIAAKLANNYAKPAPKREKEDFDGEFTHDIEINDLRNRYLLTKGSTQTQLHQETGASITTKGTWLPDKSKATAAEPPLYLHIVATSQEILDGAVKKVNDLIAADLGPLVEDRSQWGRNRERFGNQIPASGANGAPVGGGEPDGGAPPAEQAGGRFGGRPGERRKWPEEKVPIGLESLRNFNVRAKVVGPGGLFVKHIQAETGTRVQIKGLGSGFYDQETGRESEDPMHVSISGPDESQVEKAKLLAEDLLLVVRSEWAKARDAQQLQQGVYSGFPMQNYYQQQQQQQQMQHQQYAQPGQPGQPAPPAPAGAPPPPPPPGDDAPPPPPPSGDDAPPPPPDSQSAGGPPSSAPPAAAPVAEDPQE…	0	1	0	0	0	0	0	0	0	0	0	0	0	0	0	0	0	0	0	0
QXden1.PacBioOnly_1	2290289	G	C	SNP	missense_variant	MODERATE	g739	g739.t2	protein_coding	p.Ala344Pro	MSNRSRAWDEPNPASLSATTPPAPAVSAQEAAERAAAIAAKLANNYAKPAPKREKEDFDGEFTHDIEINDLRNRYLLTKGSTQTQLHQETGASITTKGTWLPDKSKATAAEPPLYLHIVATSQEILDGAVKKVNDLIAADLGPLVEDRSQWGRNRERFGNQIPASGANGAPVGGGEPDGGAPPAEQAGGRFGGRPGERRKWPEEKVPIGLESLRNFNVRAKVVGPGGLFVKHIQAETGTRVQIKGLGSGFYDQETGRESEDPMHVSISGPDESQVEKAKLLAEDLLLVVRSEWAKARDAQQLQQGVYSGFPMQNYYQQQQQQQMQHQQYAQPGQPGQPAPPAPAGAPPPPPPPGDDAPPPPPPSGDDAPPPPPDSQSAGGPPSSAPPAAAPVAEDPQEA…	0	1	0	0	0	0	0	0	0	0	0	0	0	0	0	0	0	0	0	0
QXden1.PacBioOnly_1	2300193	G	A	SNP	missense_variant	MODERATE	g744	g744.t1	protein_coding	p.Pro466Ser	MAPSKSKRARIAAGGTVVSQDKLHWKPVARPTQASFGALDQEGGVLELEEVEGVEVCYEELPGGGKKVVFKTIQPVDSSTENTDGGEVAVTEDMETDDIDDADSWNGIASDVETEAQSIPMVDKTQSKAEKEESSSKTDAPTLTVPGLEEKTPSAEDLKKKAKAEEKKKRIAKLKAEKREQNLLVLREQEKIDAKATEEKMDELFDDELLPSWSPFALHPHIKRSLLHLSYTSPTPIQAAALPKGLSQKDIVGVAETGSGKTLSYGLPILSYCLNTNRTELAVAEGGRRELKGLILAPTRELAIQVCQHLEQVLDPTKVDGNNKKKKGKPQPKGKGKGKQQQAEEDKQEEENEKEEEEAIKQGRKAPPRVSVGAITGGMAVQKQKRVWERGVDILVATP…	0	0	0	0	0	0	0	0	0	0	0	1	0	0	0	0	0	0	0	0
QXden1.PacBioOnly_1	2311308	G	A	SNP	missense_variant	MODERATE	g747	g747.t1	protein_coding	p.Val272Ile	MSFNYSFSDQSNTATRASAPWSAVQSRYDLSPSPPPLPTSGIDLDDYMDYDDKKQDIPINMNNGFNDEEDDNDEREMGEGSDMKRLMKAWVAERCAPGILKWEDDLVDGLMWRVEQQKEMVSTLLSEDSTSEEEHFKLMLVQTEMERAKFLLRSYLRTRLSKIEKYAQMITITPTVQPLLSPLELKHARKFYALVASHFKLSVLDSLPDRMGDLEEVQSDGLSMVAKPNPTTAVFIYCRRDIGPQRLPSGEEADFAKGTTHLVRWSMVEQWVKDGRAELI*	0	0	0	0	1	0	0	0	0	0	0	0	0	0	0	0	0	0	0	0
QXden1.PacBioOnly_1	2319913	GA	G	DEL	intergenic_region	MODIFIER	g750-g751	g750-g751			#N/A	0	0	0	0	0	0	0	0	1	0	0	1	0	0	0	0	0	0	0	0
QXden1.PacBioOnly_1	2321264	T	A	SNP	splice_acceptor_variant&intron_variant	HIGH	g751	g751.t1	protein_coding		MGRLGSKVGIRAWISIGSAGRDVCSGVGGVVDGGNIDDDDDDDDDVDDVLGNAIFGRDPLNGDVLNDDMLDGNALDVNPDTELVRMGEVVVDTDGITFWRSSCDALSSLLSL*	0	0	0	0	0	0	0	0	0	0	0	0	0	0	0	1	0	0	0	0
QXden1.PacBioOnly_1	2346800	G	A	SNP	missense_variant	MODERATE	g760	g760.t1	protein_coding	p.Val12Ile	MEPEKPSFEISVTSEDPKKKDDKESKENEESKDTSGTEKKKAINGEGKSGKNEPAVDELSEEDQSLKNELEMLVERLKESDITLYIPALESLRNLIRTSTSSMTSVPKPLKFLRPFYSELEAVRSAWGAELSTQKTLLASILSVLAMTYSDTGKRDTLHYRLISQSTEDPGSWGNEYVRHLAAELGEEYLEISLPADEGEEKPKLDGKDSIVEDAKEQDKKIPSSPRAETTKEGLLKLALDLVPFFLKHNAEADAVDLLLELEAIERILEVVDKDTYQRVCLYMVSCVNLLVPPDDIRFLRTAHAIYAKHSRYSEAMTLAIRIGDKDLVREAFNAPANLSMKKQLAFHLARSNIPIDWVTPEIAEGSDDMPELEEELVECISNTKLSEFFKLFAKELDV…	0	0	0	1	0	0	0	0	0	0	0	0	0	0	0	0	0	0	0	0
QXden1.PacBioOnly_1	2349982	C	T	SNP	synonymous_variant	LOW	g760	g760.t1	protein_coding	p.Asp677Asp	MEPEKPSFEISVTSEDPKKKDDKESKENEESKDTSGTEKKKAINGEGKSGKNEPAVDELSEEDQSLKNELEMLVERLKESDITLYIPALESLRNLIRTSTSSMTSVPKPLKFLRPFYSELEAVRSAWGAELSTQKTLLASILSVLAMTYSDTGKRDTLHYRLISQSTEDPGSWGNEYVRHLAAELGEEYLEISLPADEGEEKPKLDGKDSIVEDAKEQDKKIPSSPRAETTKEGLLKLALDLVPFFLKHNAEADAVDLLLELEAIERILEVVDKDTYQRVCLYMVSCVNLLVPPDDIRFLRTAHAIYAKHSRYSEAMTLAIRIGDKDLVREAFNAPANLSMKKQLAFHLARSNIPIDWVTPEIAEGSDDMPELEEELVECISNTKLSEFFKLFAKELDV…	0	0	0	0	0	0	0	0	0	0	0	1	0	0	0	0	0	0	0	0
QXden1.PacBioOnly_1	2365420	CA	C,CAA	DEL,INS	intron_variant	MODIFIER	g764	g764.t1	protein_coding		MPFFSNIANLFGVANSKQTSFETHSHSKASSRGRAANNNPDLFSPSVRNRPYASDLSSQVALGVGDSFHGSRPDSPALPSNAFLSGIQRPDSPGSSRLQTSFSYPPRAISADGGAAYGHVVNPAADAYDPSRASISGSFVNDPRAPRSGLWQPSAPHPHAVYPPLGQTWQRIRLFLDTTYPDLADSLNLPATGLGLNDLELRLNMPLPSSVRESYLCTDGQDTDGGCTDGLFFGLPFMPLEEVLTEWQYWRRVETDPQTGANTMLQERMRSFPPRWCKRAYANRGWLPLISDRAGNYIGVDLDPGPAGEWGQVILFGRDFDTKCVLWKGEGEGGWGRWLASFADDLESAEGWELERDGNESSDSEDEIGYASYSGGNVYGDEANGLRLSGHYRGWPVLE…	0	1	0	0	1	0	0	1	0	0	0	0	0	0	0	0	1	0	0	0
QXden1.PacBioOnly_1	2365420	CA	C,CAA	DEL,INS	intron_variant	MODIFIER	g764	g764.t1	protein_coding		MPFFSNIANLFGVANSKQTSFETHSHSKASSRGRAANNNPDLFSPSVRNRPYASDLSSQVALGVGDSFHGSRPDSPALPSNAFLSGIQRPDSPGSSRLQTSFSYPPRAISADGGAAYGHVVNPAADAYDPSRASISGSFVNDPRAPRSGLWQPSAPHPHAVYPPLGQTWQRIRLFLDTTYPDLADSLNLPATGLGLNDLELRLNMPLPSSVRESYLCTDGQDTDGGCTDGLFFGLPFMPLEEVLTEWQYWRRVETDPQTGANTMLQERMRSFPPRWCKRAYANRGWLPLISDRAGNYIGVDLDPGPAGEWGQVILFGRDFDTKCVLWKGEGEGGWGRWLASFADDLESAEGWELERDGNESSDSEDEIGYASYSGGNVYGDEANGLRLSGHYRGWPVLE…	0	1	0	0	1	0	0	1	0	0	0	0	0	0	0	0	1	0	0	0
QXden1.PacBioOnly_1	2379145	G	A	SNP	missense_variant	MODERATE	g767	g767.t1	protein_coding	p.Glu472Lys	MSASGQQRTVDDALLFECAWEVANKVGGIYTVIKTKAPVTCAEYGKRYTLIGPLSYKSAPMEVDSVEPEPGSAMAKTLDSMRAQGVKLIYGNWLIEGAPRVILFDTSSMYHRMDEWKADLWTVAGIPAPANDHETNETIVFGYLVAWFLGEFVSHHLTSAVVAHFHEWQAGLAIPLCRKRHIDLTTVFTTHATLLGRYLCAGSVDFYNNLQYFDVDHEAGKRGIYHRYCIERSATHCADVFTTVSHITAYEAEHLLKRKPDGVVPNGLNVTKFSAMHEFQNLHAVSKNKINDFIRGHFYGSYDFDLEDTLYLFTAGRYEYRNKGVDMFIEGLARLNHMLKESGSKTTVVAFIIMPAATQSYTIEALKGQAVTKQLQDTVDEIKNRVGNRLFEHAARYTG…	0	0	0	0	0	0	1	0	0	0	0	0	0	0	0	0	0	0	0	0
QXden1.PacBioOnly_1	2383713	G	GT	INS	intergenic_region	MODIFIER	g768-g769	g768-g769			#N/A	0	0	0	0	0	0	0	1	0	0	0	0	0	0	0	0	0	0	0	0
QXden1.PacBioOnly_1	2385068	CCT	C	DEL	intron_variant	MODIFIER	g769	g769.t1	protein_coding		MRSTKTMIEDFYARHVRPTVRLKHVLLISVFFLIGTLVSLHSTDDALSARWTGANSAPRLQQALHLQDAEHRRLAWNHGKGKSWVNVSHPQESFYQTLLPDVRYATALIQGGLSNQLVGSLELLDYAQRSGRVGVLNDFVRYPIIDDAEHPPQDRLPVEMIFDLARYTELTSHPSLTFRDLKNSSTTLDQLACIAPQSGILSLTNKPPVRMSEEMNMNKIQPEGVQVNVWPCPIETGSNQAISMAGLVEFSEGGWWDFYERTVTTQNGGSEFGSLNRNFVCWADMYWVTDKQDIFSRWDPNWPGWTNVGKYLRYSTHLENLKDRYTDLVLGQHAQSNLPGHQRPFIAIHARHNDFPCSDQTSATCFKSATTYLEEITRIKKVLLDEQGVVIGDQDVIMF…	0	0	0	0	0	1	0	0	0	0	0	0	0	0	0	0	0	0	0	0
QXden1.PacBioOnly_1	2404997	C	T	SNP	intron_variant	MODIFIER	g776	g776.t1	protein_coding		MPFGQLVVGPPGSGKSTYCHGMHQFLTALNRPVHIVNLDPANETLPYPCSLSISSLVTLQDAMDEFGLGPNGAMLYCMEYLEENFDWLVEELDKLEGGYFIFDIAGQVELSTNHGSLTRIMDRLRKLDYRLAAVHLSDASYLTDASKYISVLLTSLRTMLQLEMPHINVLSKMDIITQFGDLPFNLDFYTEVQDLSQLSILLDKDPRLSKFGDLNRAICEIVEDFGLVGFETLAVEDKKSMLHLLKILDKATGYIFIPPTQPSSSSATDGSPADLFQPSSSSSRTPNADALFGSIAGRIPGRDIGDIQERWVDRKEEFDEWEREEWKKEGEEAKRVAAAAVGKRRGGME*	0	0	0	0	1	0	0	0	0	0	0	0	0	0	0	0	0	0	0	0
QXden1.PacBioOnly_1	2410372	A	G	SNP	intron_variant	MODIFIER	g778	g778.t1	protein_coding		MSVLRRAVASSSSSVTQSVLSARRQICLTASLSAKKAKSGRVNINSTPSIQELDQLAEEESRPPAEHDANPNSFFNLGRDIIFLRGATTFFRNTRSTMLRDLANQIQTPAETREFFEYLKIWRLNGGQIDWDLAQLVIERSMASSSPYPVLYALMNPTSFGLHISSPSRPAYIVPTYESTPPSAQETSEILKKIREEVSTRGDILLFDRRKPHFTTLSTPTPMAKVPASIEPVGSIPVPAFFRDFVRLLFVGSEEAGRSRDLTKEEVAWVAEQTDRHLPLDPVITSLLLNHYSHLPDNSGQAAYGNLQSRLSAVVPETFAQQELTAEEKSVVRDQLEASAFPLKWAGEVLLPLAQTQAEA*	0	0	0	0	0	0	0	0	0	0	0	0	0	0	0	0	0	0	0	0
QXden1.PacBioOnly_1	2410541	A	G	SNP	missense_variant	MODERATE	g778	g778.t1	protein_coding	p.Phe115Leu	MSVLRRAVASSSSSVTQSVLSARRQICLTASLSAKKAKSGRVNINSTPSIQELDQLAEEESRPPAEHDANPNSFFNLGRDIIFLRGATTFFRNTRSTMLRDLANQIQTPAETREFFEYLKIWRLNGGQIDWDLAQLVIERSMASSSPYPVLYALMNPTSFGLHISSPSRPAYIVPTYESTPPSAQETSEILKKIREEVSTRGDILLFDRRKPHFTTLSTPTPMAKVPASIEPVGSIPVPAFFRDFVRLLFVGSEEAGRSRDLTKEEVAWVAEQTDRHLPLDPVITSLLLNHYSHLPDNSGQAAYGNLQSRLSAVVPETFAQQELTAEEKSVVRDQLEASAFPLKWAGEVLLPLAQTQAEA*	0	0	0	0	0	0	0	0	0	0	1	0	0	0	0	0	0	0	0	0
QXden1.PacBioOnly_1	2412937	G	GT	INS	intron_variant	MODIFIER	g779	g779.t1	protein_coding		MFRTPPAAAPATARPSEQMATTTAAAAPAVPSDSSTGTDLPTSAASTSTSAPLGDSENAQVSFIKSLMDQNPYFSAGAGLMGITAGLAVGRRLITLGTTLAQRRMLVSLEISSKDHAYPWFLEWMAVNSQQIPPGSLAAGNGPLSILRDPTGWWNRIGQLKGIKSHELSVETSYKKHENGASEALFSLVPGPGTHWFKYQGAWMQVKRDRSQKQMDMHNGSPWETLTLTTLSRDRELFPDLLSEARALAQQGEEGKTVVYTAWGVEWRPFGKPRRRREMGSVVLDRGVSEHVEGDLLKFLRRGKWYAERGIPYRRGYLLHGPPGSGKSSYIQALAGSLGYNICLLNLSERGMTDDKLALLLSLVPERSLVLLEDVDAAFSKRSQTSEDGYQSSITFSGL…	0	0	0	0	1	0	0	0	0	0	0	0	0	0	0	0	0	0	0	0
QXden1.PacBioOnly_1	2412949	C	CTTTTTT	INS	intron_variant	MODIFIER	g779	g779.t1	protein_coding		MFRTPPAAAPATARPSEQMATTTAAAAPAVPSDSSTGTDLPTSAASTSTSAPLGDSENAQVSFIKSLMDQNPYFSAGAGLMGITAGLAVGRRLITLGTTLAQRRMLVSLEISSKDHAYPWFLEWMAVNSQQIPPGSLAAGNGPLSILRDPTGWWNRIGQLKGIKSHELSVETSYKKHENGASEALFSLVPGPGTHWFKYQGAWMQVKRDRSQKQMDMHNGSPWETLTLTTLSRDRELFPDLLSEARALAQQGEEGKTVVYTAWGVEWRPFGKPRRRREMGSVVLDRGVSEHVEGDLLKFLRRGKWYAERGIPYRRGYLLHGPPGSGKSSYIQALAGSLGYNICLLNLSERGMTDDKLALLLSLVPERSLVLLEDVDAAFSKRSQTSEDGYQSSITFSGL…	0	0	0	0	0	0	0	0	0	0	0	0	0	0	0	0	0	1	0	0
QXden1.PacBioOnly_1	2413057	A	C	SNP	intron_variant	MODIFIER	g779	g779.t1	protein_coding		MFRTPPAAAPATARPSEQMATTTAAAAPAVPSDSSTGTDLPTSAASTSTSAPLGDSENAQVSFIKSLMDQNPYFSAGAGLMGITAGLAVGRRLITLGTTLAQRRMLVSLEISSKDHAYPWFLEWMAVNSQQIPPGSLAAGNGPLSILRDPTGWWNRIGQLKGIKSHELSVETSYKKHENGASEALFSLVPGPGTHWFKYQGAWMQVKRDRSQKQMDMHNGSPWETLTLTTLSRDRELFPDLLSEARALAQQGEEGKTVVYTAWGVEWRPFGKPRRRREMGSVVLDRGVSEHVEGDLLKFLRRGKWYAERGIPYRRGYLLHGPPGSGKSSYIQALAGSLGYNICLLNLSERGMTDDKLALLLSLVPERSLVLLEDVDAAFSKRSQTSEDGYQSSITFSGL…	1	0	0	1	0	0	0	0	0	0	0	0	0	1	0	0	0	0	0	0
QXden1.PacBioOnly_1	2413063	A	C	SNP	intron_variant	MODIFIER	g779	g779.t1	protein_coding		MFRTPPAAAPATARPSEQMATTTAAAAPAVPSDSSTGTDLPTSAASTSTSAPLGDSENAQVSFIKSLMDQNPYFSAGAGLMGITAGLAVGRRLITLGTTLAQRRMLVSLEISSKDHAYPWFLEWMAVNSQQIPPGSLAAGNGPLSILRDPTGWWNRIGQLKGIKSHELSVETSYKKHENGASEALFSLVPGPGTHWFKYQGAWMQVKRDRSQKQMDMHNGSPWETLTLTTLSRDRELFPDLLSEARALAQQGEEGKTVVYTAWGVEWRPFGKPRRRREMGSVVLDRGVSEHVEGDLLKFLRRGKWYAERGIPYRRGYLLHGPPGSGKSSYIQALAGSLGYNICLLNLSERGMTDDKLALLLSLVPERSLVLLEDVDAAFSKRSQTSEDGYQSSITFSGL…	1	0	0	1	0	0	0	1	0	0	0	0	1	1	0	0	0	0	0	0
QXden1.PacBioOnly_1	2413065	T	C	SNP	intron_variant	MODIFIER	g779	g779.t1	protein_coding		MFRTPPAAAPATARPSEQMATTTAAAAPAVPSDSSTGTDLPTSAASTSTSAPLGDSENAQVSFIKSLMDQNPYFSAGAGLMGITAGLAVGRRLITLGTTLAQRRMLVSLEISSKDHAYPWFLEWMAVNSQQIPPGSLAAGNGPLSILRDPTGWWNRIGQLKGIKSHELSVETSYKKHENGASEALFSLVPGPGTHWFKYQGAWMQVKRDRSQKQMDMHNGSPWETLTLTTLSRDRELFPDLLSEARALAQQGEEGKTVVYTAWGVEWRPFGKPRRRREMGSVVLDRGVSEHVEGDLLKFLRRGKWYAERGIPYRRGYLLHGPPGSGKSSYIQALAGSLGYNICLLNLSERGMTDDKLALLLSLVPERSLVLLEDVDAAFSKRSQTSEDGYQSSITFSGL…	0	0	0	1	0	0	0	1	0	0	0	0	1	1	0	0	0	0	0	0
QXden1.PacBioOnly_1	2413071	A	C	SNP	intron_variant	MODIFIER	g779	g779.t1	protein_coding		MFRTPPAAAPATARPSEQMATTTAAAAPAVPSDSSTGTDLPTSAASTSTSAPLGDSENAQVSFIKSLMDQNPYFSAGAGLMGITAGLAVGRRLITLGTTLAQRRMLVSLEISSKDHAYPWFLEWMAVNSQQIPPGSLAAGNGPLSILRDPTGWWNRIGQLKGIKSHELSVETSYKKHENGASEALFSLVPGPGTHWFKYQGAWMQVKRDRSQKQMDMHNGSPWETLTLTTLSRDRELFPDLLSEARALAQQGEEGKTVVYTAWGVEWRPFGKPRRRREMGSVVLDRGVSEHVEGDLLKFLRRGKWYAERGIPYRRGYLLHGPPGSGKSSYIQALAGSLGYNICLLNLSERGMTDDKLALLLSLVPERSLVLLEDVDAAFSKRSQTSEDGYQSSITFSGL…	0	0	0	0	0	0	0	1	0	0	0	0	0	0	0	0	0	0	0	0
QXden1.PacBioOnly_1	2413073	A	C	SNP	intron_variant	MODIFIER	g779	g779.t1	protein_coding		MFRTPPAAAPATARPSEQMATTTAAAAPAVPSDSSTGTDLPTSAASTSTSAPLGDSENAQVSFIKSLMDQNPYFSAGAGLMGITAGLAVGRRLITLGTTLAQRRMLVSLEISSKDHAYPWFLEWMAVNSQQIPPGSLAAGNGPLSILRDPTGWWNRIGQLKGIKSHELSVETSYKKHENGASEALFSLVPGPGTHWFKYQGAWMQVKRDRSQKQMDMHNGSPWETLTLTTLSRDRELFPDLLSEARALAQQGEEGKTVVYTAWGVEWRPFGKPRRRREMGSVVLDRGVSEHVEGDLLKFLRRGKWYAERGIPYRRGYLLHGPPGSGKSSYIQALAGSLGYNICLLNLSERGMTDDKLALLLSLVPERSLVLLEDVDAAFSKRSQTSEDGYQSSITFSGL…	0	0	0	0	0	0	0	1	0	0	0	0	0	0	0	0	0	0	0	0
QXden1.PacBioOnly_1	2413075	A	C	SNP	intron_variant	MODIFIER	g779	g779.t1	protein_coding		MFRTPPAAAPATARPSEQMATTTAAAAPAVPSDSSTGTDLPTSAASTSTSAPLGDSENAQVSFIKSLMDQNPYFSAGAGLMGITAGLAVGRRLITLGTTLAQRRMLVSLEISSKDHAYPWFLEWMAVNSQQIPPGSLAAGNGPLSILRDPTGWWNRIGQLKGIKSHELSVETSYKKHENGASEALFSLVPGPGTHWFKYQGAWMQVKRDRSQKQMDMHNGSPWETLTLTTLSRDRELFPDLLSEARALAQQGEEGKTVVYTAWGVEWRPFGKPRRRREMGSVVLDRGVSEHVEGDLLKFLRRGKWYAERGIPYRRGYLLHGPPGSGKSSYIQALAGSLGYNICLLNLSERGMTDDKLALLLSLVPERSLVLLEDVDAAFSKRSQTSEDGYQSSITFSGL…	0	0	0	0	0	0	0	1	0	0	0	0	0	0	0	0	0	0	0	0
QXden1.PacBioOnly_1	2415859	AG	A	DEL	splice_region_variant&intron_variant	LOW	g780	g780.t1	protein_coding		MGKRKVRRHRREGQDESGHIRAHRGTLELTRAKHKKQRTGTGTEVNVLGLSEGMRVQQVSFAAPPPSLLRLPSFPPDQPHRKKKQQARSTMARTKQTARKSTGGKAPRKQLATKAARKSAPAQATGGVKKPHRYKPGTVALREIRRYQKSTELLIRKLPFQRLVREIAQDFKTDLRFQSSAIGALQEASEAYLVSLFEDTNLAAIHAKRVTIQPKIPFCSLFLSHRISNSPDGSEESDTRHVLTLRDNRLGHTGPS*	1	1	1	1	1	1	1	1	1	1	1	1	1	1	1	1	1	1	1	1
QXden1.PacBioOnly_1	2416648	TCTTTC	T	DEL	intergenic_region	MODIFIER	g780-g781	g780-g781			#N/A	0	0	0	0	0	0	0	0	0	0	0	0	1	0	0	0	0	0	0	0
QXden1.PacBioOnly_1	2417030	G	C	SNP	intergenic_region	MODIFIER	g780-g781	g780-g781			#N/A	0	0	0	0	0	0	0	0	0	0	0	0	0	0	0	0	0	0	0	0
QXden1.PacBioOnly_1	2417045	TCC	T,TC	DEL,DEL	intergenic_region	MODIFIER	g780-g781	g780-g781			#N/A	1	1	1	1	1	1	1	1	1	1	1	1	1	1	1	1	1	1	1	1
QXden1.PacBioOnly_1	2417045	TCC	T,TC	DEL,DEL	intergenic_region	MODIFIER	g780-g781	g780-g781			#N/A	1	1	1	1	1	1	1	1	1	1	1	1	1	1	1	1	1	1	1	1
QXden1.PacBioOnly_1	2417192	ATC	A	DEL	intergenic_region	MODIFIER	g780-g781	g780-g781			#N/A	0	0	0	1	0	0	0	0	0	0	0	0	0	0	0	0	0	0	0	0
QXden1.PacBioOnly_1	2418409	GTA	GTATA,G	INS,DEL	intergenic_region	MODIFIER	g781-g782	g781-g782			#N/A	0	0	0	1	0	0	0	0	0	0	0	0	0	0	0	0	1	0	1	0
QXden1.PacBioOnly_1	2418409	GTA	GTATA,G	INS,DEL	intergenic_region	MODIFIER	g781-g782	g781-g782			#N/A	0	0	0	1	0	0	0	0	0	0	0	0	0	0	0	0	1	0	1	0
QXden1.PacBioOnly_1	2418747	G	GA	INS	intron_variant	MODIFIER	g782	g782.t1	protein_coding		MSAAPAPNPKAFPLADAALTNQILDLVQQASHFKQLKKGANEATKTLNRGVCELIVMTADTEPIEILLHLPLLCEDKNVPYVFLPSKTALGRACGVSRPVIAASITTNEARELQAQIIAIKNQVEKLLI*	0	0	0	0	0	0	0	0	0	0	0	0	0	0	1	0	0	0	0	0
QXden1.PacBioOnly_1	2419184	CCT	C	DEL	intron_variant	MODIFIER	g782	g782.t1	protein_coding		MSAAPAPNPKAFPLADAALTNQILDLVQQASHFKQLKKGANEATKTLNRGVCELIVMTADTEPIEILLHLPLLCEDKNVPYVFLPSKTALGRACGVSRPVIAASITTNEARELQAQIIAIKNQVEKLLI*	0	0	0	0	0	0	0	0	1	0	0	0	0	0	0	0	0	0	0	1
QXden1.PacBioOnly_1	2419340	GAT	G	DEL	intron_variant	MODIFIER	g782	g782.t1	protein_coding		MSAAPAPNPKAFPLADAALTNQILDLVQQASHFKQLKKGANEATKTLNRGVCELIVMTADTEPIEILLHLPLLCEDKNVPYVFLPSKTALGRACGVSRPVIAASITTNEARELQAQIIAIKNQVEKLLI*	0	0	0	0	0	0	0	0	0	0	0	0	0	0	0	0	0	0	0	0
QXden1.PacBioOnly_1	2420637	C	T	SNP	synonymous_variant	LOW	g783	g783.t1	protein_coding	p.His97His	MAPITDNRQLAPKQETLFRQILAHYETKNYKKAIKAADEILKKSPNHGQTISMKALVVFHQPANPEVNKTVADYEAEGVELAMLGVRKDHESQLCWHVLGMLSRAQKDYTKAFKSFMQGLKCDPNSQQILRDNAHIALHLRNYPVHLQNRVTLLQLRPNERKSWAALAMAYILDGQRDKAEDTLKKLAEISKGNPPSQIEDSELGMLRIQNLIVLERWPDAITLLNDLDQDGRINDQEKVIGYRARILYKLGRKEEAEDAFRALIDRNPDCIENYKGFLLNKGLDVDNITDETRPKILRALELMGELYPRATVPRRMSLNYATGNEFKSLISAYLAAGLERGVPSLFSDIKPLYTVSSQNREIVQSIVESYMRNLESSSTLTSSPSEDGTDSIQPSTTL…	0	0	0	0	0	0	1	0	0	0	0	0	0	0	0	0	0	0	0	0
QXden1.PacBioOnly_1	2420731	CT	C,CTT	DEL,INS	intron_variant	MODIFIER	g783	g783.t1	protein_coding		MAPITDNRQLAPKQETLFRQILAHYETKNYKKAIKAADEILKKSPNHGQTISMKALVVFHQPANPEVNKTVADYEAEGVELAMLGVRKDHESQLCWHVLGMLSRAQKDYTKAFKSFMQGLKCDPNSQQILRDNAHIALHLRNYPVHLQNRVTLLQLRPNERKSWAALAMAYILDGQRDKAEDTLKKLAEISKGNPPSQIEDSELGMLRIQNLIVLERWPDAITLLNDLDQDGRINDQEKVIGYRARILYKLGRKEEAEDAFRALIDRNPDCIENYKGFLLNKGLDVDNITDETRPKILRALELMGELYPRATVPRRMSLNYATGNEFKSLISAYLAAGLERGVPSLFSDIKPLYTVSSQNREIVQSIVESYMRNLESSSTLTSSPSEDGTDSIQPSTTL…	0	0	0	0	1	0	0	0	0	0	0	0	0	0	0	1	1	1	0	0
QXden1.PacBioOnly_1	2420731	CT	C,CTT	DEL,INS	intron_variant	MODIFIER	g783	g783.t1	protein_coding		MAPITDNRQLAPKQETLFRQILAHYETKNYKKAIKAADEILKKSPNHGQTISMKALVVFHQPANPEVNKTVADYEAEGVELAMLGVRKDHESQLCWHVLGMLSRAQKDYTKAFKSFMQGLKCDPNSQQILRDNAHIALHLRNYPVHLQNRVTLLQLRPNERKSWAALAMAYILDGQRDKAEDTLKKLAEISKGNPPSQIEDSELGMLRIQNLIVLERWPDAITLLNDLDQDGRINDQEKVIGYRARILYKLGRKEEAEDAFRALIDRNPDCIENYKGFLLNKGLDVDNITDETRPKILRALELMGELYPRATVPRRMSLNYATGNEFKSLISAYLAAGLERGVPSLFSDIKPLYTVSSQNREIVQSIVESYMRNLESSSTLTSSPSEDGTDSIQPSTTL…	0	0	0	0	1	0	0	0	0	0	0	0	0	0	0	1	1	1	0	0
QXden1.PacBioOnly_1	2426951	C	T	SNP	missense_variant	MODERATE	g784	g784.t1	protein_coding	p.Gly423Asp	MLGRSRSIRKTSSLSAEDASSSVVDRTDEQDVLIHQPTGLINDGNTCYLNSVFQSLIHTPPFSTLLVPVDVKNHPYSPPSTITIDRARCPAFMADRNEHIDLMPLAAAFIENAGRSWRTELKGLQPGAGDRKGQGLKTLLYSVSRKYDQYGDYEQQDAHEFLRHLLDSIRMEECDVIKRLKGASGNPTISNADPRHISTISTPSSISPAPPSSEQLSNPSDATNSPVDTIESPPSADLFPNIVIRSDPVHPEQEPHQTNTSPAAHRPDYQRSASFDDESRPTMKDLESISNEQRNQQEHKADMVSFVDLLFGGRLASMVVCESCKSVSHTYEDFMDLSMSLPEEEPRERKRDRLKSIASKWKAKLTKPDNYETNDSSAVASDDEDDDGPPPAAYQSFAS…	0	0	0	0	1	0	0	0	0	0	0	0	0	0	0	0	0	0	0	0
QXden1.PacBioOnly_1	2446500	G	A	SNP	intergenic_region	MODIFIER	g790-g791	g790-g791			#N/A	0	0	0	0	1	0	0	0	0	0	0	0	0	0	0	0	0	0	0	0
QXden1.PacBioOnly_1	2448333	C	T	SNP	missense_variant	MODERATE	g791	g791.t1	protein_coding	p.Gly934Glu	MSSRFKTTTCGRLLKTAGLPLLLLTSQVSASSPSSFQGPSELLSNQKRYSKRDNTGSYSLNTTACGGYSVSSVDSTGNGLQAHLSLNGEPCRAFGVDYTDLLVDVEYQTQERIRVHIYDADKIEFQVPENIFPKPQSDNGLDLNQTDLVFNHQENPFAFWITRRNASDDETPIFDTRPSSKTSVDYPIEPPYGGVEKVNSSTAVPDESGGLVFEAGYLEISSFLPKDANIFGLGEVVATSGFRRNSSATVQTMWARDVGDPENQNMYGDHPIYIETRFNKNGASSSHGVFLLNSEGMDIVLRDEVIEYRPLGGSLDFYFISGPTPIKVIEQYSEISGRSLLHPYWSYGFHLCRWGYDNITQNREIVQSMKDANLPLETFWNDIDWMDTYRNFVPAPNRF…	0	0	0	0	0	0	0	0	0	1	0	0	0	0	0	0	0	1	0	0
QXden1.PacBioOnly_2	3163	GTACACCTCC	G	DEL	intergenic_region	MODIFIER	g4833-g4834	g4833-g4834			#N/A	0	0	0	0	0	0	0	0	0	0	0	0	1	0	0	0	0	0	0	0
QXden1.PacBioOnly_2	4569	C	T	SNP	missense_variant	MODERATE	g4835	g4835.t1	protein_coding	p.Gly739Arg	MLFWFNGGFNVLHWVKRFQTDFDEERSSSEEPSTFQDVETLLQTEDDLHQQELRRAQGSKEVGQPLTWRLLAYDGKHFSTRPLQELERIELGDMMWHKIHYGRYLLVRIVSRPTRITSIRFIGQDPSGRAELIELQTAVDMLVETGPELDALYPMGSLLAIREPHYVRCLDEDTINDSHRKRIKLTKVSRIRVESPSDVVWLGADDQLVSELTWTSLPVCPTTETDAQRLTAEQAKSIGDGRLDKGWLMAAERAYTEGLTVDSKHIVLRLDRAHCRIRLSRFRGAFVDGEHALRGLLDAMRAEEPARANMAHSDLLQKAYHWLVLASIGLRDWSVAHEHCTAFAERFPDCAPALDLLAFTQARVDEARTGVYDWPSIFRGDLQPGGTRNVVADWVSPSF…	0	0	0	0	1	0	0	0	0	0	0	0	0	0	0	0	0	0	0	0
QXden1.PacBioOnly_2	10384	A	C	SNP	intron_variant	MODIFIER	g4837	g4837.t1	protein_coding		MWRLVSLRHLQFLSSLRTDLTTPLSPPSFHSAIDYHAGGQGGQLGDFPLSELVAQSSGRAELRELQPSEFWKAAAAHGINTDNLVYRVSNMKLYVGTRDGETHWNLDEAMYKMGRNAEHHPLMDYIVIPEDPVSSGKLVTSMDEDASIVVSNILAEGHSKALRLDESTEDQSVGEEGEAETKAKL*	0	0	1	0	0	1	0	0	1	1	1	0	0	0	1	1	0	0	1	0
QXden1.PacBioOnly_2	11202	A	T	SNP	intergenic_region	MODIFIER	g4837-g4838	g4837-g4838			#N/A	1	1	1	1	1	1	1	1	1	1	1	1	1	1	1	1	1	1	1	1
QXden1.PacBioOnly_2	11411	A	G	SNP	intergenic_region	MODIFIER	g4837-g4838	g4837-g4838			#N/A	1	1	1	1	1	1	1	1	1	1	1	1	1	1	1	1	1	1	1	1
QXden1.PacBioOnly_2	12519	A	T	SNP	intron_variant	MODIFIER	g4838	g4838.t1	protein_coding		MTNSITLAHRTSIVIRNKVRERYRSCSSSCIFIERAKRSILESTGIFMAELWSGKENFHLLSLYRSVTLAEGTLRSPPPSDATLPLLIRLRLKRSTSETSVRDAVNALNRATKILTEQGRFRQAADRQNEVGDIFRVSNRPAARDAYEKAGHLYQMDGAQAMGNAILRGAAEISGLVGDYERAIDTFVQVANWNLSSPLAKYSVKEIWLKAGLCALGADDVVLARELVDKFAQQDDTFPSTREARFLNNVVTAYGDGDVKAFTAHVVEYDQVKKLDDWKTEILLQIKKPIGDKGGLT*	1	1	1	1	1	1	1	1	1	1	1	1	1	1	1	1	1	1	1	1
QXden1.PacBioOnly_2	13506	C	A	SNP	missense_variant	MODERATE	g4838	g4838.t1	protein_coding	p.Gln285Lys	MTNSITLAHRTSIVIRNKVRERYRSCSSSCIFIERAKRSILESTGIFMAELWSGKENFHLLSLYRSVTLAEGTLRSPPPSDATLPLLIRLRLKRSTSETSVRDAVNALNRATKILTEQGRFRQAADRQNEVGDIFRVSNRPAARDAYEKAGHLYQMDGAQAMGNAILRGAAEISGLVGDYERAIDTFVQVANWNLSSPLAKYSVKEIWLKAGLCALGADDVVLARELVDKFAQQDDTFPSTREARFLNNVVTAYGDGDVKAFTAHVVEYDQVKKLDDWKTEILLQIKKPIGDKGGLT*	1	1	1	1	1	1	1	1	1	1	1	1	1	1	1	1	1	1	1	1
QXden1.PacBioOnly_2	14071	T	C	SNP	intergenic_region	MODIFIER	g4838-g4839	g4838-g4839			#N/A	1	1	1	1	1	1	1	1	1	1	1	1	1	1	1	1	1	1	1	1
QXden1.PacBioOnly_2	14184	T	A	SNP	intergenic_region	MODIFIER	g4838-g4839	g4838-g4839			#N/A	1	1	1	1	1	1	1	1	1	1	1	1	1	1	1	1	1	1	1	1
QXden1.PacBioOnly_2	15001	G	A	SNP	missense_variant	MODERATE	g4839	g4839.t1	protein_coding	p.Pro111Leu	MTTPTCARAITASHVVFLQLLIDDVRVIQVFACHFVQIDPSHPFTRSDLPSYVAHSLDTTCLFIMSSYIYGNKNYSMYAVPAAWVMTAAPFLYTLHTWGPLKDGEIPKLSPQRYFDQQEAKENLTKDEKFVLRAKAAHQDGIDNIPILALALLTGNYAKLPTSTLNRLAATYLISRVFYYIACINIDRDDVYPLRSVSYLSGTACCLTLFINSAHALYLDS*	0	0	0	0	1	0	0	0	0	0	0	0	0	0	0	0	0	0	0	0
QXden1.PacBioOnly_2	15011	A	G	SNP	splice_region_variant&intron_variant	LOW	g4839	g4839.t1	protein_coding		MTTPTCARAITASHVVFLQLLIDDVRVIQVFACHFVQIDPSHPFTRSDLPSYVAHSLDTTCLFIMSSYIYGNKNYSMYAVPAAWVMTAAPFLYTLHTWGPLKDGEIPKLSPQRYFDQQEAKENLTKDEKFVLRAKAAHQDGIDNIPILALALLTGNYAKLPTSTLNRLAATYLISRVFYYIACINIDRDDVYPLRSVSYLSGTACCLTLFINSAHALYLDS*	1	1	1	1	1	1	1	1	1	1	1	1	1	1	1	1	1	1	1	1
QXden1.PacBioOnly_2	15404	A	T	SNP	missense_variant	MODERATE	g4839	g4839.t1	protein_coding	p.Cys61Ser	MTTPTCARAITASHVVFLQLLIDDVRVIQVFACHFVQIDPSHPFTRSDLPSYVAHSLDTTCLFIMSSYIYGNKNYSMYAVPAAWVMTAAPFLYTLHTWGPLKDGEIPKLSPQRYFDQQEAKENLTKDEKFVLRAKAAHQDGIDNIPILALALLTGNYAKLPTSTLNRLAATYLISRVFYYIACINIDRDDVYPLRSVSYLSGTACCLTLFINSAHALYLDS*	1	1	1	1	1	1	1	1	1	1	1	1	1	1	1	1	1	1	1	1
QXden1.PacBioOnly_2	15406	G	A	SNP	missense_variant	MODERATE	g4839	g4839.t1	protein_coding	p.Thr60Ile	MTTPTCARAITASHVVFLQLLIDDVRVIQVFACHFVQIDPSHPFTRSDLPSYVAHSLDTTCLFIMSSYIYGNKNYSMYAVPAAWVMTAAPFLYTLHTWGPLKDGEIPKLSPQRYFDQQEAKENLTKDEKFVLRAKAAHQDGIDNIPILALALLTGNYAKLPTSTLNRLAATYLISRVFYYIACINIDRDDVYPLRSVSYLSGTACCLTLFINSAHALYLDS*	1	1	1	1	1	1	1	1	1	1	1	1	1	1	1	1	1	1	1	1
QXden1.PacBioOnly_2	15415	A	G	SNP	missense_variant	MODERATE	g4839	g4839.t1	protein_coding	p.Leu57Ser	MTTPTCARAITASHVVFLQLLIDDVRVIQVFACHFVQIDPSHPFTRSDLPSYVAHSLDTTCLFIMSSYIYGNKNYSMYAVPAAWVMTAAPFLYTLHTWGPLKDGEIPKLSPQRYFDQQEAKENLTKDEKFVLRAKAAHQDGIDNIPILALALLTGNYAKLPTSTLNRLAATYLISRVFYYIACINIDRDDVYPLRSVSYLSGTACCLTLFINSAHALYLDS*	1	1	1	1	1	1	1	1	1	1	1	1	1	1	1	1	1	1	1	1
QXden1.PacBioOnly_2	15416	A	G	SNP	synonymous_variant	LOW	g4839	g4839.t1	protein_coding	p.Leu57Leu	MTTPTCARAITASHVVFLQLLIDDVRVIQVFACHFVQIDPSHPFTRSDLPSYVAHSLDTTCLFIMSSYIYGNKNYSMYAVPAAWVMTAAPFLYTLHTWGPLKDGEIPKLSPQRYFDQQEAKENLTKDEKFVLRAKAAHQDGIDNIPILALALLTGNYAKLPTSTLNRLAATYLISRVFYYIACINIDRDDVYPLRSVSYLSGTACCLTLFINSAHALYLDS*	1	1	1	1	1	1	1	1	1	1	1	1	1	1	1	1	1	1	1	1
QXden1.PacBioOnly_2	15430	T	C	SNP	missense_variant	MODERATE	g4839	g4839.t1	protein_coding	p.Tyr52Cys	MTTPTCARAITASHVVFLQLLIDDVRVIQVFACHFVQIDPSHPFTRSDLPSYVAHSLDTTCLFIMSSYIYGNKNYSMYAVPAAWVMTAAPFLYTLHTWGPLKDGEIPKLSPQRYFDQQEAKENLTKDEKFVLRAKAAHQDGIDNIPILALALLTGNYAKLPTSTLNRLAATYLISRVFYYIACINIDRDDVYPLRSVSYLSGTACCLTLFINSAHALYLDS*	1	1	1	1	1	1	1	1	1	1	1	1	1	1	1	1	1	1	1	1
QXden1.PacBioOnly_2	15457	G	C	SNP	missense_variant	MODERATE	g4839	g4839.t1	protein_coding	p.Pro43Arg	MTTPTCARAITASHVVFLQLLIDDVRVIQVFACHFVQIDPSHPFTRSDLPSYVAHSLDTTCLFIMSSYIYGNKNYSMYAVPAAWVMTAAPFLYTLHTWGPLKDGEIPKLSPQRYFDQQEAKENLTKDEKFVLRAKAAHQDGIDNIPILALALLTGNYAKLPTSTLNRLAATYLISRVFYYIACINIDRDDVYPLRSVSYLSGTACCLTLFINSAHALYLDS*	1	1	1	1	1	1	1	1	1	1	1	1	1	1	1	1	1	1	1	1
QXden1.PacBioOnly_2	15459	G	A	SNP	synonymous_variant	LOW	g4839	g4839.t1	protein_coding	p.His42His	MTTPTCARAITASHVVFLQLLIDDVRVIQVFACHFVQIDPSHPFTRSDLPSYVAHSLDTTCLFIMSSYIYGNKNYSMYAVPAAWVMTAAPFLYTLHTWGPLKDGEIPKLSPQRYFDQQEAKENLTKDEKFVLRAKAAHQDGIDNIPILALALLTGNYAKLPTSTLNRLAATYLISRVFYYIACINIDRDDVYPLRSVSYLSGTACCLTLFINSAHALYLDS*	1	1	1	1	1	1	1	1	1	1	1	1	1	1	1	1	1	1	1	1
QXden1.PacBioOnly_2	15466	G	A	SNP	missense_variant	MODERATE	g4839	g4839.t1	protein_coding	p.Pro40Leu	MTTPTCARAITASHVVFLQLLIDDVRVIQVFACHFVQIDPSHPFTRSDLPSYVAHSLDTTCLFIMSSYIYGNKNYSMYAVPAAWVMTAAPFLYTLHTWGPLKDGEIPKLSPQRYFDQQEAKENLTKDEKFVLRAKAAHQDGIDNIPILALALLTGNYAKLPTSTLNRLAATYLISRVFYYIACINIDRDDVYPLRSVSYLSGTACCLTLFINSAHALYLDS*	1	1	1	1	1	1	1	1	1	1	1	1	1	1	1	1	1	1	1	1
QXden1.PacBioOnly_2	15474	T	C	SNP	synonymous_variant	LOW	g4839	g4839.t1	protein_coding	p.Gln37Gln	MTTPTCARAITASHVVFLQLLIDDVRVIQVFACHFVQIDPSHPFTRSDLPSYVAHSLDTTCLFIMSSYIYGNKNYSMYAVPAAWVMTAAPFLYTLHTWGPLKDGEIPKLSPQRYFDQQEAKENLTKDEKFVLRAKAAHQDGIDNIPILALALLTGNYAKLPTSTLNRLAATYLISRVFYYIACINIDRDDVYPLRSVSYLSGTACCLTLFINSAHALYLDS*	1	1	1	1	1	1	1	1	1	1	1	1	1	1	1	1	1	1	1	1
QXden1.PacBioOnly_2	15482	A	G	SNP	missense_variant	MODERATE	g4839	g4839.t1	protein_coding	p.Phe35Leu	MTTPTCARAITASHVVFLQLLIDDVRVIQVFACHFVQIDPSHPFTRSDLPSYVAHSLDTTCLFIMSSYIYGNKNYSMYAVPAAWVMTAAPFLYTLHTWGPLKDGEIPKLSPQRYFDQQEAKENLTKDEKFVLRAKAAHQDGIDNIPILALALLTGNYAKLPTSTLNRLAATYLISRVFYYIACINIDRDDVYPLRSVSYLSGTACCLTLFINSAHALYLDS*	1	1	1	1	1	1	1	1	1	1	1	1	1	1	1	1	1	1	1	1
QXden1.PacBioOnly_2	15486	A	G	SNP	synonymous_variant	LOW	g4839	g4839.t1	protein_coding	p.Cys33Cys	MTTPTCARAITASHVVFLQLLIDDVRVIQVFACHFVQIDPSHPFTRSDLPSYVAHSLDTTCLFIMSSYIYGNKNYSMYAVPAAWVMTAAPFLYTLHTWGPLKDGEIPKLSPQRYFDQQEAKENLTKDEKFVLRAKAAHQDGIDNIPILALALLTGNYAKLPTSTLNRLAATYLISRVFYYIACINIDRDDVYPLRSVSYLSGTACCLTLFINSAHALYLDS*	1	1	1	1	1	1	1	1	1	1	1	1	1	1	1	1	1	1	1	1
QXden1.PacBioOnly_2	15489	C	T	SNP	synonymous_variant	LOW	g4839	g4839.t1	protein_coding	p.Ala32Ala	MTTPTCARAITASHVVFLQLLIDDVRVIQVFACHFVQIDPSHPFTRSDLPSYVAHSLDTTCLFIMSSYIYGNKNYSMYAVPAAWVMTAAPFLYTLHTWGPLKDGEIPKLSPQRYFDQQEAKENLTKDEKFVLRAKAAHQDGIDNIPILALALLTGNYAKLPTSTLNRLAATYLISRVFYYIACINIDRDDVYPLRSVSYLSGTACCLTLFINSAHALYLDS*	1	1	1	1	1	1	1	1	1	1	1	1	1	1	1	1	1	1	1	1
QXden1.PacBioOnly_2	15494	A	C	SNP	missense_variant	MODERATE	g4839	g4839.t1	protein_coding	p.Phe31Val	MTTPTCARAITASHVVFLQLLIDDVRVIQVFACHFVQIDPSHPFTRSDLPSYVAHSLDTTCLFIMSSYIYGNKNYSMYAVPAAWVMTAAPFLYTLHTWGPLKDGEIPKLSPQRYFDQQEAKENLTKDEKFVLRAKAAHQDGIDNIPILALALLTGNYAKLPTSTLNRLAATYLISRVFYYIACINIDRDDVYPLRSVSYLSGTACCLTLFINSAHALYLDS*	1	1	1	1	1	1	1	1	1	1	1	1	1	1	1	1	1	1	1	1
QXden1.PacBioOnly_2	15498	T	C	SNP	synonymous_variant	LOW	g4839	g4839.t1	protein_coding	p.Gln29Gln	MTTPTCARAITASHVVFLQLLIDDVRVIQVFACHFVQIDPSHPFTRSDLPSYVAHSLDTTCLFIMSSYIYGNKNYSMYAVPAAWVMTAAPFLYTLHTWGPLKDGEIPKLSPQRYFDQQEAKENLTKDEKFVLRAKAAHQDGIDNIPILALALLTGNYAKLPTSTLNRLAATYLISRVFYYIACINIDRDDVYPLRSVSYLSGTACCLTLFINSAHALYLDS*	1	1	1	1	1	1	1	1	1	1	1	1	1	1	1	1	1	1	1	1
QXden1.PacBioOnly_2	15502	A	G	SNP	missense_variant	MODERATE	g4839	g4839.t1	protein_coding	p.Ile28Thr	MTTPTCARAITASHVVFLQLLIDDVRVIQVFACHFVQIDPSHPFTRSDLPSYVAHSLDTTCLFIMSSYIYGNKNYSMYAVPAAWVMTAAPFLYTLHTWGPLKDGEIPKLSPQRYFDQQEAKENLTKDEKFVLRAKAAHQDGIDNIPILALALLTGNYAKLPTSTLNRLAATYLISRVFYYIACINIDRDDVYPLRSVSYLSGTACCLTLFINSAHALYLDS*	1	1	1	1	1	1	1	1	1	1	1	1	1	1	1	1	1	1	1	1
QXden1.PacBioOnly_2	15506	C	A	SNP	missense_variant	MODERATE	g4839	g4839.t1	protein_coding	p.Val27Leu	MTTPTCARAITASHVVFLQLLIDDVRVIQVFACHFVQIDPSHPFTRSDLPSYVAHSLDTTCLFIMSSYIYGNKNYSMYAVPAAWVMTAAPFLYTLHTWGPLKDGEIPKLSPQRYFDQQEAKENLTKDEKFVLRAKAAHQDGIDNIPILALALLTGNYAKLPTSTLNRLAATYLISRVFYYIACINIDRDDVYPLRSVSYLSGTACCLTLFINSAHALYLDS*	1	1	1	1	1	1	1	1	1	1	1	1	1	1	1	1	1	1	1	1
QXden1.PacBioOnly_2	15565	T	C	SNP	intron_variant	MODIFIER	g4839	g4839.t1	protein_coding		MTTPTCARAITASHVVFLQLLIDDVRVIQVFACHFVQIDPSHPFTRSDLPSYVAHSLDTTCLFIMSSYIYGNKNYSMYAVPAAWVMTAAPFLYTLHTWGPLKDGEIPKLSPQRYFDQQEAKENLTKDEKFVLRAKAAHQDGIDNIPILALALLTGNYAKLPTSTLNRLAATYLISRVFYYIACINIDRDDVYPLRSVSYLSGTACCLTLFINSAHALYLDS*	1	1	1	1	1	1	1	1	1	1	1	1	1	1	1	1	1	1	1	1
QXden1.PacBioOnly_2	15569	A	G	SNP	intron_variant	MODIFIER	g4839	g4839.t1	protein_coding		MTTPTCARAITASHVVFLQLLIDDVRVIQVFACHFVQIDPSHPFTRSDLPSYVAHSLDTTCLFIMSSYIYGNKNYSMYAVPAAWVMTAAPFLYTLHTWGPLKDGEIPKLSPQRYFDQQEAKENLTKDEKFVLRAKAAHQDGIDNIPILALALLTGNYAKLPTSTLNRLAATYLISRVFYYIACINIDRDDVYPLRSVSYLSGTACCLTLFINSAHALYLDS*	1	1	1	1	1	1	1	1	1	1	1	1	1	1	1	1	1	1	1	1
QXden1.PacBioOnly_2	15586	A	T	SNP	intron_variant	MODIFIER	g4839	g4839.t1	protein_coding		MTTPTCARAITASHVVFLQLLIDDVRVIQVFACHFVQIDPSHPFTRSDLPSYVAHSLDTTCLFIMSSYIYGNKNYSMYAVPAAWVMTAAPFLYTLHTWGPLKDGEIPKLSPQRYFDQQEAKENLTKDEKFVLRAKAAHQDGIDNIPILALALLTGNYAKLPTSTLNRLAATYLISRVFYYIACINIDRDDVYPLRSVSYLSGTACCLTLFINSAHALYLDS*	1	1	1	1	1	1	1	1	1	1	1	1	1	0	1	1	1	1	1	1
QXden1.PacBioOnly_2	15599	C	T	SNP	splice_region_variant&intron_variant	LOW	g4839	g4839.t1	protein_coding		MTTPTCARAITASHVVFLQLLIDDVRVIQVFACHFVQIDPSHPFTRSDLPSYVAHSLDTTCLFIMSSYIYGNKNYSMYAVPAAWVMTAAPFLYTLHTWGPLKDGEIPKLSPQRYFDQQEAKENLTKDEKFVLRAKAAHQDGIDNIPILALALLTGNYAKLPTSTLNRLAATYLISRVFYYIACINIDRDDVYPLRSVSYLSGTACCLTLFINSAHALYLDS*	1	1	1	1	1	1	1	1	1	1	1	1	1	1	1	1	1	1	1	1
QXden1.PacBioOnly_2	15600	G	A	SNP	splice_region_variant&intron_variant	LOW	g4839	g4839.t1	protein_coding		MTTPTCARAITASHVVFLQLLIDDVRVIQVFACHFVQIDPSHPFTRSDLPSYVAHSLDTTCLFIMSSYIYGNKNYSMYAVPAAWVMTAAPFLYTLHTWGPLKDGEIPKLSPQRYFDQQEAKENLTKDEKFVLRAKAAHQDGIDNIPILALALLTGNYAKLPTSTLNRLAATYLISRVFYYIACINIDRDDVYPLRSVSYLSGTACCLTLFINSAHALYLDS*	1	1	1	1	1	1	1	1	1	1	1	1	1	1	1	1	1	1	1	1
QXden1.PacBioOnly_2	15608	G	A	SNP	splice_region_variant&synonymous_variant	LOW	g4839	g4839.t1	protein_coding	p.Leu21Leu	MTTPTCARAITASHVVFLQLLIDDVRVIQVFACHFVQIDPSHPFTRSDLPSYVAHSLDTTCLFIMSSYIYGNKNYSMYAVPAAWVMTAAPFLYTLHTWGPLKDGEIPKLSPQRYFDQQEAKENLTKDEKFVLRAKAAHQDGIDNIPILALALLTGNYAKLPTSTLNRLAATYLISRVFYYIACINIDRDDVYPLRSVSYLSGTACCLTLFINSAHALYLDS*	1	1	1	1	1	1	1	1	1	1	1	1	1	1	1	1	1	1	1	1
QXden1.PacBioOnly_2	15613	A	G	SNP	splice_region_variant&intron_variant	LOW	g4839	g4839.t1	protein_coding		MTTPTCARAITASHVVFLQLLIDDVRVIQVFACHFVQIDPSHPFTRSDLPSYVAHSLDTTCLFIMSSYIYGNKNYSMYAVPAAWVMTAAPFLYTLHTWGPLKDGEIPKLSPQRYFDQQEAKENLTKDEKFVLRAKAAHQDGIDNIPILALALLTGNYAKLPTSTLNRLAATYLISRVFYYIACINIDRDDVYPLRSVSYLSGTACCLTLFINSAHALYLDS*	1	1	1	1	1	1	1	1	1	1	1	1	1	1	1	1	1	1	1	1
QXden1.PacBioOnly_2	15622	G	A	SNP	intron_variant	MODIFIER	g4839	g4839.t1	protein_coding		MTTPTCARAITASHVVFLQLLIDDVRVIQVFACHFVQIDPSHPFTRSDLPSYVAHSLDTTCLFIMSSYIYGNKNYSMYAVPAAWVMTAAPFLYTLHTWGPLKDGEIPKLSPQRYFDQQEAKENLTKDEKFVLRAKAAHQDGIDNIPILALALLTGNYAKLPTSTLNRLAATYLISRVFYYIACINIDRDDVYPLRSVSYLSGTACCLTLFINSAHALYLDS*	1	1	1	1	1	1	1	1	1	1	1	1	1	1	1	1	1	1	1	1
QXden1.PacBioOnly_2	15630	T	G	SNP	intron_variant	MODIFIER	g4839	g4839.t1	protein_coding		MTTPTCARAITASHVVFLQLLIDDVRVIQVFACHFVQIDPSHPFTRSDLPSYVAHSLDTTCLFIMSSYIYGNKNYSMYAVPAAWVMTAAPFLYTLHTWGPLKDGEIPKLSPQRYFDQQEAKENLTKDEKFVLRAKAAHQDGIDNIPILALALLTGNYAKLPTSTLNRLAATYLISRVFYYIACINIDRDDVYPLRSVSYLSGTACCLTLFINSAHALYLDS*	1	1	1	1	1	1	1	1	1	1	1	1	1	1	1	1	1	1	1	1
QXden1.PacBioOnly_2	15637	T	C	SNP	intron_variant	MODIFIER	g4839	g4839.t1	protein_coding		MTTPTCARAITASHVVFLQLLIDDVRVIQVFACHFVQIDPSHPFTRSDLPSYVAHSLDTTCLFIMSSYIYGNKNYSMYAVPAAWVMTAAPFLYTLHTWGPLKDGEIPKLSPQRYFDQQEAKENLTKDEKFVLRAKAAHQDGIDNIPILALALLTGNYAKLPTSTLNRLAATYLISRVFYYIACINIDRDDVYPLRSVSYLSGTACCLTLFINSAHALYLDS*	1	1	1	1	1	1	1	1	1	1	1	1	1	1	1	1	1	1	1	1
QXden1.PacBioOnly_2	15645	A	G	SNP	intron_variant	MODIFIER	g4839	g4839.t1	protein_coding		MTTPTCARAITASHVVFLQLLIDDVRVIQVFACHFVQIDPSHPFTRSDLPSYVAHSLDTTCLFIMSSYIYGNKNYSMYAVPAAWVMTAAPFLYTLHTWGPLKDGEIPKLSPQRYFDQQEAKENLTKDEKFVLRAKAAHQDGIDNIPILALALLTGNYAKLPTSTLNRLAATYLISRVFYYIACINIDRDDVYPLRSVSYLSGTACCLTLFINSAHALYLDS*	1	1	1	1	0	0	1	1	1	1	1	1	1	1	1	1	1	1	1	1
QXden1.PacBioOnly_2	15646	T	G	SNP	intron_variant	MODIFIER	g4839	g4839.t1	protein_coding		MTTPTCARAITASHVVFLQLLIDDVRVIQVFACHFVQIDPSHPFTRSDLPSYVAHSLDTTCLFIMSSYIYGNKNYSMYAVPAAWVMTAAPFLYTLHTWGPLKDGEIPKLSPQRYFDQQEAKENLTKDEKFVLRAKAAHQDGIDNIPILALALLTGNYAKLPTSTLNRLAATYLISRVFYYIACINIDRDDVYPLRSVSYLSGTACCLTLFINSAHALYLDS*	1	1	1	1	0	0	1	1	1	1	1	1	1	1	1	1	1	1	1	1
QXden1.PacBioOnly_2	15661	T	C	SNP	intron_variant	MODIFIER	g4839	g4839.t1	protein_coding		MTTPTCARAITASHVVFLQLLIDDVRVIQVFACHFVQIDPSHPFTRSDLPSYVAHSLDTTCLFIMSSYIYGNKNYSMYAVPAAWVMTAAPFLYTLHTWGPLKDGEIPKLSPQRYFDQQEAKENLTKDEKFVLRAKAAHQDGIDNIPILALALLTGNYAKLPTSTLNRLAATYLISRVFYYIACINIDRDDVYPLRSVSYLSGTACCLTLFINSAHALYLDS*	1	1	1	1	0	0	1	1	1	1	1	0	1	0	0	0	1	1	1	1
QXden1.PacBioOnly_2	15669	G	T	SNP	intron_variant	MODIFIER	g4839	g4839.t1	protein_coding		MTTPTCARAITASHVVFLQLLIDDVRVIQVFACHFVQIDPSHPFTRSDLPSYVAHSLDTTCLFIMSSYIYGNKNYSMYAVPAAWVMTAAPFLYTLHTWGPLKDGEIPKLSPQRYFDQQEAKENLTKDEKFVLRAKAAHQDGIDNIPILALALLTGNYAKLPTSTLNRLAATYLISRVFYYIACINIDRDDVYPLRSVSYLSGTACCLTLFINSAHALYLDS*	1	1	1	1	1	0	1	1	1	1	1	0	1	0	1	0	1	1	1	1
QXden1.PacBioOnly_2	15672	A	T	SNP	intron_variant	MODIFIER	g4839	g4839.t1	protein_coding		MTTPTCARAITASHVVFLQLLIDDVRVIQVFACHFVQIDPSHPFTRSDLPSYVAHSLDTTCLFIMSSYIYGNKNYSMYAVPAAWVMTAAPFLYTLHTWGPLKDGEIPKLSPQRYFDQQEAKENLTKDEKFVLRAKAAHQDGIDNIPILALALLTGNYAKLPTSTLNRLAATYLISRVFYYIACINIDRDDVYPLRSVSYLSGTACCLTLFINSAHALYLDS*	1	1	1	1	1	0	1	1	1	1	1	0	1	0	1	0	1	1	1	1
QXden1.PacBioOnly_2	15677	T	C	SNP	intron_variant	MODIFIER	g4839	g4839.t1	protein_coding		MTTPTCARAITASHVVFLQLLIDDVRVIQVFACHFVQIDPSHPFTRSDLPSYVAHSLDTTCLFIMSSYIYGNKNYSMYAVPAAWVMTAAPFLYTLHTWGPLKDGEIPKLSPQRYFDQQEAKENLTKDEKFVLRAKAAHQDGIDNIPILALALLTGNYAKLPTSTLNRLAATYLISRVFYYIACINIDRDDVYPLRSVSYLSGTACCLTLFINSAHALYLDS*	1	1	1	1	1	0	1	1	1	1	1	0	1	0	1	0	1	1	1	1
QXden1.PacBioOnly_2	15685	CCAAT	C	DEL	frameshift_variant&splice_region_variant	HIGH	g4839	g4839.t1	protein_coding	p.Gln19fs	MTTPTCARAITASHVVFLQLLIDDVRVIQVFACHFVQIDPSHPFTRSDLPSYVAHSLDTTCLFIMSSYIYGNKNYSMYAVPAAWVMTAAPFLYTLHTWGPLKDGEIPKLSPQRYFDQQEAKENLTKDEKFVLRAKAAHQDGIDNIPILALALLTGNYAKLPTSTLNRLAATYLISRVFYYIACINIDRDDVYPLRSVSYLSGTACCLTLFINSAHALYLDS*	1	1	1	1	1	1	1	1	1	1	1	0	1	0	1	0	1	1	1	1
QXden1.PacBioOnly_2	15691	G	GTT	INS	frameshift_variant	HIGH	g4839	g4839.t1	protein_coding	p.Gln19fs	MTTPTCARAITASHVVFLQLLIDDVRVIQVFACHFVQIDPSHPFTRSDLPSYVAHSLDTTCLFIMSSYIYGNKNYSMYAVPAAWVMTAAPFLYTLHTWGPLKDGEIPKLSPQRYFDQQEAKENLTKDEKFVLRAKAAHQDGIDNIPILALALLTGNYAKLPTSTLNRLAATYLISRVFYYIACINIDRDDVYPLRSVSYLSGTACCLTLFINSAHALYLDS*	1	1	1	1	1	1	1	1	1	1	1	0	1	0	1	0	1	1	1	1
QXden1.PacBioOnly_2	15692	C	CGA	INS	frameshift_variant	HIGH	g4839	g4839.t1	protein_coding	p.Gln19fs	MTTPTCARAITASHVVFLQLLIDDVRVIQVFACHFVQIDPSHPFTRSDLPSYVAHSLDTTCLFIMSSYIYGNKNYSMYAVPAAWVMTAAPFLYTLHTWGPLKDGEIPKLSPQRYFDQQEAKENLTKDEKFVLRAKAAHQDGIDNIPILALALLTGNYAKLPTSTLNRLAATYLISRVFYYIACINIDRDDVYPLRSVSYLSGTACCLTLFINSAHALYLDS*	1	1	1	1	1	1	1	1	1	1	1	0	1	0	1	0	1	1	1	1
QXden1.PacBioOnly_2	15695	GA	G	DEL	frameshift_variant	HIGH	g4839	g4839.t1	protein_coding	p.Phe17fs	MTTPTCARAITASHVVFLQLLIDDVRVIQVFACHFVQIDPSHPFTRSDLPSYVAHSLDTTCLFIMSSYIYGNKNYSMYAVPAAWVMTAAPFLYTLHTWGPLKDGEIPKLSPQRYFDQQEAKENLTKDEKFVLRAKAAHQDGIDNIPILALALLTGNYAKLPTSTLNRLAATYLISRVFYYIACINIDRDDVYPLRSVSYLSGTACCLTLFINSAHALYLDS*	1	1	1	1	1	1	1	1	1	1	1	0	1	0	1	0	1	1	1	1
QXden1.PacBioOnly_2	15702	A	G	SNP	missense_variant	MODERATE	g4839	g4839.t1	protein_coding	p.Val15Ala	MTTPTCARAITASHVVFLQLLIDDVRVIQVFACHFVQIDPSHPFTRSDLPSYVAHSLDTTCLFIMSSYIYGNKNYSMYAVPAAWVMTAAPFLYTLHTWGPLKDGEIPKLSPQRYFDQQEAKENLTKDEKFVLRAKAAHQDGIDNIPILALALLTGNYAKLPTSTLNRLAATYLISRVFYYIACINIDRDDVYPLRSVSYLSGTACCLTLFINSAHALYLDS*	1	1	1	1	1	1	1	1	1	1	1	0	1	0	1	0	1	1	1	1
QXden1.PacBioOnly_2	15706	G	A	SNP	missense_variant	MODERATE	g4839	g4839.t1	protein_coding	p.His14Tyr	MTTPTCARAITASHVVFLQLLIDDVRVIQVFACHFVQIDPSHPFTRSDLPSYVAHSLDTTCLFIMSSYIYGNKNYSMYAVPAAWVMTAAPFLYTLHTWGPLKDGEIPKLSPQRYFDQQEAKENLTKDEKFVLRAKAAHQDGIDNIPILALALLTGNYAKLPTSTLNRLAATYLISRVFYYIACINIDRDDVYPLRSVSYLSGTACCLTLFINSAHALYLDS*	1	1	1	1	1	1	1	1	1	1	1	0	1	0	1	0	1	1	1	1
QXden1.PacBioOnly_2	15716	G	C	SNP	missense_variant	MODERATE	g4839	g4839.t1	protein_coding	p.Ile10Met	MTTPTCARAITASHVVFLQLLIDDVRVIQVFACHFVQIDPSHPFTRSDLPSYVAHSLDTTCLFIMSSYIYGNKNYSMYAVPAAWVMTAAPFLYTLHTWGPLKDGEIPKLSPQRYFDQQEAKENLTKDEKFVLRAKAAHQDGIDNIPILALALLTGNYAKLPTSTLNRLAATYLISRVFYYIACINIDRDDVYPLRSVSYLSGTACCLTLFINSAHALYLDS*	1	1	1	1	1	1	1	1	1	1	1	0	1	0	1	0	1	1	1	1
QXden1.PacBioOnly_2	15732	G	A	SNP	missense_variant	MODERATE	g4839	g4839.t1	protein_coding	p.Thr5Met	MTTPTCARAITASHVVFLQLLIDDVRVIQVFACHFVQIDPSHPFTRSDLPSYVAHSLDTTCLFIMSSYIYGNKNYSMYAVPAAWVMTAAPFLYTLHTWGPLKDGEIPKLSPQRYFDQQEAKENLTKDEKFVLRAKAAHQDGIDNIPILALALLTGNYAKLPTSTLNRLAATYLISRVFYYIACINIDRDDVYPLRSVSYLSGTACCLTLFINSAHALYLDS*	0	1	1	1	0	1	1	0	1	0	1	0	0	1	1	0	0	0	1	1
QXden1.PacBioOnly_2	15750	G	A	SNP	intergenic_region	MODIFIER	g4839-g4840	g4839-g4840			#N/A	1	1	1	1	1	1	1	1	1	0	1	1	1	1	1	1	1	1	1	1
QXden1.PacBioOnly_2	15752	T	C	SNP	intergenic_region	MODIFIER	g4839-g4840	g4839-g4840			#N/A	1	1	1	1	1	1	1	1	1	0	1	1	1	1	1	1	1	1	1	1
QXden1.PacBioOnly_2	15757	T	C	SNP	intergenic_region	MODIFIER	g4839-g4840	g4839-g4840			#N/A	1	1	1	1	1	1	1	1	1	0	1	1	1	1	1	1	1	1	1	1
QXden1.PacBioOnly_2	15773	A	C	SNP	intergenic_region	MODIFIER	g4839-g4840	g4839-g4840			#N/A	1	1	1	1	1	1	1	1	1	0	1	1	1	1	1	1	1	1	1	1
QXden1.PacBioOnly_2	15779	T	G	SNP	intergenic_region	MODIFIER	g4839-g4840	g4839-g4840			#N/A	1	1	1	1	1	1	1	1	1	0	1	1	1	1	1	1	1	1	1	1
QXden1.PacBioOnly_2	15785	T	A	SNP	intergenic_region	MODIFIER	g4839-g4840	g4839-g4840			#N/A	1	1	1	1	1	1	1	1	1	0	1	1	1	1	1	1	1	1	1	1
QXden1.PacBioOnly_2	15805	A	T	SNP	intergenic_region	MODIFIER	g4839-g4840	g4839-g4840			#N/A	1	1	1	1	1	1	1	1	1	0	1	1	1	1	1	1	1	1	1	1
QXden1.PacBioOnly_2	15813	C	T	SNP	intergenic_region	MODIFIER	g4839-g4840	g4839-g4840			#N/A	1	1	1	1	1	1	1	1	1	0	1	1	1	1	1	1	1	1	1	1
QXden1.PacBioOnly_2	15821	A	T	SNP	intergenic_region	MODIFIER	g4839-g4840	g4839-g4840			#N/A	1	1	1	1	1	1	1	1	1	0	1	1	1	1	1	1	1	1	1	1
QXden1.PacBioOnly_2	15824	T	C	SNP	intergenic_region	MODIFIER	g4839-g4840	g4839-g4840			#N/A	1	1	1	1	1	1	1	1	1	0	1	1	1	1	1	1	1	1	1	1
QXden1.PacBioOnly_2	15828	A	G	SNP	intergenic_region	MODIFIER	g4839-g4840	g4839-g4840			#N/A	1	1	1	1	1	1	1	1	1	0	1	1	1	1	1	1	1	1	1	1
QXden1.PacBioOnly_2	15829	G	A	SNP	intergenic_region	MODIFIER	g4839-g4840	g4839-g4840			#N/A	1	1	1	1	1	1	1	1	1	0	1	1	1	1	1	1	1	1	1	1
QXden1.PacBioOnly_2	15834	T	C	SNP	intergenic_region	MODIFIER	g4839-g4840	g4839-g4840			#N/A	1	1	1	1	1	1	1	1	1	0	1	1	1	1	1	1	1	1	1	1
QXden1.PacBioOnly_2	15843	C	CT	INS	intergenic_region	MODIFIER	g4839-g4840	g4839-g4840			#N/A	1	1	1	1	1	1	1	1	1	0	1	1	1	1	1	1	1	1	1	1
QXden1.PacBioOnly_2	15846	C	CGCCGTCATCGT	INS	intergenic_region	MODIFIER	g4839-g4840	g4839-g4840			#N/A	1	1	1	1	1	1	1	1	1	0	1	1	1	1	1	1	1	1	1	1
QXden1.PacBioOnly_2	15850	T	C	SNP	intergenic_region	MODIFIER	g4839-g4840	g4839-g4840			#N/A	1	1	1	1	1	1	1	1	1	0	1	1	1	1	1	1	1	1	1	1
QXden1.PacBioOnly_2	15866	G	A	SNP	intergenic_region	MODIFIER	g4839-g4840	g4839-g4840			#N/A	1	1	0	1	1	0	1	1	0	0	1	0	0	1	1	1	0	1	1	0
QXden1.PacBioOnly_2	15871	A	C	SNP	intergenic_region	MODIFIER	g4839-g4840	g4839-g4840			#N/A	1	0	0	0	1	0	0	1	0	0	1	0	0	1	1	1	0	1	0	0
QXden1.PacBioOnly_2	15882	T	A	SNP	intergenic_region	MODIFIER	g4839-g4840	g4839-g4840			#N/A	1	0	0	0	1	0	0	1	0	0	0	0	0	1	1	1	0	0	0	0
QXden1.PacBioOnly_2	15883	C	G	SNP	intergenic_region	MODIFIER	g4839-g4840	g4839-g4840			#N/A	1	0	0	0	1	0	0	1	0	0	0	0	0	1	1	1	0	0	0	0
QXden1.PacBioOnly_2	15887	G	A	SNP	intergenic_region	MODIFIER	g4839-g4840	g4839-g4840			#N/A	1	0	0	0	1	0	0	1	0	0	0	0	0	1	1	1	0	0	0	0
QXden1.PacBioOnly_2	15890	C	T	SNP	intergenic_region	MODIFIER	g4839-g4840	g4839-g4840			#N/A	1	0	0	0	1	0	0	1	0	0	0	0	0	1	1	1	0	1	0	0
QXden1.PacBioOnly_2	15900	T	C	SNP	intergenic_region	MODIFIER	g4839-g4840	g4839-g4840			#N/A	1	0	0	0	1	0	0	1	0	0	0	0	0	1	0	1	0	0	0	0
QXden1.PacBioOnly_2	15904	A	T	SNP	intergenic_region	MODIFIER	g4839-g4840	g4839-g4840			#N/A	0	0	0	0	1	0	0	1	0	0	0	0	0	1	0	1	0	0	0	0
QXden1.PacBioOnly_2	15919	G	T	SNP	intergenic_region	MODIFIER	g4839-g4840	g4839-g4840			#N/A	0	0	0	0	1	0	0	0	0	1	0	0	0	0	0	0	0	0	0	0
QXden1.PacBioOnly_2	15921	C	G	SNP	intergenic_region	MODIFIER	g4839-g4840	g4839-g4840			#N/A	0	0	0	0	1	0	0	0	0	1	0	0	0	0	0	0	0	0	0	0
QXden1.PacBioOnly_2	15922	C	T	SNP	intergenic_region	MODIFIER	g4839-g4840	g4839-g4840			#N/A	0	0	0	0	1	0	0	0	0	1	0	0	0	0	0	0	0	0	0	0
QXden1.PacBioOnly_2	15925	T	A	SNP	intergenic_region	MODIFIER	g4839-g4840	g4839-g4840			#N/A	0	0	0	0	1	0	0	0	0	1	0	0	0	0	0	0	0	0	0	0
QXden1.PacBioOnly_2	15939	T	C	SNP	intergenic_region	MODIFIER	g4839-g4840	g4839-g4840			#N/A	0	0	0	0	0	0	0	0	0	1	0	0	0	0	0	0	0	0	0	0
QXden1.PacBioOnly_2	15940	C	T	SNP	intergenic_region	MODIFIER	g4839-g4840	g4839-g4840			#N/A	0	0	0	0	0	0	0	0	0	1	0	0	0	0	0	0	0	0	0	0
QXden1.PacBioOnly_2	15959	C	T	SNP	intergenic_region	MODIFIER	g4839-g4840	g4839-g4840			#N/A	0	0	0	1	0	0	0	0	0	1	0	0	0	0	0	0	0	0	0	0
QXden1.PacBioOnly_2	15963	A	C	SNP	intergenic_region	MODIFIER	g4839-g4840	g4839-g4840			#N/A	0	0	0	0	0	0	0	0	0	0	0	0	0	0	0	0	0	0	0	1
QXden1.PacBioOnly_2	16185	A	C	SNP	intergenic_region	MODIFIER	g4839-g4840	g4839-g4840			#N/A	1	1	1	1	1	1	1	1	1	0	1	1	1	1	1	1	1	1	1	1
QXden1.PacBioOnly_2	16187	G	A	SNP	intergenic_region	MODIFIER	g4839-g4840	g4839-g4840			#N/A	1	1	1	1	1	1	1	1	1	0	1	1	1	1	1	1	1	1	1	1
QXden1.PacBioOnly_2	16194	C	T	SNP	intergenic_region	MODIFIER	g4839-g4840	g4839-g4840			#N/A	1	1	1	1	1	1	1	1	1	0	1	1	1	1	1	1	1	1	1	1
QXden1.PacBioOnly_2	16202	G	A	SNP	intergenic_region	MODIFIER	g4839-g4840	g4839-g4840			#N/A	1	1	1	1	1	1	1	1	1	1	1	1	1	1	1	1	1	1	1	1
QXden1.PacBioOnly_2	16207	C	A	SNP	intergenic_region	MODIFIER	g4839-g4840	g4839-g4840			#N/A	1	1	1	1	1	1	1	1	1	1	1	1	1	1	1	1	1	1	1	1
QXden1.PacBioOnly_2	16210	C	A	SNP	intergenic_region	MODIFIER	g4839-g4840	g4839-g4840			#N/A	1	1	1	1	1	1	1	1	1	1	1	1	1	1	1	1	1	1	1	1
QXden1.PacBioOnly_2	16213	G	T	SNP	intergenic_region	MODIFIER	g4839-g4840	g4839-g4840			#N/A	1	1	1	1	1	1	1	1	1	1	1	1	1	1	1	1	1	1	1	1
QXden1.PacBioOnly_2	16224	A	G	SNP	intergenic_region	MODIFIER	g4839-g4840	g4839-g4840			#N/A	1	1	1	1	1	1	1	1	1	1	1	1	1	1	1	1	1	1	1	1
QXden1.PacBioOnly_2	16243	TGA	T	DEL	intergenic_region	MODIFIER	g4839-g4840	g4839-g4840			#N/A	1	1	1	1	1	1	1	1	1	1	1	1	1	1	1	1	1	1	1	1
QXden1.PacBioOnly_2	16247	A	AACT	INS	intergenic_region	MODIFIER	g4839-g4840	g4839-g4840			#N/A	1	1	1	1	1	1	1	1	1	1	1	1	1	1	1	1	1	1	1	1
QXden1.PacBioOnly_2	16249	A	C	SNP	intergenic_region	MODIFIER	g4839-g4840	g4839-g4840			#N/A	1	1	1	1	1	1	1	1	1	1	1	1	1	1	1	1	1	1	1	1
QXden1.PacBioOnly_2	16251	A	AG	INS	intergenic_region	MODIFIER	g4839-g4840	g4839-g4840			#N/A	1	1	1	1	1	1	1	1	1	1	1	1	1	1	1	1	1	1	1	1
QXden1.PacBioOnly_2	16254	G	A	SNP	intergenic_region	MODIFIER	g4839-g4840	g4839-g4840			#N/A	1	1	1	1	1	1	1	1	1	1	1	1	1	1	1	1	1	1	1	1
QXden1.PacBioOnly_2	16255	G	A	SNP	intergenic_region	MODIFIER	g4839-g4840	g4839-g4840			#N/A	1	1	1	1	1	1	1	1	1	1	1	1	1	1	1	1	1	1	1	1
QXden1.PacBioOnly_2	16257	T	C	SNP	intergenic_region	MODIFIER	g4839-g4840	g4839-g4840			#N/A	1	1	1	1	1	1	1	1	1	1	1	1	1	1	1	1	1	1	1	1
QXden1.PacBioOnly_2	16271	T	TC	INS	intergenic_region	MODIFIER	g4839-g4840	g4839-g4840			#N/A	1	1	1	1	1	1	1	1	1	1	1	1	1	1	1	1	1	1	1	1
QXden1.PacBioOnly_2	16273	T	G	SNP	intergenic_region	MODIFIER	g4839-g4840	g4839-g4840			#N/A	1	1	1	1	1	1	1	1	1	1	1	1	1	1	1	1	1	1	1	1
QXden1.PacBioOnly_2	16275	TC	T	DEL	intergenic_region	MODIFIER	g4839-g4840	g4839-g4840			#N/A	1	1	1	1	1	1	1	1	1	1	1	1	1	1	1	1	1	1	1	1
QXden1.PacBioOnly_2	16290	A	T	SNP	intergenic_region	MODIFIER	g4839-g4840	g4839-g4840			#N/A	1	1	1	1	1	1	1	1	1	1	1	1	1	1	1	1	1	1	1	1
QXden1.PacBioOnly_2	16300	T	C	SNP	intergenic_region	MODIFIER	g4839-g4840	g4839-g4840			#N/A	1	1	1	1	1	1	1	1	1	1	1	1	1	1	1	1	1	1	1	1
QXden1.PacBioOnly_2	16301	G	A	SNP	intergenic_region	MODIFIER	g4839-g4840	g4839-g4840			#N/A	1	1	1	1	1	1	1	1	1	1	1	1	1	1	1	1	1	1	1	1
QXden1.PacBioOnly_2	16305	G	A	SNP	intergenic_region	MODIFIER	g4839-g4840	g4839-g4840			#N/A	1	1	1	1	1	1	1	1	1	1	1	1	1	1	1	1	1	1	1	1
QXden1.PacBioOnly_2	16359	T	A	SNP	missense_variant	MODERATE	g4840	g4840.t1	protein_coding	p.Ser15Arg	MIIPNGHSRLLAIMSWVPDLSDMISSALISALWASLSLAYSVDAAPSTAHQTSTSDPAAVFNMTMFAPGREPGVYSSNFSRLVMFGDSLSDNGNGTGVLSNGTRPNPDLFWKYRWSNGPVWIEDLAERMDVPLFDYASGGATVNNTRTPAYLTNVTRRVPSALEQIDAFISLTNSSSGRNPLDDTLFAIWIGSNDLCKLPVPNTLSSTTSMTSAALSSISWGQKVASVMTNSLIDYNNALYSEIDAQASAVQNATLPTAEFVVVDTWVAAKAILSQPQAYGLANETIGRRCVIGSSICSDPDSYFYWDAIHPTRVVHSLFAKAVAATLLRAGWISRK*	1	1	1	1	1	1	1	1	1	1	1	1	1	1	1	1	1	1	1	1
QXden1.PacBioOnly_2	16360	T	C	SNP	missense_variant	MODERATE	g4840	g4840.t1	protein_coding	p.Trp16Arg	MIIPNGHSRLLAIMSWVPDLSDMISSALISALWASLSLAYSVDAAPSTAHQTSTSDPAAVFNMTMFAPGREPGVYSSNFSRLVMFGDSLSDNGNGTGVLSNGTRPNPDLFWKYRWSNGPVWIEDLAERMDVPLFDYASGGATVNNTRTPAYLTNVTRRVPSALEQIDAFISLTNSSSGRNPLDDTLFAIWIGSNDLCKLPVPNTLSSTTSMTSAALSSISWGQKVASVMTNSLIDYNNALYSEIDAQASAVQNATLPTAEFVVVDTWVAAKAILSQPQAYGLANETIGRRCVIGSSICSDPDSYFYWDAIHPTRVVHSLFAKAVAATLLRAGWISRK*	1	1	1	1	1	1	1	1	1	1	1	1	1	1	1	1	1	1	1	1
QXden1.PacBioOnly_2	16394	A	C	SNP	intron_variant	MODIFIER	g4840	g4840.t1	protein_coding		MIIPNGHSRLLAIMSWVPDLSDMISSALISALWASLSLAYSVDAAPSTAHQTSTSDPAAVFNMTMFAPGREPGVYSSNFSRLVMFGDSLSDNGNGTGVLSNGTRPNPDLFWKYRWSNGPVWIEDLAERMDVPLFDYASGGATVNNTRTPAYLTNVTRRVPSALEQIDAFISLTNSSSGRNPLDDTLFAIWIGSNDLCKLPVPNTLSSTTSMTSAALSSISWGQKVASVMTNSLIDYNNALYSEIDAQASAVQNATLPTAEFVVVDTWVAAKAILSQPQAYGLANETIGRRCVIGSSICSDPDSYFYWDAIHPTRVVHSLFAKAVAATLLRAGWISRK*	1	1	1	1	1	1	1	1	1	1	1	1	1	1	1	1	1	1	1	1
QXden1.PacBioOnly_2	16408	A	T	SNP	intron_variant	MODIFIER	g4840	g4840.t1	protein_coding		MIIPNGHSRLLAIMSWVPDLSDMISSALISALWASLSLAYSVDAAPSTAHQTSTSDPAAVFNMTMFAPGREPGVYSSNFSRLVMFGDSLSDNGNGTGVLSNGTRPNPDLFWKYRWSNGPVWIEDLAERMDVPLFDYASGGATVNNTRTPAYLTNVTRRVPSALEQIDAFISLTNSSSGRNPLDDTLFAIWIGSNDLCKLPVPNTLSSTTSMTSAALSSISWGQKVASVMTNSLIDYNNALYSEIDAQASAVQNATLPTAEFVVVDTWVAAKAILSQPQAYGLANETIGRRCVIGSSICSDPDSYFYWDAIHPTRVVHSLFAKAVAATLLRAGWISRK*	1	1	1	1	1	1	1	1	1	1	1	1	1	1	1	1	1	1	1	1
QXden1.PacBioOnly_2	16410	T	C	SNP	intron_variant	MODIFIER	g4840	g4840.t1	protein_coding		MIIPNGHSRLLAIMSWVPDLSDMISSALISALWASLSLAYSVDAAPSTAHQTSTSDPAAVFNMTMFAPGREPGVYSSNFSRLVMFGDSLSDNGNGTGVLSNGTRPNPDLFWKYRWSNGPVWIEDLAERMDVPLFDYASGGATVNNTRTPAYLTNVTRRVPSALEQIDAFISLTNSSSGRNPLDDTLFAIWIGSNDLCKLPVPNTLSSTTSMTSAALSSISWGQKVASVMTNSLIDYNNALYSEIDAQASAVQNATLPTAEFVVVDTWVAAKAILSQPQAYGLANETIGRRCVIGSSICSDPDSYFYWDAIHPTRVVHSLFAKAVAATLLRAGWISRK*	1	1	1	1	1	1	1	1	1	1	1	1	1	1	1	1	1	1	1	1
QXden1.PacBioOnly_2	16413	T	A	SNP	intron_variant	MODIFIER	g4840	g4840.t1	protein_coding		MIIPNGHSRLLAIMSWVPDLSDMISSALISALWASLSLAYSVDAAPSTAHQTSTSDPAAVFNMTMFAPGREPGVYSSNFSRLVMFGDSLSDNGNGTGVLSNGTRPNPDLFWKYRWSNGPVWIEDLAERMDVPLFDYASGGATVNNTRTPAYLTNVTRRVPSALEQIDAFISLTNSSSGRNPLDDTLFAIWIGSNDLCKLPVPNTLSSTTSMTSAALSSISWGQKVASVMTNSLIDYNNALYSEIDAQASAVQNATLPTAEFVVVDTWVAAKAILSQPQAYGLANETIGRRCVIGSSICSDPDSYFYWDAIHPTRVVHSLFAKAVAATLLRAGWISRK*	1	1	1	1	1	1	1	1	1	1	1	1	1	1	1	1	1	1	1	1
QXden1.PacBioOnly_2	16418	T	A	SNP	intron_variant	MODIFIER	g4840	g4840.t1	protein_coding		MIIPNGHSRLLAIMSWVPDLSDMISSALISALWASLSLAYSVDAAPSTAHQTSTSDPAAVFNMTMFAPGREPGVYSSNFSRLVMFGDSLSDNGNGTGVLSNGTRPNPDLFWKYRWSNGPVWIEDLAERMDVPLFDYASGGATVNNTRTPAYLTNVTRRVPSALEQIDAFISLTNSSSGRNPLDDTLFAIWIGSNDLCKLPVPNTLSSTTSMTSAALSSISWGQKVASVMTNSLIDYNNALYSEIDAQASAVQNATLPTAEFVVVDTWVAAKAILSQPQAYGLANETIGRRCVIGSSICSDPDSYFYWDAIHPTRVVHSLFAKAVAATLLRAGWISRK*	1	1	1	1	1	1	1	1	1	1	1	1	1	1	1	1	1	1	1	1
QXden1.PacBioOnly_2	16419	C	A	SNP	intron_variant	MODIFIER	g4840	g4840.t1	protein_coding		MIIPNGHSRLLAIMSWVPDLSDMISSALISALWASLSLAYSVDAAPSTAHQTSTSDPAAVFNMTMFAPGREPGVYSSNFSRLVMFGDSLSDNGNGTGVLSNGTRPNPDLFWKYRWSNGPVWIEDLAERMDVPLFDYASGGATVNNTRTPAYLTNVTRRVPSALEQIDAFISLTNSSSGRNPLDDTLFAIWIGSNDLCKLPVPNTLSSTTSMTSAALSSISWGQKVASVMTNSLIDYNNALYSEIDAQASAVQNATLPTAEFVVVDTWVAAKAILSQPQAYGLANETIGRRCVIGSSICSDPDSYFYWDAIHPTRVVHSLFAKAVAATLLRAGWISRK*	1	1	1	1	1	1	1	1	1	1	1	1	1	1	1	1	1	1	1	1
QXden1.PacBioOnly_2	16431	A	G	SNP	intron_variant	MODIFIER	g4840	g4840.t1	protein_coding		MIIPNGHSRLLAIMSWVPDLSDMISSALISALWASLSLAYSVDAAPSTAHQTSTSDPAAVFNMTMFAPGREPGVYSSNFSRLVMFGDSLSDNGNGTGVLSNGTRPNPDLFWKYRWSNGPVWIEDLAERMDVPLFDYASGGATVNNTRTPAYLTNVTRRVPSALEQIDAFISLTNSSSGRNPLDDTLFAIWIGSNDLCKLPVPNTLSSTTSMTSAALSSISWGQKVASVMTNSLIDYNNALYSEIDAQASAVQNATLPTAEFVVVDTWVAAKAILSQPQAYGLANETIGRRCVIGSSICSDPDSYFYWDAIHPTRVVHSLFAKAVAATLLRAGWISRK*	1	1	1	1	1	1	1	1	1	1	1	1	1	1	1	1	1	1	1	1
QXden1.PacBioOnly_2	16448	C	T	SNP	intron_variant	MODIFIER	g4840	g4840.t1	protein_coding		MIIPNGHSRLLAIMSWVPDLSDMISSALISALWASLSLAYSVDAAPSTAHQTSTSDPAAVFNMTMFAPGREPGVYSSNFSRLVMFGDSLSDNGNGTGVLSNGTRPNPDLFWKYRWSNGPVWIEDLAERMDVPLFDYASGGATVNNTRTPAYLTNVTRRVPSALEQIDAFISLTNSSSGRNPLDDTLFAIWIGSNDLCKLPVPNTLSSTTSMTSAALSSISWGQKVASVMTNSLIDYNNALYSEIDAQASAVQNATLPTAEFVVVDTWVAAKAILSQPQAYGLANETIGRRCVIGSSICSDPDSYFYWDAIHPTRVVHSLFAKAVAATLLRAGWISRK*	1	1	1	1	1	1	1	1	1	1	1	1	1	1	1	1	1	1	1	1
QXden1.PacBioOnly_2	16456	T	C	SNP	intron_variant	MODIFIER	g4840	g4840.t1	protein_coding		MIIPNGHSRLLAIMSWVPDLSDMISSALISALWASLSLAYSVDAAPSTAHQTSTSDPAAVFNMTMFAPGREPGVYSSNFSRLVMFGDSLSDNGNGTGVLSNGTRPNPDLFWKYRWSNGPVWIEDLAERMDVPLFDYASGGATVNNTRTPAYLTNVTRRVPSALEQIDAFISLTNSSSGRNPLDDTLFAIWIGSNDLCKLPVPNTLSSTTSMTSAALSSISWGQKVASVMTNSLIDYNNALYSEIDAQASAVQNATLPTAEFVVVDTWVAAKAILSQPQAYGLANETIGRRCVIGSSICSDPDSYFYWDAIHPTRVVHSLFAKAVAATLLRAGWISRK*	1	1	1	1	1	1	1	1	1	1	1	1	1	1	1	1	1	1	1	1
QXden1.PacBioOnly_2	16458	T	C	SNP	intron_variant	MODIFIER	g4840	g4840.t1	protein_coding		MIIPNGHSRLLAIMSWVPDLSDMISSALISALWASLSLAYSVDAAPSTAHQTSTSDPAAVFNMTMFAPGREPGVYSSNFSRLVMFGDSLSDNGNGTGVLSNGTRPNPDLFWKYRWSNGPVWIEDLAERMDVPLFDYASGGATVNNTRTPAYLTNVTRRVPSALEQIDAFISLTNSSSGRNPLDDTLFAIWIGSNDLCKLPVPNTLSSTTSMTSAALSSISWGQKVASVMTNSLIDYNNALYSEIDAQASAVQNATLPTAEFVVVDTWVAAKAILSQPQAYGLANETIGRRCVIGSSICSDPDSYFYWDAIHPTRVVHSLFAKAVAATLLRAGWISRK*	1	1	1	1	1	1	1	1	1	1	1	1	1	1	1	1	1	1	1	1
QXden1.PacBioOnly_2	16460	C	A	SNP	splice_region_variant&intron_variant	LOW	g4840	g4840.t1	protein_coding		MIIPNGHSRLLAIMSWVPDLSDMISSALISALWASLSLAYSVDAAPSTAHQTSTSDPAAVFNMTMFAPGREPGVYSSNFSRLVMFGDSLSDNGNGTGVLSNGTRPNPDLFWKYRWSNGPVWIEDLAERMDVPLFDYASGGATVNNTRTPAYLTNVTRRVPSALEQIDAFISLTNSSSGRNPLDDTLFAIWIGSNDLCKLPVPNTLSSTTSMTSAALSSISWGQKVASVMTNSLIDYNNALYSEIDAQASAVQNATLPTAEFVVVDTWVAAKAILSQPQAYGLANETIGRRCVIGSSICSDPDSYFYWDAIHPTRVVHSLFAKAVAATLLRAGWISRK*	1	1	1	1	1	1	1	1	1	1	1	1	1	1	1	1	1	1	1	1
QXden1.PacBioOnly_2	16463	A	T	SNP	splice_region_variant&intron_variant	LOW	g4840	g4840.t1	protein_coding		MIIPNGHSRLLAIMSWVPDLSDMISSALISALWASLSLAYSVDAAPSTAHQTSTSDPAAVFNMTMFAPGREPGVYSSNFSRLVMFGDSLSDNGNGTGVLSNGTRPNPDLFWKYRWSNGPVWIEDLAERMDVPLFDYASGGATVNNTRTPAYLTNVTRRVPSALEQIDAFISLTNSSSGRNPLDDTLFAIWIGSNDLCKLPVPNTLSSTTSMTSAALSSISWGQKVASVMTNSLIDYNNALYSEIDAQASAVQNATLPTAEFVVVDTWVAAKAILSQPQAYGLANETIGRRCVIGSSICSDPDSYFYWDAIHPTRVVHSLFAKAVAATLLRAGWISRK*	1	1	1	1	1	1	1	1	1	1	1	1	1	1	1	1	1	1	1	1
QXden1.PacBioOnly_2	16464	C	G	SNP	splice_region_variant&intron_variant	LOW	g4840	g4840.t1	protein_coding		MIIPNGHSRLLAIMSWVPDLSDMISSALISALWASLSLAYSVDAAPSTAHQTSTSDPAAVFNMTMFAPGREPGVYSSNFSRLVMFGDSLSDNGNGTGVLSNGTRPNPDLFWKYRWSNGPVWIEDLAERMDVPLFDYASGGATVNNTRTPAYLTNVTRRVPSALEQIDAFISLTNSSSGRNPLDDTLFAIWIGSNDLCKLPVPNTLSSTTSMTSAALSSISWGQKVASVMTNSLIDYNNALYSEIDAQASAVQNATLPTAEFVVVDTWVAAKAILSQPQAYGLANETIGRRCVIGSSICSDPDSYFYWDAIHPTRVVHSLFAKAVAATLLRAGWISRK*	1	1	1	1	1	1	1	1	1	1	1	1	1	1	1	1	1	1	1	1
QXden1.PacBioOnly_2	16469	C	T	SNP	missense_variant&splice_region_variant	MODERATE	g4840	g4840.t1	protein_coding	p.Pro18Leu	MIIPNGHSRLLAIMSWVPDLSDMISSALISALWASLSLAYSVDAAPSTAHQTSTSDPAAVFNMTMFAPGREPGVYSSNFSRLVMFGDSLSDNGNGTGVLSNGTRPNPDLFWKYRWSNGPVWIEDLAERMDVPLFDYASGGATVNNTRTPAYLTNVTRRVPSALEQIDAFISLTNSSSGRNPLDDTLFAIWIGSNDLCKLPVPNTLSSTTSMTSAALSSISWGQKVASVMTNSLIDYNNALYSEIDAQASAVQNATLPTAEFVVVDTWVAAKAILSQPQAYGLANETIGRRCVIGSSICSDPDSYFYWDAIHPTRVVHSLFAKAVAATLLRAGWISRK*	1	1	1	1	1	1	1	1	1	1	1	1	1	1	1	1	1	1	1	1
QXden1.PacBioOnly_2	16479	C	A	SNP	missense_variant	MODERATE	g4840	g4840.t1	protein_coding	p.Ser21Arg	MIIPNGHSRLLAIMSWVPDLSDMISSALISALWASLSLAYSVDAAPSTAHQTSTSDPAAVFNMTMFAPGREPGVYSSNFSRLVMFGDSLSDNGNGTGVLSNGTRPNPDLFWKYRWSNGPVWIEDLAERMDVPLFDYASGGATVNNTRTPAYLTNVTRRVPSALEQIDAFISLTNSSSGRNPLDDTLFAIWIGSNDLCKLPVPNTLSSTTSMTSAALSSISWGQKVASVMTNSLIDYNNALYSEIDAQASAVQNATLPTAEFVVVDTWVAAKAILSQPQAYGLANETIGRRCVIGSSICSDPDSYFYWDAIHPTRVVHSLFAKAVAATLLRAGWISRK*	1	1	1	1	1	1	1	1	1	1	1	1	1	1	1	1	1	1	1	1
QXden1.PacBioOnly_2	16482	T	A	SNP	missense_variant	MODERATE	g4840	g4840.t1	protein_coding	p.Asp22Glu	MIIPNGHSRLLAIMSWVPDLSDMISSALISALWASLSLAYSVDAAPSTAHQTSTSDPAAVFNMTMFAPGREPGVYSSNFSRLVMFGDSLSDNGNGTGVLSNGTRPNPDLFWKYRWSNGPVWIEDLAERMDVPLFDYASGGATVNNTRTPAYLTNVTRRVPSALEQIDAFISLTNSSSGRNPLDDTLFAIWIGSNDLCKLPVPNTLSSTTSMTSAALSSISWGQKVASVMTNSLIDYNNALYSEIDAQASAVQNATLPTAEFVVVDTWVAAKAILSQPQAYGLANETIGRRCVIGSSICSDPDSYFYWDAIHPTRVVHSLFAKAVAATLLRAGWISRK*	1	1	1	1	1	1	1	1	1	1	1	1	1	1	1	1	1	1	1	1
QXden1.PacBioOnly_2	16486	A	C	SNP	missense_variant	MODERATE	g4840	g4840.t1	protein_coding	p.Ile24Leu	MIIPNGHSRLLAIMSWVPDLSDMISSALISALWASLSLAYSVDAAPSTAHQTSTSDPAAVFNMTMFAPGREPGVYSSNFSRLVMFGDSLSDNGNGTGVLSNGTRPNPDLFWKYRWSNGPVWIEDLAERMDVPLFDYASGGATVNNTRTPAYLTNVTRRVPSALEQIDAFISLTNSSSGRNPLDDTLFAIWIGSNDLCKLPVPNTLSSTTSMTSAALSSISWGQKVASVMTNSLIDYNNALYSEIDAQASAVQNATLPTAEFVVVDTWVAAKAILSQPQAYGLANETIGRRCVIGSSICSDPDSYFYWDAIHPTRVVHSLFAKAVAATLLRAGWISRK*	1	1	1	1	1	1	1	1	1	1	1	1	1	1	1	1	1	1	1	1
QXden1.PacBioOnly_2	16490	C	A	SNP	missense_variant	MODERATE	g4840	g4840.t1	protein_coding	p.Ser25Tyr	MIIPNGHSRLLAIMSWVPDLSDMISSALISALWASLSLAYSVDAAPSTAHQTSTSDPAAVFNMTMFAPGREPGVYSSNFSRLVMFGDSLSDNGNGTGVLSNGTRPNPDLFWKYRWSNGPVWIEDLAERMDVPLFDYASGGATVNNTRTPAYLTNVTRRVPSALEQIDAFISLTNSSSGRNPLDDTLFAIWIGSNDLCKLPVPNTLSSTTSMTSAALSSISWGQKVASVMTNSLIDYNNALYSEIDAQASAVQNATLPTAEFVVVDTWVAAKAILSQPQAYGLANETIGRRCVIGSSICSDPDSYFYWDAIHPTRVVHSLFAKAVAATLLRAGWISRK*	1	1	1	1	1	1	1	1	1	1	1	1	1	1	1	1	1	1	1	1
QXden1.PacBioOnly_2	16498	C	G	SNP	missense_variant	MODERATE	g4840	g4840.t1	protein_coding	p.Leu28Val	MIIPNGHSRLLAIMSWVPDLSDMISSALISALWASLSLAYSVDAAPSTAHQTSTSDPAAVFNMTMFAPGREPGVYSSNFSRLVMFGDSLSDNGNGTGVLSNGTRPNPDLFWKYRWSNGPVWIEDLAERMDVPLFDYASGGATVNNTRTPAYLTNVTRRVPSALEQIDAFISLTNSSSGRNPLDDTLFAIWIGSNDLCKLPVPNTLSSTTSMTSAALSSISWGQKVASVMTNSLIDYNNALYSEIDAQASAVQNATLPTAEFVVVDTWVAAKAILSQPQAYGLANETIGRRCVIGSSICSDPDSYFYWDAIHPTRVVHSLFAKAVAATLLRAGWISRK*	1	1	1	1	1	1	1	1	1	1	1	1	1	1	1	1	1	1	1	1
QXden1.PacBioOnly_2	16501	A	G	SNP	missense_variant	MODERATE	g4840	g4840.t1	protein_coding	p.Ile29Val	MIIPNGHSRLLAIMSWVPDLSDMISSALISALWASLSLAYSVDAAPSTAHQTSTSDPAAVFNMTMFAPGREPGVYSSNFSRLVMFGDSLSDNGNGTGVLSNGTRPNPDLFWKYRWSNGPVWIEDLAERMDVPLFDYASGGATVNNTRTPAYLTNVTRRVPSALEQIDAFISLTNSSSGRNPLDDTLFAIWIGSNDLCKLPVPNTLSSTTSMTSAALSSISWGQKVASVMTNSLIDYNNALYSEIDAQASAVQNATLPTAEFVVVDTWVAAKAILSQPQAYGLANETIGRRCVIGSSICSDPDSYFYWDAIHPTRVVHSLFAKAVAATLLRAGWISRK*	1	1	1	1	1	1	1	1	1	1	1	1	1	1	1	1	1	1	1	1
QXden1.PacBioOnly_2	16504	T	C	SNP	missense_variant	MODERATE	g4840	g4840.t1	protein_coding	p.Ser30Pro	MIIPNGHSRLLAIMSWVPDLSDMISSALISALWASLSLAYSVDAAPSTAHQTSTSDPAAVFNMTMFAPGREPGVYSSNFSRLVMFGDSLSDNGNGTGVLSNGTRPNPDLFWKYRWSNGPVWIEDLAERMDVPLFDYASGGATVNNTRTPAYLTNVTRRVPSALEQIDAFISLTNSSSGRNPLDDTLFAIWIGSNDLCKLPVPNTLSSTTSMTSAALSSISWGQKVASVMTNSLIDYNNALYSEIDAQASAVQNATLPTAEFVVVDTWVAAKAILSQPQAYGLANETIGRRCVIGSSICSDPDSYFYWDAIHPTRVVHSLFAKAVAATLLRAGWISRK*	1	1	1	1	1	1	1	1	1	1	1	1	1	1	1	1	1	1	1	1
QXden1.PacBioOnly_2	16533	T	C	SNP	synonymous_variant	LOW	g4840	g4840.t1	protein_coding	p.Ala39Ala	MIIPNGHSRLLAIMSWVPDLSDMISSALISALWASLSLAYSVDAAPSTAHQTSTSDPAAVFNMTMFAPGREPGVYSSNFSRLVMFGDSLSDNGNGTGVLSNGTRPNPDLFWKYRWSNGPVWIEDLAERMDVPLFDYASGGATVNNTRTPAYLTNVTRRVPSALEQIDAFISLTNSSSGRNPLDDTLFAIWIGSNDLCKLPVPNTLSSTTSMTSAALSSISWGQKVASVMTNSLIDYNNALYSEIDAQASAVQNATLPTAEFVVVDTWVAAKAILSQPQAYGLANETIGRRCVIGSSICSDPDSYFYWDAIHPTRVVHSLFAKAVAATLLRAGWISRK*	1	1	1	1	1	1	1	1	1	1	1	1	1	1	1	1	1	1	1	1
QXden1.PacBioOnly_2	16548	A	G	SNP	synonymous_variant	LOW	g4840	g4840.t1	protein_coding	p.Ala44Ala	MIIPNGHSRLLAIMSWVPDLSDMISSALISALWASLSLAYSVDAAPSTAHQTSTSDPAAVFNMTMFAPGREPGVYSSNFSRLVMFGDSLSDNGNGTGVLSNGTRPNPDLFWKYRWSNGPVWIEDLAERMDVPLFDYASGGATVNNTRTPAYLTNVTRRVPSALEQIDAFISLTNSSSGRNPLDDTLFAIWIGSNDLCKLPVPNTLSSTTSMTSAALSSISWGQKVASVMTNSLIDYNNALYSEIDAQASAVQNATLPTAEFVVVDTWVAAKAILSQPQAYGLANETIGRRCVIGSSICSDPDSYFYWDAIHPTRVVHSLFAKAVAATLLRAGWISRK*	1	1	1	1	1	1	1	1	1	1	1	1	1	1	1	1	1	1	1	1
QXden1.PacBioOnly_2	16551	A	T	SNP	synonymous_variant	LOW	g4840	g4840.t1	protein_coding	p.Ala45Ala	MIIPNGHSRLLAIMSWVPDLSDMISSALISALWASLSLAYSVDAAPSTAHQTSTSDPAAVFNMTMFAPGREPGVYSSNFSRLVMFGDSLSDNGNGTGVLSNGTRPNPDLFWKYRWSNGPVWIEDLAERMDVPLFDYASGGATVNNTRTPAYLTNVTRRVPSALEQIDAFISLTNSSSGRNPLDDTLFAIWIGSNDLCKLPVPNTLSSTTSMTSAALSSISWGQKVASVMTNSLIDYNNALYSEIDAQASAVQNATLPTAEFVVVDTWVAAKAILSQPQAYGLANETIGRRCVIGSSICSDPDSYFYWDAIHPTRVVHSLFAKAVAATLLRAGWISRK*	1	1	1	1	1	1	1	1	1	1	1	1	1	1	1	1	1	1	1	1
QXden1.PacBioOnly_2	16556	C	T	SNP	missense_variant	MODERATE	g4840	g4840.t1	protein_coding	p.Ser47Leu	MIIPNGHSRLLAIMSWVPDLSDMISSALISALWASLSLAYSVDAAPSTAHQTSTSDPAAVFNMTMFAPGREPGVYSSNFSRLVMFGDSLSDNGNGTGVLSNGTRPNPDLFWKYRWSNGPVWIEDLAERMDVPLFDYASGGATVNNTRTPAYLTNVTRRVPSALEQIDAFISLTNSSSGRNPLDDTLFAIWIGSNDLCKLPVPNTLSSTTSMTSAALSSISWGQKVASVMTNSLIDYNNALYSEIDAQASAVQNATLPTAEFVVVDTWVAAKAILSQPQAYGLANETIGRRCVIGSSICSDPDSYFYWDAIHPTRVVHSLFAKAVAATLLRAGWISRK*	1	1	1	1	1	1	1	1	1	1	1	1	1	1	1	1	1	1	1	1
QXden1.PacBioOnly_2	16604	T	C	SNP	missense_variant	MODERATE	g4840	g4840.t1	protein_coding	p.Met63Thr	MIIPNGHSRLLAIMSWVPDLSDMISSALISALWASLSLAYSVDAAPSTAHQTSTSDPAAVFNMTMFAPGREPGVYSSNFSRLVMFGDSLSDNGNGTGVLSNGTRPNPDLFWKYRWSNGPVWIEDLAERMDVPLFDYASGGATVNNTRTPAYLTNVTRRVPSALEQIDAFISLTNSSSGRNPLDDTLFAIWIGSNDLCKLPVPNTLSSTTSMTSAALSSISWGQKVASVMTNSLIDYNNALYSEIDAQASAVQNATLPTAEFVVVDTWVAAKAILSQPQAYGLANETIGRRCVIGSSICSDPDSYFYWDAIHPTRVVHSLFAKAVAATLLRAGWISRK*	1	1	1	1	1	1	1	1	1	1	1	1	1	1	1	1	1	1	1	1
QXden1.PacBioOnly_2	16620	T	C	SNP	synonymous_variant	LOW	g4840	g4840.t1	protein_coding	p.Pro68Pro	MIIPNGHSRLLAIMSWVPDLSDMISSALISALWASLSLAYSVDAAPSTAHQTSTSDPAAVFNMTMFAPGREPGVYSSNFSRLVMFGDSLSDNGNGTGVLSNGTRPNPDLFWKYRWSNGPVWIEDLAERMDVPLFDYASGGATVNNTRTPAYLTNVTRRVPSALEQIDAFISLTNSSSGRNPLDDTLFAIWIGSNDLCKLPVPNTLSSTTSMTSAALSSISWGQKVASVMTNSLIDYNNALYSEIDAQASAVQNATLPTAEFVVVDTWVAAKAILSQPQAYGLANETIGRRCVIGSSICSDPDSYFYWDAIHPTRVVHSLFAKAVAATLLRAGWISRK*	1	1	1	1	1	1	1	1	1	1	1	1	1	1	1	1	1	1	1	1
QXden1.PacBioOnly_2	16686	C	T	SNP	synonymous_variant	LOW	g4840	g4840.t1	protein_coding	p.Ser90Ser	MIIPNGHSRLLAIMSWVPDLSDMISSALISALWASLSLAYSVDAAPSTAHQTSTSDPAAVFNMTMFAPGREPGVYSSNFSRLVMFGDSLSDNGNGTGVLSNGTRPNPDLFWKYRWSNGPVWIEDLAERMDVPLFDYASGGATVNNTRTPAYLTNVTRRVPSALEQIDAFISLTNSSSGRNPLDDTLFAIWIGSNDLCKLPVPNTLSSTTSMTSAALSSISWGQKVASVMTNSLIDYNNALYSEIDAQASAVQNATLPTAEFVVVDTWVAAKAILSQPQAYGLANETIGRRCVIGSSICSDPDSYFYWDAIHPTRVVHSLFAKAVAATLLRAGWISRK*	1	1	1	1	1	1	1	1	1	1	1	1	1	1	1	1	1	1	1	1
QXden1.PacBioOnly_2	16692	T	C	SNP	synonymous_variant	LOW	g4840	g4840.t1	protein_coding	p.Asn92Asn	MIIPNGHSRLLAIMSWVPDLSDMISSALISALWASLSLAYSVDAAPSTAHQTSTSDPAAVFNMTMFAPGREPGVYSSNFSRLVMFGDSLSDNGNGTGVLSNGTRPNPDLFWKYRWSNGPVWIEDLAERMDVPLFDYASGGATVNNTRTPAYLTNVTRRVPSALEQIDAFISLTNSSSGRNPLDDTLFAIWIGSNDLCKLPVPNTLSSTTSMTSAALSSISWGQKVASVMTNSLIDYNNALYSEIDAQASAVQNATLPTAEFVVVDTWVAAKAILSQPQAYGLANETIGRRCVIGSSICSDPDSYFYWDAIHPTRVVHSLFAKAVAATLLRAGWISRK*	1	1	1	1	1	1	1	1	1	1	1	1	1	1	1	1	1	1	1	1
QXden1.PacBioOnly_2	16707	A	T	SNP	synonymous_variant	LOW	g4840	g4840.t1	protein_coding	p.Gly97Gly	MIIPNGHSRLLAIMSWVPDLSDMISSALISALWASLSLAYSVDAAPSTAHQTSTSDPAAVFNMTMFAPGREPGVYSSNFSRLVMFGDSLSDNGNGTGVLSNGTRPNPDLFWKYRWSNGPVWIEDLAERMDVPLFDYASGGATVNNTRTPAYLTNVTRRVPSALEQIDAFISLTNSSSGRNPLDDTLFAIWIGSNDLCKLPVPNTLSSTTSMTSAALSSISWGQKVASVMTNSLIDYNNALYSEIDAQASAVQNATLPTAEFVVVDTWVAAKAILSQPQAYGLANETIGRRCVIGSSICSDPDSYFYWDAIHPTRVVHSLFAKAVAATLLRAGWISRK*	1	1	1	1	1	1	1	1	1	1	1	1	1	1	1	1	1	1	1	1
QXden1.PacBioOnly_2	16710	T	G	SNP	synonymous_variant	LOW	g4840	g4840.t1	protein_coding	p.Val98Val	MIIPNGHSRLLAIMSWVPDLSDMISSALISALWASLSLAYSVDAAPSTAHQTSTSDPAAVFNMTMFAPGREPGVYSSNFSRLVMFGDSLSDNGNGTGVLSNGTRPNPDLFWKYRWSNGPVWIEDLAERMDVPLFDYASGGATVNNTRTPAYLTNVTRRVPSALEQIDAFISLTNSSSGRNPLDDTLFAIWIGSNDLCKLPVPNTLSSTTSMTSAALSSISWGQKVASVMTNSLIDYNNALYSEIDAQASAVQNATLPTAEFVVVDTWVAAKAILSQPQAYGLANETIGRRCVIGSSICSDPDSYFYWDAIHPTRVVHSLFAKAVAATLLRAGWISRK*	1	1	1	1	1	1	1	1	1	1	1	1	1	1	1	1	1	1	1	1
QXden1.PacBioOnly_2	16725	C	G	SNP	synonymous_variant	LOW	g4840	g4840.t1	protein_coding	p.Thr103Thr	MIIPNGHSRLLAIMSWVPDLSDMISSALISALWASLSLAYSVDAAPSTAHQTSTSDPAAVFNMTMFAPGREPGVYSSNFSRLVMFGDSLSDNGNGTGVLSNGTRPNPDLFWKYRWSNGPVWIEDLAERMDVPLFDYASGGATVNNTRTPAYLTNVTRRVPSALEQIDAFISLTNSSSGRNPLDDTLFAIWIGSNDLCKLPVPNTLSSTTSMTSAALSSISWGQKVASVMTNSLIDYNNALYSEIDAQASAVQNATLPTAEFVVVDTWVAAKAILSQPQAYGLANETIGRRCVIGSSICSDPDSYFYWDAIHPTRVVHSLFAKAVAATLLRAGWISRK*	1	1	1	1	1	1	1	1	1	1	1	1	1	1	1	1	1	1	1	1
QXden1.PacBioOnly_2	16756	C	T	SNP	intron_variant	MODIFIER	g4840	g4840.t1	protein_coding		MIIPNGHSRLLAIMSWVPDLSDMISSALISALWASLSLAYSVDAAPSTAHQTSTSDPAAVFNMTMFAPGREPGVYSSNFSRLVMFGDSLSDNGNGTGVLSNGTRPNPDLFWKYRWSNGPVWIEDLAERMDVPLFDYASGGATVNNTRTPAYLTNVTRRVPSALEQIDAFISLTNSSSGRNPLDDTLFAIWIGSNDLCKLPVPNTLSSTTSMTSAALSSISWGQKVASVMTNSLIDYNNALYSEIDAQASAVQNATLPTAEFVVVDTWVAAKAILSQPQAYGLANETIGRRCVIGSSICSDPDSYFYWDAIHPTRVVHSLFAKAVAATLLRAGWISRK*	1	1	1	1	1	1	1	1	1	1	1	1	1	1	1	1	1	1	1	1
QXden1.PacBioOnly_2	16758	T	TAA	INS	intron_variant	MODIFIER	g4840	g4840.t1	protein_coding		MIIPNGHSRLLAIMSWVPDLSDMISSALISALWASLSLAYSVDAAPSTAHQTSTSDPAAVFNMTMFAPGREPGVYSSNFSRLVMFGDSLSDNGNGTGVLSNGTRPNPDLFWKYRWSNGPVWIEDLAERMDVPLFDYASGGATVNNTRTPAYLTNVTRRVPSALEQIDAFISLTNSSSGRNPLDDTLFAIWIGSNDLCKLPVPNTLSSTTSMTSAALSSISWGQKVASVMTNSLIDYNNALYSEIDAQASAVQNATLPTAEFVVVDTWVAAKAILSQPQAYGLANETIGRRCVIGSSICSDPDSYFYWDAIHPTRVVHSLFAKAVAATLLRAGWISRK*	1	1	1	1	1	1	1	1	1	1	1	1	1	1	1	1	1	1	1	1
QXden1.PacBioOnly_2	16760	TCTC	T	DEL	intron_variant	MODIFIER	g4840	g4840.t1	protein_coding		MIIPNGHSRLLAIMSWVPDLSDMISSALISALWASLSLAYSVDAAPSTAHQTSTSDPAAVFNMTMFAPGREPGVYSSNFSRLVMFGDSLSDNGNGTGVLSNGTRPNPDLFWKYRWSNGPVWIEDLAERMDVPLFDYASGGATVNNTRTPAYLTNVTRRVPSALEQIDAFISLTNSSSGRNPLDDTLFAIWIGSNDLCKLPVPNTLSSTTSMTSAALSSISWGQKVASVMTNSLIDYNNALYSEIDAQASAVQNATLPTAEFVVVDTWVAAKAILSQPQAYGLANETIGRRCVIGSSICSDPDSYFYWDAIHPTRVVHSLFAKAVAATLLRAGWISRK*	1	1	1	1	1	1	1	1	1	1	1	1	1	1	1	1	1	1	1	1
QXden1.PacBioOnly_2	16774	A	G	SNP	intron_variant	MODIFIER	g4840	g4840.t1	protein_coding		MIIPNGHSRLLAIMSWVPDLSDMISSALISALWASLSLAYSVDAAPSTAHQTSTSDPAAVFNMTMFAPGREPGVYSSNFSRLVMFGDSLSDNGNGTGVLSNGTRPNPDLFWKYRWSNGPVWIEDLAERMDVPLFDYASGGATVNNTRTPAYLTNVTRRVPSALEQIDAFISLTNSSSGRNPLDDTLFAIWIGSNDLCKLPVPNTLSSTTSMTSAALSSISWGQKVASVMTNSLIDYNNALYSEIDAQASAVQNATLPTAEFVVVDTWVAAKAILSQPQAYGLANETIGRRCVIGSSICSDPDSYFYWDAIHPTRVVHSLFAKAVAATLLRAGWISRK*	1	1	1	1	1	1	1	1	1	1	1	1	1	1	1	1	1	1	1	1
QXden1.PacBioOnly_2	16779	G	A	SNP	intron_variant	MODIFIER	g4840	g4840.t1	protein_coding		MIIPNGHSRLLAIMSWVPDLSDMISSALISALWASLSLAYSVDAAPSTAHQTSTSDPAAVFNMTMFAPGREPGVYSSNFSRLVMFGDSLSDNGNGTGVLSNGTRPNPDLFWKYRWSNGPVWIEDLAERMDVPLFDYASGGATVNNTRTPAYLTNVTRRVPSALEQIDAFISLTNSSSGRNPLDDTLFAIWIGSNDLCKLPVPNTLSSTTSMTSAALSSISWGQKVASVMTNSLIDYNNALYSEIDAQASAVQNATLPTAEFVVVDTWVAAKAILSQPQAYGLANETIGRRCVIGSSICSDPDSYFYWDAIHPTRVVHSLFAKAVAATLLRAGWISRK*	1	1	1	1	1	1	1	1	1	1	1	1	1	1	1	1	1	1	1	1
QXden1.PacBioOnly_2	16780	G	A	SNP	intron_variant	MODIFIER	g4840	g4840.t1	protein_coding		MIIPNGHSRLLAIMSWVPDLSDMISSALISALWASLSLAYSVDAAPSTAHQTSTSDPAAVFNMTMFAPGREPGVYSSNFSRLVMFGDSLSDNGNGTGVLSNGTRPNPDLFWKYRWSNGPVWIEDLAERMDVPLFDYASGGATVNNTRTPAYLTNVTRRVPSALEQIDAFISLTNSSSGRNPLDDTLFAIWIGSNDLCKLPVPNTLSSTTSMTSAALSSISWGQKVASVMTNSLIDYNNALYSEIDAQASAVQNATLPTAEFVVVDTWVAAKAILSQPQAYGLANETIGRRCVIGSSICSDPDSYFYWDAIHPTRVVHSLFAKAVAATLLRAGWISRK*	1	1	1	1	1	1	1	1	1	1	1	1	1	1	1	1	1	1	1	1
QXden1.PacBioOnly_2	16809	T	C	SNP	intron_variant	MODIFIER	g4840	g4840.t1	protein_coding		MIIPNGHSRLLAIMSWVPDLSDMISSALISALWASLSLAYSVDAAPSTAHQTSTSDPAAVFNMTMFAPGREPGVYSSNFSRLVMFGDSLSDNGNGTGVLSNGTRPNPDLFWKYRWSNGPVWIEDLAERMDVPLFDYASGGATVNNTRTPAYLTNVTRRVPSALEQIDAFISLTNSSSGRNPLDDTLFAIWIGSNDLCKLPVPNTLSSTTSMTSAALSSISWGQKVASVMTNSLIDYNNALYSEIDAQASAVQNATLPTAEFVVVDTWVAAKAILSQPQAYGLANETIGRRCVIGSSICSDPDSYFYWDAIHPTRVVHSLFAKAVAATLLRAGWISRK*	1	1	1	1	1	1	1	1	1	1	1	1	1	1	1	1	1	1	1	1
QXden1.PacBioOnly_2	16821	T	C	SNP	splice_region_variant&intron_variant	LOW	g4840	g4840.t1	protein_coding		MIIPNGHSRLLAIMSWVPDLSDMISSALISALWASLSLAYSVDAAPSTAHQTSTSDPAAVFNMTMFAPGREPGVYSSNFSRLVMFGDSLSDNGNGTGVLSNGTRPNPDLFWKYRWSNGPVWIEDLAERMDVPLFDYASGGATVNNTRTPAYLTNVTRRVPSALEQIDAFISLTNSSSGRNPLDDTLFAIWIGSNDLCKLPVPNTLSSTTSMTSAALSSISWGQKVASVMTNSLIDYNNALYSEIDAQASAVQNATLPTAEFVVVDTWVAAKAILSQPQAYGLANETIGRRCVIGSSICSDPDSYFYWDAIHPTRVVHSLFAKAVAATLLRAGWISRK*	1	1	1	1	1	1	1	1	1	1	1	1	1	1	1	1	1	1	1	1
QXden1.PacBioOnly_2	16826	A	T	SNP	splice_region_variant&synonymous_variant	LOW	g4840	g4840.t1	protein_coding	p.Leu109Leu	MIIPNGHSRLLAIMSWVPDLSDMISSALISALWASLSLAYSVDAAPSTAHQTSTSDPAAVFNMTMFAPGREPGVYSSNFSRLVMFGDSLSDNGNGTGVLSNGTRPNPDLFWKYRWSNGPVWIEDLAERMDVPLFDYASGGATVNNTRTPAYLTNVTRRVPSALEQIDAFISLTNSSSGRNPLDDTLFAIWIGSNDLCKLPVPNTLSSTTSMTSAALSSISWGQKVASVMTNSLIDYNNALYSEIDAQASAVQNATLPTAEFVVVDTWVAAKAILSQPQAYGLANETIGRRCVIGSSICSDPDSYFYWDAIHPTRVVHSLFAKAVAATLLRAGWISRK*	1	1	1	1	1	1	1	1	1	1	1	1	1	1	1	1	1	1	1	1
QXden1.PacBioOnly_2	16834	A	G	SNP	missense_variant	MODERATE	g4840	g4840.t1	protein_coding	p.Lys112Arg	MIIPNGHSRLLAIMSWVPDLSDMISSALISALWASLSLAYSVDAAPSTAHQTSTSDPAAVFNMTMFAPGREPGVYSSNFSRLVMFGDSLSDNGNGTGVLSNGTRPNPDLFWKYRWSNGPVWIEDLAERMDVPLFDYASGGATVNNTRTPAYLTNVTRRVPSALEQIDAFISLTNSSSGRNPLDDTLFAIWIGSNDLCKLPVPNTLSSTTSMTSAALSSISWGQKVASVMTNSLIDYNNALYSEIDAQASAVQNATLPTAEFVVVDTWVAAKAILSQPQAYGLANETIGRRCVIGSSICSDPDSYFYWDAIHPTRVVHSLFAKAVAATLLRAGWISRK*	1	1	1	1	1	1	1	1	1	1	1	1	1	1	1	1	1	1	1	1
QXden1.PacBioOnly_2	16872	T	C	SNP	synonymous_variant	LOW	g4840	g4840.t1	protein_coding	p.Leu125Leu	MIIPNGHSRLLAIMSWVPDLSDMISSALISALWASLSLAYSVDAAPSTAHQTSTSDPAAVFNMTMFAPGREPGVYSSNFSRLVMFGDSLSDNGNGTGVLSNGTRPNPDLFWKYRWSNGPVWIEDLAERMDVPLFDYASGGATVNNTRTPAYLTNVTRRVPSALEQIDAFISLTNSSSGRNPLDDTLFAIWIGSNDLCKLPVPNTLSSTTSMTSAALSSISWGQKVASVMTNSLIDYNNALYSEIDAQASAVQNATLPTAEFVVVDTWVAAKAILSQPQAYGLANETIGRRCVIGSSICSDPDSYFYWDAIHPTRVVHSLFAKAVAATLLRAGWISRK*	1	1	1	1	1	1	1	1	1	1	1	1	1	1	1	1	1	1	1	1
QXden1.PacBioOnly_2	16877	C	T	SNP	synonymous_variant	LOW	g4840	g4840.t1	protein_coding	p.Ala126Ala	MIIPNGHSRLLAIMSWVPDLSDMISSALISALWASLSLAYSVDAAPSTAHQTSTSDPAAVFNMTMFAPGREPGVYSSNFSRLVMFGDSLSDNGNGTGVLSNGTRPNPDLFWKYRWSNGPVWIEDLAERMDVPLFDYASGGATVNNTRTPAYLTNVTRRVPSALEQIDAFISLTNSSSGRNPLDDTLFAIWIGSNDLCKLPVPNTLSSTTSMTSAALSSISWGQKVASVMTNSLIDYNNALYSEIDAQASAVQNATLPTAEFVVVDTWVAAKAILSQPQAYGLANETIGRRCVIGSSICSDPDSYFYWDAIHPTRVVHSLFAKAVAATLLRAGWISRK*	1	1	1	1	1	1	1	1	1	1	1	1	1	1	1	1	1	1	1	1
QXden1.PacBioOnly_2	16898	A	T	SNP	intron_variant	MODIFIER	g4840	g4840.t1	protein_coding		MIIPNGHSRLLAIMSWVPDLSDMISSALISALWASLSLAYSVDAAPSTAHQTSTSDPAAVFNMTMFAPGREPGVYSSNFSRLVMFGDSLSDNGNGTGVLSNGTRPNPDLFWKYRWSNGPVWIEDLAERMDVPLFDYASGGATVNNTRTPAYLTNVTRRVPSALEQIDAFISLTNSSSGRNPLDDTLFAIWIGSNDLCKLPVPNTLSSTTSMTSAALSSISWGQKVASVMTNSLIDYNNALYSEIDAQASAVQNATLPTAEFVVVDTWVAAKAILSQPQAYGLANETIGRRCVIGSSICSDPDSYFYWDAIHPTRVVHSLFAKAVAATLLRAGWISRK*	1	1	1	1	1	1	1	1	1	1	1	1	1	1	1	1	1	1	1	1
QXden1.PacBioOnly_2	16901	T	TA	INS	intron_variant	MODIFIER	g4840	g4840.t1	protein_coding		MIIPNGHSRLLAIMSWVPDLSDMISSALISALWASLSLAYSVDAAPSTAHQTSTSDPAAVFNMTMFAPGREPGVYSSNFSRLVMFGDSLSDNGNGTGVLSNGTRPNPDLFWKYRWSNGPVWIEDLAERMDVPLFDYASGGATVNNTRTPAYLTNVTRRVPSALEQIDAFISLTNSSSGRNPLDDTLFAIWIGSNDLCKLPVPNTLSSTTSMTSAALSSISWGQKVASVMTNSLIDYNNALYSEIDAQASAVQNATLPTAEFVVVDTWVAAKAILSQPQAYGLANETIGRRCVIGSSICSDPDSYFYWDAIHPTRVVHSLFAKAVAATLLRAGWISRK*	1	1	1	1	1	1	1	1	1	1	1	1	1	1	1	1	1	1	1	1
QXden1.PacBioOnly_2	16903	TA	T	DEL	intron_variant	MODIFIER	g4840	g4840.t1	protein_coding		MIIPNGHSRLLAIMSWVPDLSDMISSALISALWASLSLAYSVDAAPSTAHQTSTSDPAAVFNMTMFAPGREPGVYSSNFSRLVMFGDSLSDNGNGTGVLSNGTRPNPDLFWKYRWSNGPVWIEDLAERMDVPLFDYASGGATVNNTRTPAYLTNVTRRVPSALEQIDAFISLTNSSSGRNPLDDTLFAIWIGSNDLCKLPVPNTLSSTTSMTSAALSSISWGQKVASVMTNSLIDYNNALYSEIDAQASAVQNATLPTAEFVVVDTWVAAKAILSQPQAYGLANETIGRRCVIGSSICSDPDSYFYWDAIHPTRVVHSLFAKAVAATLLRAGWISRK*	1	1	1	1	1	1	1	1	1	1	1	1	1	1	1	1	1	1	1	1
QXden1.PacBioOnly_2	16906	T	A	SNP	intron_variant	MODIFIER	g4840	g4840.t1	protein_coding		MIIPNGHSRLLAIMSWVPDLSDMISSALISALWASLSLAYSVDAAPSTAHQTSTSDPAAVFNMTMFAPGREPGVYSSNFSRLVMFGDSLSDNGNGTGVLSNGTRPNPDLFWKYRWSNGPVWIEDLAERMDVPLFDYASGGATVNNTRTPAYLTNVTRRVPSALEQIDAFISLTNSSSGRNPLDDTLFAIWIGSNDLCKLPVPNTLSSTTSMTSAALSSISWGQKVASVMTNSLIDYNNALYSEIDAQASAVQNATLPTAEFVVVDTWVAAKAILSQPQAYGLANETIGRRCVIGSSICSDPDSYFYWDAIHPTRVVHSLFAKAVAATLLRAGWISRK*	1	1	1	1	1	1	1	1	1	1	1	1	1	1	1	1	1	1	1	1
QXden1.PacBioOnly_2	16909	A	G	SNP	intron_variant	MODIFIER	g4840	g4840.t1	protein_coding		MIIPNGHSRLLAIMSWVPDLSDMISSALISALWASLSLAYSVDAAPSTAHQTSTSDPAAVFNMTMFAPGREPGVYSSNFSRLVMFGDSLSDNGNGTGVLSNGTRPNPDLFWKYRWSNGPVWIEDLAERMDVPLFDYASGGATVNNTRTPAYLTNVTRRVPSALEQIDAFISLTNSSSGRNPLDDTLFAIWIGSNDLCKLPVPNTLSSTTSMTSAALSSISWGQKVASVMTNSLIDYNNALYSEIDAQASAVQNATLPTAEFVVVDTWVAAKAILSQPQAYGLANETIGRRCVIGSSICSDPDSYFYWDAIHPTRVVHSLFAKAVAATLLRAGWISRK*	1	1	1	1	1	1	1	1	1	1	1	1	1	1	1	1	1	1	1	1
QXden1.PacBioOnly_2	16910	T	G	SNP	intron_variant	MODIFIER	g4840	g4840.t1	protein_coding		MIIPNGHSRLLAIMSWVPDLSDMISSALISALWASLSLAYSVDAAPSTAHQTSTSDPAAVFNMTMFAPGREPGVYSSNFSRLVMFGDSLSDNGNGTGVLSNGTRPNPDLFWKYRWSNGPVWIEDLAERMDVPLFDYASGGATVNNTRTPAYLTNVTRRVPSALEQIDAFISLTNSSSGRNPLDDTLFAIWIGSNDLCKLPVPNTLSSTTSMTSAALSSISWGQKVASVMTNSLIDYNNALYSEIDAQASAVQNATLPTAEFVVVDTWVAAKAILSQPQAYGLANETIGRRCVIGSSICSDPDSYFYWDAIHPTRVVHSLFAKAVAATLLRAGWISRK*	1	1	1	1	1	1	1	1	1	1	1	1	1	1	1	1	1	1	1	1
QXden1.PacBioOnly_2	16913	A	G	SNP	intron_variant	MODIFIER	g4840	g4840.t1	protein_coding		MIIPNGHSRLLAIMSWVPDLSDMISSALISALWASLSLAYSVDAAPSTAHQTSTSDPAAVFNMTMFAPGREPGVYSSNFSRLVMFGDSLSDNGNGTGVLSNGTRPNPDLFWKYRWSNGPVWIEDLAERMDVPLFDYASGGATVNNTRTPAYLTNVTRRVPSALEQIDAFISLTNSSSGRNPLDDTLFAIWIGSNDLCKLPVPNTLSSTTSMTSAALSSISWGQKVASVMTNSLIDYNNALYSEIDAQASAVQNATLPTAEFVVVDTWVAAKAILSQPQAYGLANETIGRRCVIGSSICSDPDSYFYWDAIHPTRVVHSLFAKAVAATLLRAGWISRK*	1	1	1	1	1	1	1	1	1	1	1	1	1	1	1	1	1	1	1	1
QXden1.PacBioOnly_2	16921	A	G	SNP	intron_variant	MODIFIER	g4840	g4840.t1	protein_coding		MIIPNGHSRLLAIMSWVPDLSDMISSALISALWASLSLAYSVDAAPSTAHQTSTSDPAAVFNMTMFAPGREPGVYSSNFSRLVMFGDSLSDNGNGTGVLSNGTRPNPDLFWKYRWSNGPVWIEDLAERMDVPLFDYASGGATVNNTRTPAYLTNVTRRVPSALEQIDAFISLTNSSSGRNPLDDTLFAIWIGSNDLCKLPVPNTLSSTTSMTSAALSSISWGQKVASVMTNSLIDYNNALYSEIDAQASAVQNATLPTAEFVVVDTWVAAKAILSQPQAYGLANETIGRRCVIGSSICSDPDSYFYWDAIHPTRVVHSLFAKAVAATLLRAGWISRK*	1	1	1	1	1	1	1	1	1	1	1	1	1	1	1	1	1	1	1	1
QXden1.PacBioOnly_2	16933	T	G	SNP	intron_variant	MODIFIER	g4840	g4840.t1	protein_coding		MIIPNGHSRLLAIMSWVPDLSDMISSALISALWASLSLAYSVDAAPSTAHQTSTSDPAAVFNMTMFAPGREPGVYSSNFSRLVMFGDSLSDNGNGTGVLSNGTRPNPDLFWKYRWSNGPVWIEDLAERMDVPLFDYASGGATVNNTRTPAYLTNVTRRVPSALEQIDAFISLTNSSSGRNPLDDTLFAIWIGSNDLCKLPVPNTLSSTTSMTSAALSSISWGQKVASVMTNSLIDYNNALYSEIDAQASAVQNATLPTAEFVVVDTWVAAKAILSQPQAYGLANETIGRRCVIGSSICSDPDSYFYWDAIHPTRVVHSLFAKAVAATLLRAGWISRK*	1	1	1	1	1	1	1	1	1	1	1	1	1	1	1	1	1	1	1	1
QXden1.PacBioOnly_2	16947	G	A	SNP	intron_variant	MODIFIER	g4840	g4840.t1	protein_coding		MIIPNGHSRLLAIMSWVPDLSDMISSALISALWASLSLAYSVDAAPSTAHQTSTSDPAAVFNMTMFAPGREPGVYSSNFSRLVMFGDSLSDNGNGTGVLSNGTRPNPDLFWKYRWSNGPVWIEDLAERMDVPLFDYASGGATVNNTRTPAYLTNVTRRVPSALEQIDAFISLTNSSSGRNPLDDTLFAIWIGSNDLCKLPVPNTLSSTTSMTSAALSSISWGQKVASVMTNSLIDYNNALYSEIDAQASAVQNATLPTAEFVVVDTWVAAKAILSQPQAYGLANETIGRRCVIGSSICSDPDSYFYWDAIHPTRVVHSLFAKAVAATLLRAGWISRK*	1	1	1	1	1	1	1	1	1	1	1	1	1	1	1	1	1	1	1	1
[truncated: 4,417 more rows]
