# Supplementary material for: Identification of Potential New Genes Related to the SREBP Pathway in Xanthophyllomyces dendrorhous
Source: Biomolecules. 2024 Jun 29;14(7):778. doi: 10.3390/biom14070778 (PMC11274570; doi:10.3390/biom14070778)
Supplement: Supplementary file 1 [file biomolecules-14-00778-s001.zip › Supplementary Table 5.xlsx]

## Sheet: Hoja1
Supplementary Table 5. Total HIGH impact SNPs and functional annotations. * indicates stop codon
GeneCode	Ref	Alt	Type effect	Protein Effect	Blast Hit	GO NAMES	GO IDS	Domains Annotations (InterProScan)	Domain code (InterPro)	log2FoldChange (strains CBS.FLAG.SRE1N vs wt)	padj
g904	G	A	stop_gained	p.Arg288*	delta-sterol C-methyltransferase	F:sterol 24-C-methyltransferase activity; C:lipid droplet; P:ergosterol biosynthetic process; P:methylation; F:identical protein binding	F:GO:0003838; C:GO:0005811; P:GO:0006696; P:GO:0032259; F:GO:0042802	Methyltransferasetype11	IPR013216	4.47736	4.28447e-36
g5458	C	T	stop_gained	p.Trp371*	pyridoxal kinase	F:pyridoxal kinase activity; P:pyridoxal 5'-phosphate salvage; P:phosphorylation	F:GO:0008478; P:GO:0009443; P:GO:0016310	Ribokinase-like	IPR029056	1.47104	2.75173e-09
g5041	G	A	splice_acceptor_variant&intron_variant	Splicing	ND	ND	not GO terms	#N/A	#N/A	1.29169	1.11031e-07
g751	T	A	splice_acceptor_variant&intron_variant	Splicing	ND	ND	not GO terms	#N/A	#N/A	1.04925	1.05071e-05
g2375	C	T	splice_donor_variant&intron_variant	Splicing	ND	ND	not GO terms	#N/A	#N/A	1.01685	0.00644643
g6106	G	T	stop_gained	p.Glu46*	ND	ND	not GO terms	#N/A	#N/A	0.869738	0.492497
g5290	C	T	stop_gained	p.Arg480*	ND	ND	not GO terms	ChromatinSPT2	IPR013256	0.775201	0.00510237
g1695	A	C	start_lost	p.Met1?	predicted protein	C:signal peptidase complex; P:signal peptide processing; F:peptidase activity; C:integral component of membrane	C:GO:0005787; P:GO:0006465; F:GO:0008233; C:GO:0016021	Signalpeptidasecomplexsubunit2	IPR009582	0.708788	0.00279463
g6091	C	T	splice_donor_variant&intron_variant	Splicing	urea transporter	C:integral component of membrane; F:transmembrane transporter activity; P:transmembrane transport	C:GO:0016021; F:GO:0022857; P:GO:0055085	Sodium/solutesymporter	IPR001734	0.683625	0.109537
g3457	G	A	splice_acceptor_variant&intron_variant	Splicing	Ribokinase-like protein	ND	not GO terms	Ribokinase-like	IPR029056	0.664463	0.0128432
g2927	T	A	stop_gained	p.Leu248*	ND	ND	not GO terms	#N/A	#N/A	0.610166	0.171645
g5215	G	A	splice_donor_variant&intron_variant	Splicing	glutathione peroxidase	F:glutathione peroxidase activity; P:response to oxidative stress; P:oxidation-reduction process; P:cellular oxidant detoxification	F:GO:0004602; P:GO:0006979; P:GO:0055114; P:GO:0098869	Glutathioneperoxidase	IPR000889	0.552226	0.00941565
g4522	C	T	start_lost	p.Met1?	hypothetical protein TREMEDRAFT_69977	ND	not GO terms	ProteinZds1,C-terminal	IPR013941	0.377665	0.165252
g3946	C	A	splice_donor_variant&intron_variant	Splicing	2-acylglycerol O-acyltransferase 2	F:diacylglycerol O-acyltransferase activity; C:lipid droplet; P:ceramide metabolic process; C:integral component of membrane; P:triglyceride biosynthetic process; P:cellular triglyceride homeostasis; P:lipid droplet formation	F:GO:0004144; C:GO:0005811; P:GO:0006672; C:GO:0016021; P:GO:0019432; P:GO:0035356; P:GO:0140042	Diacylglycerolacyltransferase	IPR007130	0.337962	0.236315
g4324	G	A	splice_donor_variant&intron_variant	Splicing	predicted protein	ND	not GO terms	#N/A	#N/A	0.266639	0.187742
g4324	T	A	splice_donor_variant&intron_variant	Splicing	predicted protein	ND	not GO terms	#N/A	#N/A	0.266639	0.187742
g3664	G	A	stop_gained	p.Trp16*	hypothetical protein TREMEDRAFT_73274	ND	not GO terms	#N/A	#N/A	0.258383	0.442027
g108	G	A	splice_acceptor_variant&intron_variant	Splicing	ARM repeat-containing protein	P:intracellular protein transport; F:Ran GTPase binding	P:GO:0006886; F:GO:0008536	Exportin-1/Importin-beta-like	IPR013598	0.166443	0.474694
g671	G	A	splice_donor_variant&intron_variant	Splicing	electron-transferring-flavoprotein dehydrogenase	F:electron-transferring-flavoprotein dehydrogenase activity; P:respiratory electron transport chain; C:integral component of mitochondrial inner membrane; F:oxidoreductase activity, oxidizing metal ions with flavin as acceptor; F:ubiquinone binding; F:4 iron, 4 sulfur cluster binding	F:GO:0004174; P:GO:0022904; C:GO:0031305; F:GO:0043783; F:GO:0048039; F:GO:0051539	#N/A	#N/A	0.158163	0.636243
g716	C	T	splice_donor_variant&intron_variant	Splicing	Mov34-domain-containing protein	F:metalloendopeptidase activity; F:protein binding; P:proteolysis; C:COP9 signalosome	F:GO:0004222; F:GO:0005515; P:GO:0006508; C:GO:0008180	Cop9signalosomesubunit5C-terminaldomain	IPR040961	0.131801	0.627166
g3597	G	A	splice_acceptor_variant&intron_variant	Splicing	predicted protein	P:DNA-templated transcription, termination	P:GO:0006353	#N/A	#N/A	0.0796415	0.88929
g2198	C	T	splice_donor_variant&intron_variant	Splicing	DNA repair protein	F:single-stranded DNA binding; F:endodeoxyribonuclease activity; P:DNA repair; P:nucleic acid phosphodiester bond hydrolysis	F:GO:0003697; F:GO:0004520; P:GO:0006281; P:GO:0090305	ERCC4domain	IPR006166	0.065604	0.834508
g5577	C	T	stop_gained	p.Gln669*	transcription factor	F:DNA binding; F:protein binding	F:GO:0003677; F:GO:0005515	Ankyrinrepeat-containingdomainsuperfamily	IPR036770	0.00478694	0.989579
g5577	G	A	stop_gained	p.Trp724*	transcription factor	F:DNA binding; F:protein binding	F:GO:0003677; F:GO:0005515	Ankyrinrepeat-containingdomainsuperfamily	IPR036770	0.00478694	0.989579
g3833	C	T	splice_donor_variant&intron_variant	Splicing	ND	ND	not GO terms	#N/A	#N/A	-0.0505367	0.891959
g5637	G	A	splice_donor_variant&intron_variant	Splicing	membrane organization and biogenesis-related protein	C:integral component of membrane	C:GO:0016021	TB2/DP1/HVA22-relatedprotein	IPR004345	-0.0798035	0.778154
g4193	C	T	splice_acceptor_variant&intron_variant	Splicing	hypothetical protein I206_05628	F:DNA-binding transcription factor activity, RNA polymerase II-specific; F:DNA binding; C:nucleus; P:regulation of transcription by RNA polymerase II; F:zinc ion binding	F:GO:0000981; F:GO:0003677; C:GO:0005634; P:GO:0006357; F:GO:0008270	Transcriptionfactordomain,fungi	IPR007219	-0.0916409	0.836809
g3231	G	A	stop_gained	p.Trp239*	hypothetical protein TRAVEDRAFT_171989	F:metalloendopeptidase activity; P:proteolysis; C:integral component of membrane	F:GO:0004222; P:GO:0006508; C:GO:0016021	PeptidaseM50	IPR008915	-0.095729	0.789351
g2846	C	T	splice_donor_variant&intron_variant	Splicing	NAD-dependent protein deacetylase sirtuin-2-like	F:protein binding; F:zinc ion binding; P:histone deacetylation; F:transferase activity; F:NAD-dependent histone deacetylase activity; F:NAD+ binding	F:GO:0005515; F:GO:0008270; P:GO:0016575; F:GO:0016740; F:GO:0017136; F:GO:0070403	DHS-likeNAD/FAD-bindingdomainsuperfamily	IPR029035	-0.204589	0.329704
g4683	C	T	start_lost	p.Met1?	predicted protein	ND	not GO terms	Sin3associatedpolypeptidep18	IPR010516	-0.267681	0.421421
g3594	C	T	stop_gained	p.Trp641*	vacuolar membrane protein, putative	F:basic amino acid transmembrane transporter activity; P:basic amino acid transmembrane export from vacuole; C:integral component of fungal-type vacuolar membrane	F:GO:0015174; P:GO:0034488; C:GO:0071627	PQ-looprepeat	IPR006603	-0.279376	0.134734
g2091	C	T	splice_donor_variant&intron_variant	Splicing	acid phosphatase, putative	F:acid phosphatase activity; P:dephosphorylation	F:GO:0003993; P:GO:0016311	Histidinephosphatasesuperfamily,clade-2	IPR000560	-0.395728	0.252697
g6351	C	T	stop_gained	p.Trp489*	ND	ND	not GO terms	Pentatricopeptiderepeat	IPR002885	-0.441583	0.0819302
g1730	G	A	stop_gained	p.Trp413*	hypothetical protein EHS24_009014	F:nucleic acid binding	F:GO:0003676	ZincfingerC2H2superfamily	IPR036236	-0.494035	0.0225143
g2575	C	T	stop_gained	p.Trp241*	kinesin-domain-containing protein	F:microtubule motor activity; F:ATP binding; P:microtubule-based movement; F:microtubule binding	F:GO:0003777; F:GO:0005524; P:GO:0007018; F:GO:0008017	Kinesinmotordomain	IPR001752	-0.500987	0.0117483
g1263	C	T	splice_donor_variant&intron_variant	Splicing	predicted protein	ND	not GO terms	#N/A	#N/A	-0.627928	0.00780104
g1367	C	T	stop_gained	p.Trp254*	glucocorticoid receptor-like protein	F:RNA polymerase II cis-regulatory region sequence-specific DNA binding; F:DNA-binding transcription factor activity, RNA polymerase II-specific; P:regulation of transcription by RNA polymerase II; F:zinc ion binding	F:GO:0000978; F:GO:0000981; P:GO:0006357; F:GO:0008270	#N/A	#N/A	-0.697357	0.0201438
g3954	G	T	stop_gained	p.Cys548*	hypothetical protein L202_04737	C:cytoplasm; P:protein ubiquitination; F:ubiquitin protein ligase activity	C:GO:0005737; P:GO:0016567; F:GO:0061630	#N/A	#N/A	-0.710312	7.19633e-05
g5918	A	G	splice_donor_variant&intron_variant	Splicing	predicted protein	C:integral component of membrane	C:GO:0016021	Integralmembraneboundtransporterdomain	IPR049453	-0.759345	0.000758983
g6306	C	T	stop_gained	p.Arg929*	RNB-domain-containing protein	F:3'-5'-exoribonuclease activity; C:P-body; F:RNA binding; P:nuclear-transcribed mRNA catabolic process, exonucleolytic, 3'-5'; F:metal ion binding; P:RNA phosphodiester bond hydrolysis, exonucleolytic; P:polyuridylation-dependent mRNA catabolic process	F:GO:0000175; C:GO:0000932; F:GO:0003723; P:GO:0034427; F:GO:0046872; P:GO:0090503; P:GO:1990074	Nucleicacid-binding,OB-fold	IPR012340	-0.812163	0.000454062
g4290	C	T	splice_donor_variant&intron_variant	Splicing	serine-type endopeptidase, putative	F:serine-type endopeptidase activity; C:extracellular space; P:proteolysis	F:GO:0004252; C:GO:0005615; P:GO:0006508	PeptidaseS8/S53domainsuperfamily	IPR036852	-0.926746	6.99351e-09
g4519	C	T	splice_acceptor_variant&intron_variant	Splicing	amino acid transporter, putative	P:amino acid transmembrane transport; F:amino acid transmembrane transporter activity; C:integral component of membrane	P:GO:0003333; F:GO:0015171; C:GO:0016021	Aminoacidpermease/SLC12Adomain	IPR004841	-0.981921	0.000154761
g1606	A	T	stop_gained	p.Lys1419*	multi-sensor hybrid histidine kinase	F:phosphorelay sensor kinase activity; P:phosphorelay signal transduction system; F:protein binding; F:ATP binding; P:signal transduction by protein phosphorylation	F:GO:0000155; P:GO:0000160; F:GO:0005515; F:GO:0005524; P:GO:0023014	Signaltransductionresponseregulator,receiverdomain	IPR001789	-1.01054	6.96022e-05
g5825	G	A	stop_gained	p.Trp373*	glucan endo-1,3-alpha-glucosidase agn1	F:hydrolase activity	F:GO:0016787	Glycosidehydrolasefamily71	IPR005197	-1.25314	2.04256e-07
g912	G	A	splice_donor_variant&intron_variant	Splicing	putative alcohol dehydrogenase	F:oxidoreductase activity; P:oxidation-reduction process	F:GO:0016491; P:GO:0055114	Alcoholdehydrogenase-like,N-terminal	IPR013154	-1.2847	1.20807e-09
g5575	C	T	splice_acceptor_variant&intron_variant	Splicing	signal sequence binding protein	P:protein transport; C:integral component of membrane	P:GO:0015031; C:GO:0016021	Sortilin,C-terminal	IPR031777	-1.55314	1.03842e-14
g890	G	A	splice_donor_variant&intron_variant	Splicing	putative alcohol dehydrogenase	F:oxidoreductase activity; P:oxidation-reduction process	F:GO:0016491; P:GO:0055114	Alcoholdehydrogenase-like,C-terminal	IPR013149	-1.82243	1.41583e-15
g693	C	T	splice_donor_variant&intron_variant	Splicing	predicted protein	P:mitochondrion inheritance; P:replicative cell aging; C:mitochondrial inner membrane; P:protein folding; C:integral component of membrane; P:negative regulation of proteolysis	P:GO:0000001; P:GO:0001302; C:GO:0005743; P:GO:0006457; C:GO:0016021; P:GO:0045861	Band7/SPFHdomainsuperfamily	IPR036013	-2.1968	2.30781e-15
g1908	C	T	stop_gained	p.Trp59*	glutamine synthetase	F:glutamate-ammonia ligase activity; F:ATP binding; P:glutamine biosynthetic process; P:ammonia assimilation cycle; C:nuclear periphery	F:GO:0004356; F:GO:0005524; P:GO:0006542; P:GO:0019676; C:GO:0034399	Glutaminesynthetase,N-terminaldomainsuperfamily	IPR036651	-2.63044	9.98736e-25
g5769	C	A	stop_gained	p.Glu626*	DDE-type integrase/transposase/recombinase	F:nucleic acid binding; F:zinc ion binding; P:DNA integration	F:GO:0003676; F:GO:0008270; P:GO:0015074	Zincfinger,CCHC-type	IPR001878	-3.15639	1.2129e-22
g4483	G	A	stop_gained	p.Gln126*	dihydrodipicolinate synthase	F:lyase activity	F:GO:0016829	#N/A	#N/A	-3.5897	1.41026e-24
