# Supplementary material for: Identification of Potential New Genes Related to the SREBP Pathway in Xanthophyllomyces dendrorhous
Source: Biomolecules. 2024 Jun 29;14(7):778. doi: 10.3390/biom14070778 (PMC11274570; doi:10.3390/biom14070778)
Supplement: Supplementary file 1 [file biomolecules-14-00778-s001.zip › Supplementary Table 6.xlsx]

## Sheet: Hoja1
Supplementary Table 6. Total MODERATE impact SNPs and functional annotations
GeneCode	REF	ALT	VARTYPE	ANN[*].EFFECT	Protein Effect	sift score	intolerance	Blast Hit	GO names	GO Ids	Domains Annotations (InterProScan)	Domain code (InterPro)	log2FoldChange (strains CBS.FLAG.SRE1N vs wt)	padj
g904	G	A	SNP	missense_variant	p.Pro265Leu	0.00	deleterious	delta-sterol C-methyltransferase	F:sterol 24-C-methyltransferase activity; C:lipid droplet; P:ergosterol biosynthetic process; P:methylation; F:identical protein binding	F:GO:0003838; C:GO:0005811; P:GO:0006696; P:GO:0032259; F:GO:0042802	Methyltransferasetype11	IPR013216	4.47736	4.28447e-36
g5928	C	T	SNP	missense_variant	p.Val363Met	0.03	deleterious	cytochrome P450 oxidoreductase	F:NADPH-hemoprotein reductase activity; C:mitochondrial outer membrane; C:endoplasmic reticulum membrane; C:plasma membrane; P:ergosterol biosynthetic process; F:FMN binding; F:flavin adenine dinucleotide binding; F:NADP binding; P:oxidation-reduction process	F:GO:0003958; C:GO:0005741; C:GO:0005789; C:GO:0005886; P:GO:0006696; F:GO:0010181; F:GO:0050660; F:GO:0050661; P:GO:0055114	OxidoreductaseFAD/NAD(P)-binding	IPR001433	2.56327	1.19099e-13
g6107	C	T	SNP	missense_variant	p.Gly263Arg	0.00	deleterious	ATP synthase F0 subunit 6 (mitochondrion)	C:mitochondrial inner membrane; F:proton transmembrane transporter activity; P:ATP synthesis coupled proton transport; C:integral component of membrane; C:proton-transporting ATP synthase complex, coupling factor F(o)	C:GO:0005743; F:GO:0015078; P:GO:0015986; C:GO:0016021; C:GO:0045263	ATPsynthase,F0complex,subunitA	IPR000568	2.56282	0.1493
g6107	G	A	SNP	missense_variant	p.Ala209Val	0.00	deleterious	ATP synthase F0 subunit 6 (mitochondrion)	C:mitochondrial inner membrane; F:proton transmembrane transporter activity; P:ATP synthesis coupled proton transport; C:integral component of membrane; C:proton-transporting ATP synthase complex, coupling factor F(o)	C:GO:0005743; F:GO:0015078; P:GO:0015986; C:GO:0016021; C:GO:0045263	ATPsynthase,F0complex,subunitA	IPR000568	2.56282	0.1493
g6107	G	T	SNP	missense_variant	p.Ala203Asp	0.01	deleterious	ATP synthase F0 subunit 6 (mitochondrion)	C:mitochondrial inner membrane; F:proton transmembrane transporter activity; P:ATP synthesis coupled proton transport; C:integral component of membrane; C:proton-transporting ATP synthase complex, coupling factor F(o)	C:GO:0005743; F:GO:0015078; P:GO:0015986; C:GO:0016021; C:GO:0045263	ATPsynthase,F0complex,subunitA	IPR000568	2.56282	0.1493
g6107	C	T	SNP	missense_variant	p.Gly171Glu	0.00	deleterious	ATP synthase F0 subunit 6 (mitochondrion)	C:mitochondrial inner membrane; F:proton transmembrane transporter activity; P:ATP synthesis coupled proton transport; C:integral component of membrane; C:proton-transporting ATP synthase complex, coupling factor F(o)	C:GO:0005743; F:GO:0015078; P:GO:0015986; C:GO:0016021; C:GO:0045263	ATPsynthase,F0complex,subunitA	IPR000568	2.56282	0.1493
g6107	C	T	SNP	missense_variant	p.Gly3Glu	0.01	deleterious	ATP synthase F0 subunit 6 (mitochondrion)	C:mitochondrial inner membrane; F:proton transmembrane transporter activity; P:ATP synthesis coupled proton transport; C:integral component of membrane; C:proton-transporting ATP synthase complex, coupling factor F(o)	C:GO:0005743; F:GO:0015078; P:GO:0015986; C:GO:0016021; C:GO:0045263	ATPsynthase,F0complex,subunitA	IPR000568	2.56282	0.1493
g1377	G	A	SNP	missense_variant	p.Val32Met	0.00	deleterious	hydroxymethylglutaryl-CoA reductase (NADPH)	F:hydroxymethylglutaryl-CoA reductase (NADPH) activity; F:protein binding; C:peroxisomal membrane; C:endoplasmic reticulum membrane; P:ergosterol biosynthetic process; P:isoprenoid biosynthetic process; P:coenzyme A metabolic process; C:integral component of membrane; F:hydroxymethylglutaryl-CoA reductase activity; F:coenzyme binding; P:oxidation-reduction process	F:GO:0004420; F:GO:0005515; C:GO:0005778; C:GO:0005789; P:GO:0006696; P:GO:0008299; P:GO:0015936; C:GO:0016021; F:GO:0042282; F:GO:0050662; P:GO:0055114	Hydroxymethylglutaryl-CoAreductase,classI/II	IPR002202	1.48698	4.40132e-09
g5142	G	A	SNP	missense_variant	p.Val805Ile	0.00	deleterious	ribosome biogenesis protein tsr1	C:nucleus; P:ribosome biogenesis	C:GO:0005634; P:GO:0042254	RibosomebiogenesisproteinBMS1/TSR1,C-terminal	IPR007034	1.40067	2.06561e-06
g1155	G	A	SNP	missense_variant	p.Ala310Val	0.00	deleterious	P-loop containing nucleoside triphosphate hydrolase protein	F:DNA binding; F:chromatin binding; F:ATP binding; P:DNA replication	F:GO:0003677; F:GO:0003682; F:GO:0005524; P:GO:0006260	P-loopcontainingnucleosidetriphosphatehydrolase	IPR027417	1.31783	6.2835e-09
g3604	C	T	SNP	missense_variant	p.Pro158Leu	0.01	deleterious	ribulose-5-phosphate 3-epimerase	F:ribulose-phosphate 3-epimerase activity; P:carbohydrate metabolic process; P:pentose-phosphate shunt; F:metal ion binding	F:GO:0004750; P:GO:0005975; P:GO:0006098; F:GO:0046872	Ribulose-phosphate3-epimerase-like	IPR000056	1.31193	8.58871e-07
g5830	C	T	SNP	missense_variant&splice_region_variant	p.Thr68Ile	0.03	deleterious	FK506-binding protein 2	P:protein peptidyl-prolyl isomerization; F:peptidyl-prolyl cis-trans isomerase activity	P:GO:0000413; F:GO:0003755	#N/A	#N/A	1.2308	0.000102405
g4594	C	T	SNP	missense_variant	p.Gly246Asp	0.00	deleterious	pyruvate kinase	F:magnesium ion binding; F:pyruvate kinase activity; P:glycolytic process; F:kinase activity; F:potassium ion binding	F:GO:0000287; F:GO:0004743; P:GO:0006096; F:GO:0016301; F:GO:0030955	Pyruvatekinase,C-terminal	IPR015795	1.08313	0.00933852
g2552	G	A	SNP	missense_variant	p.Val68Ile	0.00	deleterious	phosphoribosylaminoimidazolecarboxamide formyltransferase/IMP cyclohydrolase	F:IMP cyclohydrolase activity; F:phosphoribosylaminoimidazolecarboxamide formyltransferase activity; C:cytosol; P:'de novo' IMP biosynthetic process	F:GO:0003937; F:GO:0004643; C:GO:0005829; P:GO:0006189	BifunctionalpurinebiosynthesisproteinPurH-like	IPR002695	1.07724	0.000216738
g368	G	T	SNP	missense_variant	p.Ser6Ile	0.01	deleterious	1-alkyl-2-acetylglycerophosphocholine esterase	C:spindle pole; F:protein binding; C:cytoplasm; C:microtubule; C:microtubule associated complex; P:microtubule sliding; P:cell division; F:dynein complex binding	C:GO:0000922; F:GO:0005515; C:GO:0005737; C:GO:0005874; C:GO:0005875; P:GO:0051012; P:GO:0051301; F:GO:0070840	WD40repeat	IPR001680	1.00658	5.34811e-06
g3129	T	C	SNP	missense_variant	p.Tyr686Cys	0.00	deleterious	ATP-dependent RNA helicase DDX35	F:helicase activity; F:ATP binding	F:GO:0004386; F:GO:0005524	Helicaseassociateddomain(HA2),winged-helixdomain	IPR048333	0.980035	8.75942e-05
g2716	C	T	SNP	missense_variant	p.Pro39Leu	0.00	deleterious	U3 snoRNP-associated protein Rrp5	F:nucleic acid binding; F:protein binding; C:nucleus; P:mRNA processing	F:GO:0003676; F:GO:0005515; C:GO:0005634; P:GO:0006397	Tetratricopeptide-likehelicaldomainsuperfamily	IPR011990	0.979582	0.000165093
g402	G	A	SNP	missense_variant	p.Pro596Ser	0.00	deleterious	dimethylaniline monooxygenase (N-oxide forming)	F:N,N-dimethylaniline monooxygenase activity; C:integral component of membrane; F:flavin adenine dinucleotide binding; F:NADP binding; P:oxidation-reduction process	F:GO:0004499; C:GO:0016021; F:GO:0050660; F:GO:0050661; P:GO:0055114	FAD/NAD(P)-bindingdomainsuperfamily	IPR036188	0.609847	0.0175762
g378	G	A	SNP	missense_variant	p.Val58Met	0.00	deleterious	ribose-phosphate pyrophosphokinase	F:magnesium ion binding; F:ribose phosphate diphosphokinase activity; P:nucleoside metabolic process; P:ribonucleoside monophosphate biosynthetic process; P:nucleotide biosynthetic process; F:kinase activity; P:phosphorylation	F:GO:0000287; F:GO:0004749; P:GO:0009116; P:GO:0009156; P:GO:0009165; F:GO:0016301; P:GO:0016310	Phosphoribosyltransferase-like	IPR029057	0.537349	0.016387
g3461	G	A	SNP	missense_variant	p.Arg132Gln	0.00	deleterious	putative CDC12-septin	F:GTPase activity; F:GTP binding; C:septin ring; C:microtubule cytoskeleton; C:septin complex; C:cell division site; P:cellular protein localization; F:molecular adaptor activity; P:cytoskeleton-dependent cytokinesis	F:GO:0003924; F:GO:0005525; C:GO:0005940; C:GO:0015630; C:GO:0031105; C:GO:0032153; P:GO:0034613; F:GO:0060090; P:GO:0061640	P-loopcontainingnucleosidetriphosphatehydrolase	IPR027417	0.472617	0.0402169
g6171	C	T	SNP	missense_variant	p.Val532Met	0.00	deleterious	importin-alpha export receptor	F:nuclear export signal receptor activity; C:nuclear envelope; C:cytosol; P:protein import into nucleus; P:protein export from nucleus; F:Ran GTPase binding	F:GO:0005049; C:GO:0005635; C:GO:0005829; P:GO:0006606; P:GO:0006611; F:GO:0008536	Exportin-1/Importin-beta-like	IPR013598	0.461121	0.0593286
g2350	G	A	SNP	missense_variant	p.Pro158Leu	0.01	deleterious	leukotriene A-4 hydrolase/aminopeptidase	F:aminopeptidase activity; C:multivesicular body; P:proteolysis; F:metallopeptidase activity; F:zinc ion binding; C:NVT complex; P:cytoplasm to vacuole transport by the NVT pathway	F:GO:0004177; C:GO:0005771; P:GO:0006508; F:GO:0008237; F:GO:0008270; C:GO:0061957; P:GO:0120113	AminopeptidaseN-like,N-terminaldomain	IPR045357	0.441335	0.0222781
g3216	C	T	SNP	missense_variant&splice_region_variant	p.Val3010Ile	0.00	deleterious	midasin	P:ribosomal large subunit assembly; F:ATP binding; F:ATPase activity	P:GO:0000027; F:GO:0005524; F:GO:0016887	vonWillebrandfactorA-likedomainsuperfamily	IPR036465	0.437529	0.203166
g5516	T	C	SNP	missense_variant	p.Ile204Met	0.03	deleterious	gamma-tubulin complex component 3	C:spindle pole; C:cytoplasm; C:microtubule organizing center; C:microtubule; P:microtubule nucleation; F:gamma-tubulin binding	C:GO:0000922; C:GO:0005737; C:GO:0005815; C:GO:0005874; P:GO:0007020; F:GO:0043015	Gammatubulincomplexcomponentprotein,N-terminal	IPR041470	0.38341	0.103803
g4453	C	T	SNP	missense_variant	p.Ser987Phe	0.01	deleterious	ribosome assembly protein 1	F:translation elongation factor activity; F:GTPase activity; F:GTP binding; P:translational elongation	F:GO:0003746; F:GO:0003924; F:GO:0005525; P:GO:0006414	Translationprotein,beta-barreldomainsuperfamily	IPR009000	0.298719	0.15127
g5781	G	A	SNP	missense_variant	p.Pro70Ser	0.00	deleterious	DEAD-domain-containing protein	F:RNA binding; F:RNA helicase activity; F:ATP binding	F:GO:0003723; F:GO:0003724; F:GO:0005524	Helicase,C-terminaldomain-like	IPR001650	0.284623	0.201678
g3358	C	T	SNP	missense_variant	p.Thr358Ile	0.04	deleterious	predicted protein	P:posttranscriptional tethering of RNA polymerase II gene DNA at nuclear periphery; F:double-stranded DNA binding; F:RNA binding; P:transcription elongation from RNA polymerase II promoter; P:poly(A)+ mRNA export from nucleus; C:transcriptionally active chromatin; C:transcription export complex 2; P:nuclear retention of pre-mRNA at the site of transcription	P:GO:0000973; F:GO:0003690; F:GO:0003723; P:GO:0006368; P:GO:0016973; C:GO:0035327; C:GO:0070390; P:GO:0071033	Proteasomecomponent(PCI)domain	IPR000717	0.224007	0.430681
g6320	C	T	SNP	missense_variant	p.Pro14Ser	0.00	deleterious	proteasome subunit alpha type 4, putative	F:threonine-type endopeptidase activity; P:proteasomal ubiquitin-independent protein catabolic process; C:proteasome core complex, alpha-subunit complex; C:proteasome storage granule; P:proteasome-mediated ubiquitin-dependent protein catabolic process; P:proteasome core complex assembly	F:GO:0004298; P:GO:0010499; C:GO:0019773; C:GO:0034515; P:GO:0043161; P:GO:0080129	Proteasome,subunitalpha/beta	IPR001353	0.194895	0.394857
g1143	C	T	SNP	missense_variant&splice_region_variant	p.Thr63Ile	0.02	deleterious	allantoicase, putative	P:allantoin catabolic process; F:allantoicase activity; F:ureidoglycolate hydrolase activity; F:ureidoglycolate lyase activity	P:GO:0000256; F:GO:0004037; F:GO:0004848; F:GO:0050385	RmlC-likecupindomainsuperfamily	IPR011051	0.178344	0.50489
g1906	A	G	SNP	missense_variant	p.Asn146Ser	0.00	deleterious	L-fucose transporter	C:integral component of membrane; P:transmembrane transport	C:GO:0016021; P:GO:0055085	MFStransportersuperfamily	IPR036259	0.177574	0.556999
g1317	C	T	SNP	missense_variant	p.Pro435Ser	0.00	deleterious	hypothetical protein GLOIN_2v1436072, partial	F:nucleic acid binding	F:GO:0003676	ZincfingerC2H2-type	IPR013087	0.096417	0.796427
g4775	G	A	SNP	missense_variant	p.Met82Ile	0.00	deleterious	pyruvate dehydrogenase (acetyl-transferring) E1 component, alpha subunit	F:pyruvate dehydrogenase (acetyl-transferring) activity; P:acetyl-CoA biosynthetic process from pyruvate; C:intracellular membrane-bounded organelle; P:oxidation-reduction process	F:GO:0004739; P:GO:0006086; C:GO:0043231; P:GO:0055114	Pyruvatedehydrogenase(acetyl-transferring)E1component,alphasubunit,subgroupy	IPR017597	0.0547762	0.900126
g2238	C	T	SNP	missense_variant	p.Val1270Ile	0.00	deleterious	PAB-dependent poly(A)-specific ribonuclease subunit PAN2	P:nuclear-transcribed mRNA poly(A) tail shortening; C:P-body; F:nucleic acid binding; F:poly(A)-specific ribonuclease activity; P:mRNA processing; C:PAN complex; F:metal ion binding; P:RNA phosphodiester bond hydrolysis, exonucleolytic	P:GO:0000289; C:GO:0000932; F:GO:0003676; F:GO:0004535; P:GO:0006397; C:GO:0031251; F:GO:0046872; P:GO:0090503	WD40-repeat-containingdomainsuperfamily	IPR036322	-0.0383753	0.875386
g5211	G	T	SNP	missense_variant	p.Val213Phe	0.01	deleterious	protein arginine N-methyltransferase	P:protein methylation; F:methyltransferase activity	P:GO:0006479; F:GO:0008168	S-adenosyl-L-methionine-dependentmethyltransferasesuperfamily	IPR029063	-0.0802264	0.884987
g2877	C	T	SNP	missense_variant	p.Thr322Ile	0.01	deleterious	DNA polymerase zeta subunit	F:nucleotide binding; F:DNA binding; F:DNA-directed DNA polymerase activity; P:DNA replication; C:zeta DNA polymerase complex; P:translesion synthesis; F:metal ion binding; F:4 iron, 4 sulfur cluster binding	F:GO:0000166; F:GO:0003677; F:GO:0003887; P:GO:0006260; C:GO:0016035; P:GO:0019985; F:GO:0046872; F:GO:0051539	RibonucleaseH-likesuperfamily	IPR012337	-0.093375	0.757338
g5939	C	T	SNP	missense_variant	p.Leu1427Phe	0.00	deleterious	hypothetical protein PUNSTDRAFT_35157, partial	F:zinc ion binding; C:integral component of membrane	F:GO:0008270; C:GO:0016021	Zincfinger,RING-CH-type	IPR011016	-0.100418	0.755556
g2572	C	T	SNP	missense_variant	p.Gly125Ser	0.00	deleterious	biotin-[acetyl-CoA-carboxylase] ligase	F:biotin-[acetyl-CoA-carboxylase] ligase activity; P:cellular protein modification process	F:GO:0004077; P:GO:0006464	ClassIIAminoacyl-tRNAsynthetase/Biotinylproteinligase(BPL)andlipoylproteinligase(LPL)	IPR045864	-0.136663	0.632098
g4518	G	A	SNP	missense_variant	p.Ala331Thr	0.01	deleterious	PLP-dependent transferase	F:transaminase activity; P:biosynthetic process; F:pyridoxal phosphate binding	F:GO:0008483; P:GO:0009058; F:GO:0030170	Pyridoxalphosphate-dependenttransferase	IPR015424	-0.167126	0.577038
g2586	G	A	SNP	missense_variant&splice_region_variant	p.Val445Ile	0.00	deleterious	ATPase, V1 complex, subunit H	C:vacuolar proton-transporting V-type ATPase, V1 domain; F:proton-transporting ATPase activity, rotational mechanism; P:proton transmembrane transport	C:GO:0000221; F:GO:0046961; P:GO:1902600	Armadillo-typefold	IPR016024	-0.170382	0.608362
g5199	T	C	SNP	missense_variant&splice_region_variant	p.Trp665Arg	0.00	deleterious	CRM1 C terminal-domain-containing protein	F:nuclear export signal receptor activity; P:intracellular protein transport; F:Ran GTPase binding; P:nuclear export	F:GO:0005049; P:GO:0006886; F:GO:0008536; P:GO:0051168	Exportin-1,C-terminal	IPR014877	-0.170543	0.588001
g3195	G	A	SNP	missense_variant	p.Val106Met	0.02	deleterious	replication factor C subunit 3/5	F:DNA clamp loader activity; C:DNA replication factor C complex; P:leading strand elongation; P:sister chromatid cohesion; C:Rad17 RFC-like complex; C:Ctf18 RFC-like complex; C:Elg1 RFC-like complex; P:UV-damage excision repair	F:GO:0003689; C:GO:0005663; P:GO:0006272; P:GO:0007062; C:GO:0031389; C:GO:0031390; C:GO:0031391; P:GO:0070914	DNApolymeraseIII,clamploadercomplex,gamma/delta/deltasubunit,C-terminal	IPR008921	-0.183958	0.580765
g4523	G	A	SNP	missense_variant	p.Gly63Asp	0.00	deleterious	golgi phosphoprotein 3	C:Golgi membrane; C:Golgi medial cisterna; C:trans-Golgi network; C:cytosol; P:protein N-linked glycosylation; P:retrograde vesicle-mediated transport, Golgi to endoplasmic reticulum; P:Golgi organization; C:extrinsic component of membrane; F:enzyme binding; P:endoplasmic reticulum unfolded protein response; P:protein localization to Golgi apparatus; P:protein O-linked mannosylation; P:Golgi to p…	C:GO:0000139; C:GO:0005797; C:GO:0005802; C:GO:0005829; P:GO:0006487; P:GO:0006890; P:GO:0007030; C:GO:0019898; F:GO:0019899; P:GO:0030968; P:GO:0034067; P:GO:0035269; P:GO:0043001; P:GO:0048194; P:GO:0060304; F:GO:0070273	Golgiphosphoprotein3-like	IPR008628	-0.292302	0.303208
g3705	C	T	SNP	missense_variant	p.Pro154Ser	0.02	deleterious	dynamin protein dnm1, putative	P:mitochondrion inheritance; P:chronological cell aging; F:GTPase activity; F:GTP binding; C:mitochondrial outer membrane; C:peroxisome; C:cytosol; F:microtubule binding; P:vesicle organization; P:macroautophagy; P:peroxisome fission; C:cell division site; P:establishment of mitochondrion localization, microtubule-mediated; F:protein homodimerization activity; P:protein homooligomerization; P:mit…	P:GO:0000001; P:GO:0001300; F:GO:0003924; F:GO:0005525; C:GO:0005741; C:GO:0005777; C:GO:0005829; F:GO:0008017; P:GO:0016050; P:GO:0016236; P:GO:0016559; C:GO:0032153; P:GO:0034643; F:GO:0042803; P:GO:0051260; P:GO:0090149	Dynaminstalkdomain	IPR000375	-0.302926	0.221867
g3050	T	G	SNP	missense_variant	p.Ile10Ser	0.03	deleterious	1-acylglycerol-3-phosphate O-acyltransferase, putative	F:1-acylglycerol-3-phosphate O-acyltransferase activity; P:phosphatidic acid biosynthetic process; C:integral component of membrane	F:GO:0003841; P:GO:0006654; C:GO:0016021	1-acyl-sn-glycerol-3-phosphateacyltransferase	IPR004552	-0.303887	0.452667
g3050	A	G	SNP	missense_variant	p.Asn11Asp	0.04	deleterious	1-acylglycerol-3-phosphate O-acyltransferase, putative	F:1-acylglycerol-3-phosphate O-acyltransferase activity; P:phosphatidic acid biosynthetic process; C:integral component of membrane	F:GO:0003841; P:GO:0006654; C:GO:0016021	1-acyl-sn-glycerol-3-phosphateacyltransferase	IPR004552	-0.303887	0.452667
g3734	C	T	SNP	missense_variant	p.Ser747Phe	0.00	deleterious	kinesin-domain-containing protein	F:microtubule motor activity; F:ATP binding; P:microtubule-based movement; F:microtubule binding	F:GO:0003777; F:GO:0005524; P:GO:0007018; F:GO:0008017	Kinesinmotordomain	IPR001752	-0.330331	0.57677
g1433	C	T	SNP	missense_variant	p.Ser91Phe	0.00	deleterious	chaperone, putative	F:Hsp90 protein binding	F:GO:0051879	Tetratricopeptiderepeat	IPR019734	-0.379598	0.172033
g2728	C	T	SNP	missense_variant	p.Asp797Asn	0.03	deleterious	adaptin N terminal region-domain-containing protein	C:Golgi membrane; F:structural molecule activity; P:intracellular protein transport; P:vesicle-mediated transport; C:COPI vesicle coat	C:GO:0000139; F:GO:0005198; P:GO:0006886; P:GO:0016192; C:GO:0030126	Coatomersubunitgamma,C-terminal	IPR032154	-0.392862	0.239632
g3299	C	T	SNP	missense_variant	p.Val439Met	0.04	deleterious	S-adenosyl-L-methionine-dependent methyltransferase	P:protein methylation; F:methyltransferase activity	P:GO:0006479; F:GO:0008168	ZincfingerC2H2superfamily	IPR036236	-0.407399	0.109759
g5836	G	A	SNP	missense_variant	p.Gly74Glu	0.00	deleterious	peptidyl-prolyl cis-trans isomerase B	P:protein peptidyl-prolyl isomerization; F:peptidyl-prolyl cis-trans isomerase activity; P:protein folding; C:integral component of membrane	P:GO:0000413; F:GO:0003755; P:GO:0006457; C:GO:0016021	Cyclophilin-likedomainsuperfamily	IPR029000	-0.452685	0.0595232
g4740	C	T	SNP	missense_variant	p.Gly42Arg	0.00	deleterious	ATPase GET3	F:ATP binding; P:posttranslational protein targeting to endoplasmic reticulum membrane; F:ATPase activity; C:GET complex; P:protein insertion into ER membrane; F:metal ion binding	F:GO:0005524; P:GO:0006620; F:GO:0016887; C:GO:0043529; P:GO:0045048; F:GO:0046872	Anion-transportingATPase-likedomain	IPR025723	-0.475127	0.205921
g4621	C	T	SNP	missense_variant	p.Ala48Thr	0.04	deleterious	homocitrate synthase	F:homocitrate synthase activity; P:lysine biosynthetic process via aminoadipic acid	F:GO:0004410; P:GO:0019878	Pyruvatecarboxyltransferase	IPR000891	-0.497439	0.0362319
g2740	C	T	SNP	missense_variant	p.Ala62Val	0.00	deleterious	hypothetical protein SCHCODRAFT_79669	P:cellular aldehyde metabolic process; C:integral component of membrane; F:oxidoreductase activity, acting on the aldehyde or oxo group of donors, NAD or NADP as acceptor; P:oxidation-reduction process	P:GO:0006081; C:GO:0016021; F:GO:0016620; P:GO:0055114	Aldehydedehydrogenasedomain	IPR015590	-0.50044	0.0171034
g3165	C	T	SNP	missense_variant	p.Asp98Asn	0.00	deleterious	enolase	C:phosphopyruvate hydratase complex; F:magnesium ion binding; F:phosphopyruvate hydratase activity; P:glycolytic process	C:GO:0000015; F:GO:0000287; F:GO:0004634; P:GO:0006096	Enolase	IPR000941	-0.513462	0.0518441
g3166	C	T	SNP	missense_variant	p.Thr388Ile	0.00	deleterious	dihydroxy-acid dehydratase	F:dihydroxy-acid dehydratase activity; P:branched-chain amino acid biosynthetic process	F:GO:0004160; P:GO:0009082	Dihydroxy-aciddehydratase	IPR004404	-0.51762	0.0953944
g3697	G	A	SNP	missense_variant	p.Arg295Gln	0.04	deleterious	SPOC domain-like protein	P:telomere maintenance; F:damaged DNA binding; P:double-strand break repair via nonhomologous end joining; P:DNA recombination; F:hydrolase activity, acting on acid anhydrides; F:telomeric DNA binding; C:Ku70:Ku80 complex	P:GO:0000723; F:GO:0003684; P:GO:0006303; P:GO:0006310; F:GO:0016817; F:GO:0042162; C:GO:0043564	Ku,C-terminal	IPR014893	-0.526668	0.0218249
g1933	G	A	SNP	missense_variant	p.Thr278Ile	0.00	deleterious	ATP-dependent RNA helicase eIF4A	F:nucleic acid binding; F:helicase activity; F:ATP binding	F:GO:0003676; F:GO:0004386; F:GO:0005524	Helicase,C-terminaldomain-like	IPR001650	-0.623453	0.0404823
g6193	G	A	SNP	missense_variant	p.Ala163Thr	0.03	deleterious	predicted protein	P:protein transport	P:GO:0015031	Armadillo-typefold	IPR016024	-0.716409	0.0789262
g630	G	A	SNP	missense_variant	p.Ala71Thr	0.04	deleterious	peroxisomal assembly protein PEX3	C:integral component of peroxisomal membrane; P:peroxisome organization	C:GO:0005779; P:GO:0007031	Peroxin-3	IPR006966	-0.889437	8.92154e-05
g4137	C	T	SNP	missense_variant	p.Asp574Asn	0.03	deleterious	vacuolar protein sorting protein (VPS11), putative	P:intracellular protein transport; P:vesicle-mediated transport; F:transferase activity; C:HOPS complex; C:CORVET complex	P:GO:0006886; P:GO:0016192; F:GO:0016740; C:GO:0030897; C:GO:0033263	Vacuolarproteinsortingprotein11C-terminal	IPR024763	-0.929076	0.00133422
g4083	G	A	SNP	missense_variant	p.Val245Ile	0.02	deleterious	GTP-binding protein TypA	F:GTPase activity; F:GTP binding	F:GO:0003924; F:GO:0005525	EF-GdomainIII/V-like	IPR035647	-0.993228	0.00231471
g767	G	A	SNP	missense_variant	p.Glu472Lys	0.00	deleterious	glycogen(starch) synthase	F:glycogen (starch) synthase activity; P:glycogen biosynthetic process	F:GO:0004373; P:GO:0005978	#N/A	#N/A	-1.04891	0.00517057
g3532	G	A	SNP	missense_variant	p.Thr252Ile	0.00	deleterious	arginase	F:arginase activity; P:arginine metabolic process; F:metal ion binding	F:GO:0004053; P:GO:0006525; F:GO:0046872	Ureohydrolasedomainsuperfamily	IPR023696	-1.09769	7.18879e-05
g2334	G	A	SNP	missense_variant	p.Val266Met	0.01	deleterious	acetyl-CoA acyltransferase	F:transferase activity, transferring acyl groups other than amino-acyl groups	F:GO:0016747	Thiolase,N-terminal	IPR020616	-1.13768	0.000514698
g3912	T	G	SNP	missense_variant	p.Thr184Pro	0.00	deleterious	cyclin-dependent protein kinase inhibitor	F:protein binding; P:lipid metabolic process; F:phosphoric diester hydrolase activity; F:kinase activity; P:phosphorylation	F:GO:0005515; P:GO:0006629; F:GO:0008081; F:GO:0016301; P:GO:0016310	SPXdomain	IPR004331	-1.31202	7.09842e-05
g3916	C	T	SNP	missense_variant	p.Gly112Arg	0.00	deleterious	DNA repair protein RAD51	F:recombinase activity; P:telomere maintenance; P:double-strand break repair via homologous recombination; C:chromosome, centromeric region; F:double-stranded DNA binding; F:single-stranded DNA binding; F:ATP binding; P:mitotic recombination; P:mating type switching; F:DNA-dependent ATPase activity; C:site of double-strand break; P:interstrand cross-link repair; P:strand invasion; F:identical pro…	F:GO:0000150; P:GO:0000723; P:GO:0000724; C:GO:0000775; F:GO:0003690; F:GO:0003697; F:GO:0005524; P:GO:0006312; P:GO:0007533; F:GO:0008094; C:GO:0035861; P:GO:0036297; P:GO:0042148; F:GO:0042802; P:GO:0051260; F:GO:1905334; P:GO:1990426; P:GO:1990918	DNArecombinationandrepairproteinRad51-like,C-terminal	IPR013632	-1.49702	0.000726925
g927	G	A	SNP	missense_variant	p.Gly506Glu	0.00	deleterious	heat shock protein 70	F:ATP binding; C:nuclear membrane; P:IRE1-mediated unfolded protein response; C:perinuclear endoplasmic reticulum lumen; C:cortical endoplasmic reticulum lumen	F:GO:0005524; C:GO:0031965; P:GO:0036498; C:GO:0099020; C:GO:0099021	ATPase,nucleotidebindingdomain	IPR043129	-1.51319	0.00225143
g304	C	A	SNP	missense_variant	p.Val201Phe	0.02	deleterious	hexose transport-related protein, putative	F:carbohydrate:proton symporter activity; C:integral component of plasma membrane; P:glucose import; P:proton transmembrane transport	F:GO:0005351; C:GO:0005887; P:GO:0046323; P:GO:1902600	Majorfacilitator,sugartransporter-like	IPR005828	-1.52389	1.27112e-05
g4590	G	T	SNP	missense_variant	p.Ser36Tyr	0.01	deleterious	putative 60S ribosomal protein L19	F:RNA binding; F:structural constituent of ribosome; P:translation; C:cytosolic large ribosomal subunit	F:GO:0003723; F:GO:0003735; P:GO:0006412; C:GO:0022625	LargeribosomalsubunitproteineL19domain	IPR000196	-1.52714	3.04916e-07
g683	C	T	SNP	missense_variant	p.Gly5Asp	0.00	deleterious	solute carrier family 36 (proton-coupled amino acid transporter)	P:amino acid transmembrane transport; C:vacuolar membrane; F:amino acid transmembrane transporter activity; C:integral component of membrane	P:GO:0003333; C:GO:0005774; F:GO:0015171; C:GO:0016021	Metalloenzyme,LuxS/M16peptidase-like	IPR011249	-1.69184	4.15476e-06
g6004	C	T	SNP	missense_variant	p.Leu906Phe	0.00	deleterious	E3 ubiquitin-protein ligase ptr1	F:ubiquitin-protein transferase activity; P:protein ubiquitination	F:GO:0004842; P:GO:0016567	E3ubiquitinligase,domainofunknownfunctionDUF908	IPR010309	-1.98064	7.90097e-09
g6004	G	A	SNP	missense_variant	p.Val3038Met	0.02	deleterious	E3 ubiquitin-protein ligase ptr1	F:ubiquitin-protein transferase activity; P:protein ubiquitination	F:GO:0004842; P:GO:0016567	E3ubiquitinligase,domainofunknownfunctionDUF908	IPR010309	-1.98064	7.90097e-09
g1436	G	A	SNP	missense_variant	p.Ser64Leu	0.00	deleterious	Glucan endo-1,3-alpha-glucosidase agn1	F:hydrolase activity	F:GO:0016787	Carbohydrate-bindingWSC	IPR002889	-2.57197	5.1017e-16
g5769	T	G	SNP	missense_variant	p.Gln277Pro	0.00	deleterious	DDE-type integrase/transposase/recombinase	F:nucleic acid binding; F:zinc ion binding; P:DNA integration	F:GO:0003676; F:GO:0008270; P:GO:0015074	Zincfinger,CCHC-type	IPR001878	-3.15639	1.2129e-22
