# Supplementary material for: Identification of Potential New Genes Related to the SREBP Pathway in Xanthophyllomyces dendrorhous
Source: Biomolecules. 2024 Jun 29;14(7):778. doi: 10.3390/biom14070778 (PMC11274570; doi:10.3390/biom14070778)
Supplement: Supplementary file 1 [file biomolecules-14-00778-s001.zip › Supplementary Table 7.xlsx]

## Sheet: Hoja1
Supplementary Table 7. Statistical analysis with DESeq2 for HIGH and MODERATE impact genes
code	baseMean	log2FoldChange (strains CBS.FLAG.SRE1N vs wt)	lfcSE	stat	pvalue	padj
g137	10.0956	-4.71289	1.00778	-4.67651	2.91795e-06	1.64097e-05
g4915	1107.74	-0.149538	0.235362	-0.635353	0.525198	0.622719
g1	22.2763	-1.78333	0.44771	-3.98322	6.79865e-05	0.000277973
g1197	452.56	0.515472	0.235332	2.1904	0.0284949	0.0559855
g3656	18649.9	0.618485	0.178001	3.47462	0.000511585	0.00166015
g2496	425.398	-0.0464116	0.206099	-0.22519	0.821831	0.87159
g557	433.651	0.805989	0.217623	3.7036	0.000212564	0.00076131
g1493	3014.42	-1.10085	0.303891	-3.62251	0.000291762	0.00101326
g4707	646.291	0.00128507	0.221291	0.00580714	0.995367	0.997423
g1345	1524.16	-0.685439	0.239812	-2.85823	0.00426013	0.0107696
g3128	220.794	0.482645	0.384343	1.25577	0.2092	0.298199
g3012	595.721	-1.19628	0.524046	-2.28277	0.0224438	0.0457221
g3124	268.959	0.657497	0.285719	2.3012	0.0213803	0.0437921
g1498	234.395	-4.27137	0.260455	-16.3997	1.92285e-60	4.10912e-57
g5991	40.2311	0.999603	0.344968	2.89767	0.00375946	0.00965234
g573	1299.95	0.0609234	0.184023	0.331065	0.740595	0.807613
g6084	479.41	-0.571374	0.312597	-1.82783	0.0675747	0.116803
g3693	98.4442	0.835547	0.371593	2.24856	0.0245408	0.0493449
g4164	26648.2	-0.659767	0.273858	-2.40916	0.0159894	0.0342036
g6216	251.688	0.768677	0.229885	3.34375	0.00082655	0.00253906
g2768	6.89453	-4.71442	1.16522	-4.04594	5.21127e-05	0.000219223
g214	200.233	0.670956	0.245604	2.73186	0.00629784	0.0151276
g4789	1175.44	-0.822661	0.225718	-3.64464	0.000267767	0.000937549
g800	123.256	0.143574	0.22951	0.625567	0.531599	0.628102
g3774	591.178	0.643964	0.243343	2.64632	0.00813724	0.0189701
g988	461.535	0.162312	0.206506	0.785992	0.431872	0.534083
g2793	292.57	0.929166	0.27762	3.3469	0.0008172	0.00251637
g282	103.325	0.824919	0.297881	2.76929	0.00561783	0.0136891
g746	574.649	0.496999	0.18976	2.6191	0.00881625	0.0203386
g2655	980.809	1.01738	0.212851	4.77979	1.75481e-06	1.04168e-05
g4822	1619	-2.22254	0.511359	-4.34634	1.38431e-05	6.69797e-05
g3977	110.906	0.139257	0.310825	0.448024	0.654136	0.737542
g2133	233.086	-1.12678	0.462753	-2.43496	0.0148935	0.032041
g3996	1758.15	-0.0890695	0.175003	-0.50896	0.61078	0.700109
g821	1671.57	0.136907	0.226808	0.603627	0.546092	0.641442
g2452	5003.33	0.0965046	0.264797	0.364448	0.715524	0.787921
g4651	185.549	1.4406	0.315254	4.56964	4.88563e-06	2.63208e-05
g544	139.217	0.888035	0.389823	2.27804	0.0227239	0.0462046
g1803	400.059	-0.494871	0.269111	-1.83891	0.0659279	0.114357
g5606	62.61	1.45523	0.351825	4.13622	3.53068e-05	0.000154717
g5549	156.796	0.648804	0.25988	2.49655	0.0125406	0.027733
g656	1651.38	-0.795829	0.165975	-4.79488	1.62773e-06	9.72542e-06
g2309	1353.43	1.08963	0.1756	6.20516	5.46414e-10	6.60954e-09
g866	1329.16	-0.0699468	0.206893	-0.338082	0.735301	0.803343
g3572	317.402	0.407188	0.341023	1.19402	0.232469	0.32562
g5153	556.047	0.637527	0.224036	2.84564	0.0044322	0.0111082
g1964	1745.98	-1.00906	0.184964	-5.45545	4.88482e-08	4.03045e-07
g815	7691.09	0.106671	0.446032	0.239156	0.810985	0.863372
g3531	240.54	0.306189	0.317608	0.964046	0.335023	0.438422
g2164	13935	-0.675788	0.308023	-2.19395	0.0282388	0.0555164
g1231	1786.48	0.148661	0.150822	0.985674	0.324293	0.42647
g3801	65.8229	-2.2311	0.332162	-6.7169	1.85635e-11	2.91638e-10
g3307	314.617	0.26411	0.247329	1.06785	0.28559	0.383436
g2747	98.3775	1.34349	0.415746	3.23151	0.00123138	0.00360969
g3301	180.3	0.727225	0.267371	2.71991	0.00652991	0.0156557
g1718	1017.78	1.52974	0.23029	6.64268	3.08021e-11	4.69557e-10
g1605	66148.2	-1.27824	0.372643	-3.43021	0.000603122	0.00192168
g1183	277.715	0.697211	0.237537	2.93516	0.00333374	0.00868804
g6081	707.69	0.238268	0.201271	1.18382	0.236485	0.329804
g2049	1118.75	-1.99067	0.376248	-5.29086	1.21742e-07	9.26946e-07
g221	131.698	0.20349	0.388481	0.52381	0.600411	0.691189
g87	1608.47	0.74259	0.245615	3.02339	0.00249958	0.00673312
g1995	1448.44	0.700897	0.267333	2.62182	0.00874626	0.0201932
g5382	5298.01	-1.29586	0.224534	-5.77133	7.86475e-09	7.68611e-08
g6219	192.987	0.602281	0.218607	2.75508	0.00586773	0.0142385
g245	270.215	0.714694	0.233324	3.0631	0.00219056	0.00600927
g1527	917.535	-1.31004	0.323356	-4.05139	5.09133e-05	0.000214881
g2384	120.366	-1.01439	0.273967	-3.70259	0.000213407	0.000763904
g3652	193.931	0.866355	0.278277	3.11328	0.00185019	0.00517068
g4535	11.1383	-0.494368	0.561426	-0.880557	0.378558	0.480995
g498	7271.74	-1.51589	0.315656	-4.80236	1.56806e-06	9.42158e-06
g2367	1569.63	-1.15976	0.219209	-5.29064	1.21891e-07	9.2698e-07
g5269	707.757	-0.0742828	0.183334	-0.405178	0.685347	0.76493
g211	775.592	-1.05682	0.372954	-2.83365	0.00460201	0.0114577
g5805	9665.5	0.583452	0.389313	1.49867	0.133959	0.206395
g3612	848.322	1.16361	0.216155	5.38324	7.31571e-08	5.82336e-07
g2102	0.410411	-2.4385	2.90729	-0.838752	0.401609	0.504055
g3740	1929.21	-0.174778	0.22162	-0.788641	0.430322	0.532791
g1679	188.388	1.1136	0.309496	3.59811	0.000320543	0.0011007
g6102	30409.4	1.17011	1.62434	0.720361	#N/A	#N/A
g4842	4805.05	-0.383525	0.226923	-1.69011	0.0910076	0.149718
g3002	1946.05	0.322036	0.264988	1.21528	0.224258	0.315912
g3583	380.47	-0.417591	0.193634	-2.15659	0.0310373	0.0601772
g2340	376.285	-0.133975	0.251822	-0.532024	0.59471	0.685981
g2302	20.4489	-3.58456	0.644287	-5.5636	2.64262e-08	2.34327e-07
g5240	83.0981	0.435175	0.26304	1.6544	0.0980455	0.159253
g6203	584.986	0.516504	0.224827	2.29734	0.0215995	0.0441705
g4562	778.634	-0.263061	0.254474	-1.03374	0.301256	0.400364
g2085	136.605	-1.49859	0.254504	-5.88829	3.90203e-09	4.01539e-08
g5629	824.951	-1.42366	0.288823	-4.92919	8.25707e-07	5.21538e-06
g5516	203.861	0.38341	0.202694	1.89157	0.0585479	0.103803
g644	1334.84	-0.0747631	0.171789	-0.435203	0.663415	0.745775
g4133	82.3436	-0.12938	0.275167	-0.470186	0.638222	0.724056
g2598	297.269	-0.752177	0.263139	-2.85848	0.00425673	0.0107652
g5140	24.8916	0.517834	0.444981	1.16372	0.244537	0.338018
g5779	4193.88	0.73893	0.317692	2.32593	0.020022	0.0414336
g5838	304.133	0.28824	0.180968	1.59276	0.111213	0.17692
g2035	45.301	0.0329028	0.319572	0.102959	0.917995	0.941394
g2165	3551.26	-0.887192	0.321911	-2.75602	0.00585102	0.0142033
g6049	379.162	3.7187e-05	0.295101	0.000126015	0.999899	0.999989
g2916	823.526	-0.32497	0.241004	-1.3484	0.177529	0.260324
g4061	763.322	1.15108	0.247258	4.65539	3.2337e-06	1.80429e-05
g3434	721.997	-0.352348	0.196282	-1.79511	0.0726355	0.124179
g488	1524.52	-0.261765	0.214409	-1.22087	0.222136	0.313474
g5532	492.267	-0.240822	0.225548	-1.06772	0.285648	0.383436
g5957	2001	-0.994258	0.250222	-3.97351	7.08204e-05	0.000287907
g3342	682.089	-2.94238	0.396993	-7.41167	1.24723e-13	2.80561e-12
g4072	217.539	-0.713496	0.267656	-2.66572	0.00768229	0.0180341
g942	102.09	-0.651369	0.296368	-2.19784	0.0279605	0.0551214
g1713	1219.39	-0.730466	0.160763	-4.54374	5.52641e-06	2.91364e-05
g3925	586.518	0.0211461	0.23677	0.0893108	0.928835	0.948966
g3295	49.2817	0.456466	0.346494	1.31739	0.187709	0.272325
g3252	738.987	-0.257183	0.173884	-1.47905	0.139126	0.212669
g6073	442.292	-0.105782	0.215821	-0.490139	0.624036	0.712121
g643	342.104	1.56106	0.252919	6.17217	6.73595e-10	7.96756e-09
g1908	13679.9	-2.63044	0.245092	-10.7325	7.1661e-27	9.98736e-25
g580	132.324	-0.0990683	0.427008	-0.232006	0.816534	0.86755
g4573	184.897	0.53106	0.205586	2.58316	0.00979002	0.0223041
g3751	1988.44	-2.13931	0.324235	-6.59803	4.16666e-11	6.22668e-10
g1815	8809.05	0.00962444	0.298078	0.0322883	0.974242	0.980513
g5305	61.5847	1.17378	0.299048	3.92505	8.67125e-05	0.000343793
g2099	1.64104	-2.48938	1.51257	-1.64579	0.0998069	0.161786
g1951	795.206	0.0079519	0.296376	0.0268304	0.978595	0.983658
g4068	35.5358	-0.898496	0.39049	-2.30095	0.0213946	0.0438074
g296	18554.3	-2.40237	0.186602	-12.8743	6.28003e-38	2.68409e-35
g5289	428.442	0.103705	0.290225	0.357327	0.720847	0.792549
g1774	81.8499	-0.24312	0.272848	-0.891045	0.372905	0.475287
g3964	503.596	-0.354246	0.238707	-1.48402	0.137803	0.211151
g3791	559.404	0.0768314	0.187307	0.41019	0.681667	0.761485
g4228	269.84	-1.12477	0.210344	-5.34726	8.92961e-08	6.94754e-07
g1485	1971.96	-0.459271	0.208959	-2.1979	0.0279566	0.0551214
g5397	1027.37	-0.778393	0.176233	-4.41683	1.00157e-05	4.98919e-05
g3633	349.103	-0.0811012	0.201224	-0.40304	0.686919	0.766151
g4760	447.479	1.49452	0.180807	8.26579	1.38775e-16	4.80913e-15
g547	1633.23	-0.403175	0.223217	-1.8062	0.0708869	0.121722
g3766	116.713	1.24359	0.263831	4.71359	2.43392e-06	1.39945e-05
g2872	1555.27	-0.13517	0.167543	-0.806776	0.419795	0.522179
g3501	232.448	0.324213	0.244426	1.32643	0.184697	0.268563
g5897	753.348	-0.381358	0.232721	-1.63869	0.101278	0.163731
g5266	19527.9	-1.41633	0.259863	-5.45028	5.02899e-08	4.13875e-07
g213	120.713	0.235638	0.34074	0.691548	0.489221	0.588001
g5121	39.4753	-0.765675	0.362575	-2.11177	0.0347064	0.0664187
g4251	445.457	1.39257	0.355307	3.91932	8.87974e-05	0.000350326
g1092	116.55	1.08412	0.270689	4.00504	6.20081e-05	0.000255813
g1947	1666.04	-0.87491	0.4474	-1.95554	0.0505188	0.0915162
g4222	157.177	0.937582	0.22984	4.07928	4.51762e-05	0.00019257
g5474	243.556	0.545276	0.21139	2.57948	0.00989498	0.0225143
g4404	498.041	-0.222729	0.268546	-0.829391	0.406883	0.509678
g4639	24292.3	-0.917033	0.283505	-3.23463	0.001218	0.00357766
g2401	183.571	0.257277	0.279802	0.919499	0.357835	0.460566
g5714	1784.32	0.138462	0.168381	0.822315	0.410898	0.514003
g2179	74.4698	1.06916	0.29867	3.57973	0.000343944	0.00117164
g4312	1374.86	0.881078	0.259753	3.39198	0.000693891	0.00217426
g2628	0	#N/A	#N/A	#N/A	#N/A	#N/A
g6078	971.806	-0.612938	0.203834	-3.00704	0.00263801	0.00706151
g1074	370.188	1.44131	0.280945	5.13022	2.89405e-07	2.0211e-06
g374	383.246	-0.0632552	0.182189	-0.347195	0.728445	0.798137
g3683	265.302	0.221612	0.256307	0.864637	0.387238	0.489372
g1049	1614.89	1.02947	0.18371	5.60376	2.09751e-08	1.902e-07
g4492	340.795	-0.365437	0.201806	-1.81083	0.0701674	0.120634
g5356	4.4675	-2.03584	0.892205	-2.28181	0.0225008	0.0457945
g2756	1281.72	1.14773	0.178318	6.4364	1.22341e-10	1.66552e-09
g1430	8409.36	-1.42117	0.197642	-7.19062	6.44983e-13	1.31269e-11
g5830	319.725	1.2308	0.290192	4.24134	2.22189e-05	0.000102405
g4131	1863.38	0.0735901	0.17005	0.432756	0.665192	0.746987
g361	302.905	1.31304	0.210056	6.25088	4.0815e-10	5.01274e-09
g6407	17099.2	-1.00366	0.23938	-4.19277	2.7557e-05	0.000123804
g2361	690.786	0.649371	0.191437	3.3921	0.000693599	0.00217426
g4297	337.326	1.71461	0.254909	6.72637	1.73951e-11	2.75544e-10
g5300	323.799	-0.349672	0.229124	-1.52613	0.126979	0.197348
g1290	3269.63	0.42893	0.247094	1.7359	0.082581	0.138337
g1250	921.234	0.324432	0.181399	1.7885	0.0736958	0.125856
g2867	202.391	0.438176	0.212063	2.06625	0.0388045	0.0730619
g3954	5723.38	-0.710312	0.164117	-4.32808	1.50415e-05	7.19633e-05
g3984	391.023	0.253818	0.189323	1.34066	0.180029	0.263449
g2820	280.099	1.02911	0.257665	3.99398	6.49735e-05	0.000266845
g2420	236.946	0.251932	0.247295	1.01875	0.30832	0.408397
g4673	674.885	-1.28459	0.250905	-5.11983	3.05809e-07	2.11493e-06
g3253	82.1222	0.2052	0.279595	0.733918	0.462999	0.56384
g2382	79.8811	0.340743	0.280549	1.21456	0.224535	0.316234
g889	181.329	-0.876756	0.289217	-3.03148	0.00243355	0.00658012
g6188	4.11993	-1.41489	0.931024	-1.51971	0.128583	0.199455
g3748	8775.97	-2.02663	0.236142	-8.58223	9.30514e-18	3.77565e-16
g341	197.143	-1.06902	0.251774	-4.24595	2.17667e-05	0.000100465
g4399	243.239	0.69581	0.193596	3.59413	0.00032548	0.00111467
g3207	450.357	0.836742	0.223155	3.7496	0.000177118	0.000648119
g1649	358.809	1.15421	0.253547	4.55225	5.3076e-06	2.81681e-05
g4178	1146.67	-0.287506	0.216035	-1.33083	0.183246	0.266942
g961	105.101	0.678707	0.397862	1.70589	0.0880293	0.145791
g4757	373.554	1.23995	0.299543	4.13948	3.48101e-05	0.000152855
g5608	410.128	1.02188	0.217456	4.69927	2.61095e-06	1.48657e-05
g6101	253.259	-0.779497	0.395425	-1.97129	0.0486904	0.0887559
g4869	258.46	1.0527	0.233752	4.5035	6.68437e-06	3.46151e-05
g4752	1275.97	0.239034	0.247247	0.966781	0.333654	0.436987
g2942	440.794	0.210323	0.195683	1.07482	0.282457	0.380268
g2779	272.272	-4.14403	0.364946	-11.3552	6.98893e-30	1.44536e-27
g6059	311.184	0.395055	0.210336	1.87821	0.0603529	0.106444
g4280	435.461	-0.165951	0.338497	-0.490259	0.623951	0.712121
g893	317.623	0.47896	0.450273	1.06371	0.28746	0.385626
g592	673.371	0.0810177	0.286535	0.28275	0.777369	0.837081
g4754	402.708	0.267965	0.280693	0.954657	0.339751	0.442712
g4477	180.324	-1.08565	0.380021	-2.85682	0.00427915	0.0108006
g6369	233.218	-0.841313	0.220624	-3.81333	0.000137106	0.000516139
g5974	47.2474	-1.15782	0.600065	-1.92949	0.0536701	0.0962997
g5349	261.01	0.308356	0.227466	1.35561	0.175223	0.257591
g2113	148.626	-1.23382	0.257584	-4.78998	1.66795e-06	9.94717e-06
g618	2086.74	-1.03884	0.26115	-3.97794	6.95153e-05	0.000283681
g3741	2238.83	-0.991973	0.281448	-3.52453	0.000424228	0.00140627
g6364	283.923	0.749942	0.252904	2.96533	0.00302363	0.00799691
g2282	406.539	0.532885	0.196459	2.71245	0.00667888	0.0159472
g2494	0	#N/A	#N/A	#N/A	#N/A	#N/A
g5365	442.41	0.134316	0.183379	0.732451	0.463894	0.56433
g1263	4516	-0.627928	0.211115	-2.97434	0.00293619	0.00780104
g2669	595.933	0.996315	0.177986	5.59771	2.17206e-08	1.96404e-07
g4761	233.617	0.486744	0.241764	2.0133	0.0440831	0.0815162
g3032	1775.78	1.03717	0.209766	4.9444	7.63781e-07	4.85844e-06
g1734	227.263	1.04981	0.194024	5.41072	6.27702e-08	5.06826e-07
g2791	273.536	0.877442	0.206388	4.25142	2.12416e-05	9.83249e-05
g2961	0.584391	-2.96737	2.57536	-1.15221	0.249234	0.343252
g1080	277.606	-1.62129	0.288823	-5.61345	1.98328e-08	1.8164e-07
g4979	746.208	-1.09284	0.259522	-4.21096	2.54284e-05	0.000115454
g4110	1647.67	0.00189973	0.228088	0.00832896	0.993355	0.995996
g1767	286.566	-0.0814223	0.21906	-0.371689	0.710125	0.784959
g6420	30818.7	-0.269222	0.282585	-0.95271	0.340737	0.443366
g1968	10879.6	-1.63492	0.232914	-7.0194	2.22824e-12	4.09319e-11
g1784	254.239	0.411509	0.250623	1.64194	0.100602	0.162868
g5820	651.876	0.0870053	0.296292	0.293647	0.769028	0.830705
g2304	18.1475	-5.54997	1.00554	-5.51937	3.40217e-08	2.93163e-07
g1395	628.541	0.705076	0.200383	3.51865	0.000433752	0.00143487
g4892	350.541	0.815579	0.193634	4.21197	2.53157e-05	0.000115106
g5758	3150.94	1.26725	0.169077	7.49509	6.62513e-14	1.5673e-12
g1823	1079.98	-0.632469	0.339892	-1.86079	0.0627733	0.109776
g1512	325.736	-0.431871	0.198989	-2.17033	0.029982	0.0584061
g5863	67.0006	0.229136	0.515963	0.444094	0.656975	0.739572
g5631	1879.37	0.585233	0.352372	1.66084	0.0967456	0.1577
g1933	4239.65	-0.623453	0.266851	-2.33633	0.0194739	0.0404823
g2190	4659.21	-0.724661	0.247295	-2.93035	0.00338585	0.00880239
g4208	355.873	0.50939	0.352887	1.44349	0.148881	0.225378
g1494	144.948	-0.51426	0.277697	-1.85188	0.0640438	0.111663
g1736	712.948	-0.0110136	0.259056	-0.0425143	0.966089	0.974448
g5883	485.34	0.612698	0.175961	3.48201	0.000497661	0.00162201
g3987	2240.22	-0.462594	0.378047	-1.22364	0.221088	0.312147
g2276	705.276	0.0980779	0.267729	0.366332	0.714117	0.78758
g1520	0	#N/A	#N/A	#N/A	#N/A	#N/A
g6262	290.626	0.699038	0.21545	3.24454	0.00117639	0.0034755
g1989	1417.33	0.0673656	0.152688	0.441199	0.659069	0.74154
g2910	359.603	1.48683	0.212252	7.00502	2.46958e-12	4.49787e-11
g2347	1231.64	-0.82161	0.371962	-2.20885	0.0271849	0.0538406
g2970	0.843692	-3.47033	2.34216	-1.48168	0.138425	0.211801
g1450	130.731	-0.637447	0.270496	-2.35659	0.0184437	0.0387808
g381	389.122	-0.442472	0.286105	-1.54654	0.121974	0.191075
g470	3848.89	0.130842	0.208356	0.627974	0.530021	0.626815
g1463	73101.3	0.222251	0.320756	0.692898	0.488373	0.587422
g3161	375.607	-0.0898599	0.236038	-0.380701	0.703425	0.779948
g4176	1436.97	0.0484605	0.245304	0.197552	0.843395	0.886263
g2375	5928.28	1.01685	0.334563	3.03933	0.00237103	0.00644643
g1101	1076.42	-0.32768	0.154495	-2.12097	0.0339242	0.0650773
g4558	524.113	-0.225379	0.174912	-1.28853	0.197563	0.284113
g2222	250.532	0.0638308	0.285389	0.223662	0.82302	0.872129
g6091	36.7928	0.683625	0.367048	1.86249	0.0625339	0.109537
g2624	467.064	-0.829766	0.388412	-2.13631	0.0326545	0.0630187
g1755	1575.51	-0.434447	0.270587	-1.60557	0.108368	0.172995
g4593	196.743	-2.98315	1.06444	-2.80256	#N/A	#N/A
g2240	304.179	0.142211	0.304194	0.467501	0.640142	0.725556
g2995	73.5702	-0.960361	0.307793	-3.12015	0.0018076	0.00507395
g2808	706.847	0.3205	0.285167	1.1239	0.261055	0.356926
g4336	158.251	1.42583	0.259558	5.4933	3.94494e-08	3.30602e-07
g6383	193.822	0.988075	0.305541	3.23386	0.0012213	0.00358177
g5065	151.283	0.95308	0.231149	4.12322	3.73609e-05	0.000161948
g3013	388.621	-0.719643	0.381843	-1.88466	0.0594759	0.105273
g1646	170.201	0.375342	0.270479	1.38769	0.16523	0.245524
g3335	204.512	0.0149769	0.200754	0.0746032	0.94053	0.957551
g2757	965.1	0.753723	0.280383	2.68819	0.00718412	0.0170142
g486	188.21	-0.763231	0.22822	-3.34428	0.000824957	0.00253903
g4929	479.342	-0.0175027	0.206299	-0.0848417	0.932387	0.951231
g4374	10248.1	-0.853334	0.295698	-2.88583	0.00390389	0.00997919
g1000	163.271	2.50104	0.262738	9.51916	1.74591e-21	1.20168e-19
g308	1395.02	0.194724	0.190336	1.02306	0.306281	0.406115
g4073	872.813	-0.382773	0.232884	-1.64362	0.100254	0.162429
g1949	3287.67	-1.57167	0.2764	-5.68622	1.2988e-08	1.2245e-07
g4653	1300.94	-0.365795	0.161252	-2.26847	0.0233006	0.0471827
g3676	637.143	-0.0872642	0.240593	-0.362705	0.716825	0.789072
g5919	677.17	-0.307114	0.457372	-0.671476	0.501917	0.600783
g2021	305.311	0.33606	0.233105	1.44167	0.149396	0.226051
g5916	2504.7	-0.150327	0.302177	-0.49748	0.61885	0.707084
g5686	781.961	0.813075	0.190861	4.26004	2.04391e-05	9.50622e-05
g6387	448.643	0.441227	0.331216	1.33214	0.182814	0.266428
g3844	104.793	-0.0483985	0.278456	-0.17381	0.862015	0.900805
g5865	621.408	-0.227792	0.248186	-0.917828	0.358709	0.461438
g3417	1727.52	-2.34928	0.498054	-4.71692	2.39438e-06	1.38167e-05
g209	576.958	0.642946	0.221238	2.90614	0.00365923	0.00942143
g2860	598.666	-1.4407	0.263463	-5.46832	4.54324e-08	3.76801e-07
g1572	1784.45	-1.11248	0.259219	-4.29166	1.77341e-05	8.36593e-05
g1914	129.62	-0.588927	0.318759	-1.84756	0.0646658	0.112554
g4089	297.317	0.131277	0.200987	0.65316	0.513653	0.611519
g3781	441.291	0.759802	0.200094	3.79723	0.00014632	0.000546655
g5396	732.67	0.0666379	0.194265	0.343026	0.731579	0.800914
g2914	94.8869	1.32543	0.324013	4.09068	4.30115e-05	0.000184076
g1027	417.127	0.144504	0.181778	0.794945	0.426645	0.528901
g2435	2567.74	-0.0214715	0.220941	-0.0971821	0.922582	0.943969
g2019	59.9868	-0.132786	0.480246	-0.276495	0.782168	0.841497
g5034	10446.2	0.776374	0.280832	2.76455	0.00570017	0.0138633
g2670	156.97	0.564313	0.265567	2.12494	0.0335916	0.0645357
g1748	774.729	-1.68244	0.265575	-6.3351	2.37193e-10	3.04738e-09
g5588	256.33	0.956202	0.206609	4.62807	3.69084e-06	2.03282e-05
g2523	99.5986	0.225004	0.254378	0.884526	0.376412	0.478806
g74	101.587	0.600633	0.240012	2.50251	0.0123315	0.0273555
g1712	224.327	0.444003	0.205559	2.15998	0.0307739	0.0597491
g5454	535.03	-3.00571	0.272998	-11.01	3.41928e-28	5.34658e-26
g1942	440.962	0.853085	0.207157	4.11805	3.82085e-05	0.000165107
g237	285.252	-0.290357	0.241084	-1.20438	0.228442	0.32082
g5203	71.9647	0.244978	0.282042	0.868586	0.385073	0.48702
g3021	200.576	0.34059	0.220549	1.54428	0.122519	0.191765
g844	1776.25	-0.31402	0.257826	-1.21795	0.223241	0.314688
g5032	103.41	0.102049	0.254235	0.401396	0.688128	0.767233
g430	1288.58	0.111256	0.20689	0.537755	0.590746	0.682146
g1298	410.264	0.506131	0.205691	2.46063	0.0138693	0.0301922
g3537	144.131	0.114733	0.271646	0.422361	0.672761	0.753507
g14	187.369	-1.12948	0.21088	-5.35603	8.50682e-08	6.65088e-07
g2644	156.865	0.790534	0.319359	2.47538	0.0133096	0.0291918
g4514	1717.05	0.493184	0.176128	2.80014	0.00510807	0.0125856
g2537	1331.35	0.594963	0.229825	2.58877	0.00963208	0.0219834
g947	681.735	0.69551	0.424083	1.64003	0.100999	0.16347
g1595	330.83	-0.746441	0.279461	-2.671	0.00756258	0.0177857
g857	129.06	-0.352991	0.264975	-1.33217	0.182805	0.266428
g2251	95.4998	-1.639	0.330825	-4.95428	7.2597e-07	4.65419e-06
g3192	493.651	0.730947	0.241634	3.02502	0.00248619	0.00670267
g3115	226.429	1.11519	0.221316	5.0389	4.68217e-07	3.10418e-06
g3275	35.8713	0.107859	0.350124	0.308059	0.758037	0.822019
g1285	0.113983	0.39636	4.08047	0.0971358	0.922619	0.943969
g1004	76.6853	-0.246874	0.315693	-0.782007	0.43421	0.536259
g5418	357.63	-0.460244	0.229137	-2.0086	0.0445801	0.0822927
g3478	3798.71	-4.60964	0.878687	-5.24606	1.5539e-07	1.15036e-06
g5108	136.521	1.06114	0.288305	3.68062	0.000232668	0.000824561
g427	134.094	0.382416	0.270352	1.41451	0.157212	0.235597
g4397	2323.33	0.137969	0.183765	0.750791	0.452778	0.554597
g2487	1282.51	-0.47418	0.307238	-1.54336	0.122743	0.192017
g1939	1853.77	-0.127439	0.196962	-0.647022	0.517618	0.615667
g1966	526.875	-0.558894	0.241496	-2.3143	0.0206513	0.0425043
g5361	341.369	0.657899	0.189648	3.46905	0.000522304	0.00168945
g4181	1284.84	-0.460223	0.209945	-2.19211	0.0283716	0.0557604
g246	484.725	0.200926	0.214203	0.938016	0.348236	0.450927
g5716	269.237	1.04135	0.252878	4.11799	3.82184e-05	0.000165107
g4418	111.815	0.193607	0.271676	0.712641	0.476068	0.575862
g2843	1100.61	0.0574341	0.266197	0.215758	0.829176	0.876769
g1173	63.266	-1.63997	0.373327	-4.39286	1.11871e-05	5.52119e-05
g4649	423.321	0.0139777	0.174512	0.0800962	0.936161	0.953866
g4881	441.004	-0.131522	0.269083	-0.48878	0.624998	0.712838
g5737	441.658	1.70396	0.189092	9.01127	2.03682e-19	1.01225e-17
g4049	4776.31	-0.057608	0.188517	-0.305584	0.759921	0.823783
g708	4695.87	-0.897382	0.189668	-4.73135	2.23037e-06	1.29402e-05
g6345	21933.1	-0.214868	0.274607	-0.782458	0.433946	0.536036
g3879	20.5685	0.440391	0.461028	0.955236	0.339458	0.44242
g2007	434.864	0.0419818	0.184314	0.227774	0.819822	0.870179
g1034	545.512	0.272184	0.182998	1.48737	0.136918	0.210046
g3668	7538.42	0.451427	0.227491	1.98438	0.0472138	0.0862849
g2681	1411.27	-0.370589	0.163293	-2.26947	0.0232397	0.0471293
g1922	592.684	-1.4673	0.249606	-5.87847	4.14074e-09	4.22711e-08
g3963	1273.87	0.446707	0.208769	2.13972	0.0323777	0.0625598
g5597	1022.81	-0.165951	0.250554	-0.662336	0.507756	0.606299
g1570	1316.98	0.668569	0.173009	3.86435	0.000111384	0.000429654
g2799	265.143	-0.404306	0.22159	-1.82456	0.0680668	0.117432
g883	850.569	0.025675	0.25088	0.10234	0.918487	0.941394
g3686	1639.4	-2.22778	0.182907	-12.1799	3.97876e-34	1.10904e-31
g553	595.954	3.458	0.362111	9.54957	1.30236e-21	9.48795e-20
g1834	539.648	0.163408	0.176965	0.92339	0.355804	0.458596
g2621	164.439	0.563479	0.2142	2.63062	0.00852291	0.0197757
g4167	178.768	0.647637	0.213136	3.03861	0.0023767	0.00645466
g3792	786.36	-0.517008	0.16972	-3.04623	0.00231727	0.00631096
g1659	768.078	0.751892	0.262721	2.86194	0.00421057	0.0106695
g1882	215.79	0.268727	0.22403	1.19951	0.230328	0.323044
g4499	1848.16	-0.599258	0.370235	-1.61859	0.105536	0.169233
g3215	136.998	1.60534	0.297717	5.39217	6.96127e-08	5.57859e-07
g3446	454.527	1.33058	0.489861	2.71624	0.00660286	0.0158069
g4325	75.2229	-0.0659793	0.321007	-0.205539	0.837151	0.882581
g6103	6813.51	0.373467	1.60739	0.232343	#N/A	#N/A
g5471	110.208	1.40356	0.26225	5.35198	8.69994e-08	6.77707e-07
g5319	1334.41	-0.540707	0.230047	-2.35042	0.0187522	0.0392365
g779	572.511	-0.975966	0.210752	-4.63088	3.64115e-06	2.01004e-05
g5326	421.764	0.0439973	0.206241	0.213329	0.83107	0.878192
g5643	523.992	1.46983	0.24177	6.07948	1.20576e-09	1.36575e-08
g1473	110.798	-0.141268	0.31174	-0.453159	0.650435	0.734273
g6159	6096.85	0.273917	0.2417	1.13329	0.257093	0.352184
g377	1427.32	0.871032	0.236465	3.68355	0.000230006	0.000816483
g2477	104.485	-0.897547	0.401347	-2.23634	0.0253297	0.0506562
g3411	1529.05	-0.878082	0.24421	-3.5956	0.00032364	0.00110955
g392	2275.84	-1.23438	0.184953	-6.67402	2.48896e-11	3.85427e-10
g1214	307.519	1.25036	0.21004	5.95297	2.63317e-09	2.77652e-08
g1242	460.041	1.07731	0.294533	3.65768	0.000254507	0.000895523
g2666	1148.53	0.609562	0.209034	2.91609	0.00354446	0.00917751
g3424	594.566	-0.849786	0.173581	-4.89561	9.80015e-07	6.14162e-06
g3225	243.017	0.390848	0.344874	1.13331	0.257085	0.352184
g6293	290.268	-0.34718	0.198372	-1.75015	0.0800928	0.13477
g5244	698.584	-0.26273	0.169904	-1.54634	0.122022	0.19108
g1549	3762.83	0.370776	0.439468	0.843692	0.398842	0.501761
g1202	239.177	1.03244	0.226721	4.55381	5.2684e-06	2.80064e-05
g6301	474.483	-0.0809322	0.356453	-0.227049	0.820386	0.870489
g4421	755.217	-0.564646	0.265903	-2.12351	0.0337114	0.0647465
g5971	493.69	0.446712	0.235002	1.90088	0.0573171	0.101902
g134	196.949	0.627109	0.234528	2.67392	0.00749698	0.0176443
g1331	1036.99	0.449047	0.333106	1.34806	0.177639	0.26042
g6041	723.417	-0.743383	0.236458	-3.14383	0.00166753	0.00471987
g4158	221.88	0.787631	0.213839	3.68329	0.000230246	0.000816882
g3845	504.426	0.0375578	0.31617	0.11879	0.905442	0.932796
g5099	220.092	1.36997	0.236021	5.80446	6.4575e-09	6.42842e-08
g4427	163.922	0.48291	0.240179	2.01062	0.0443651	0.0819431
g1432	165.842	-0.483009	0.225962	-2.13757	0.0325517	0.0628581
g23	2916.21	-0.478882	0.278997	-1.71644	0.0860818	0.143105
g3172	293.473	0.740516	0.234086	3.16344	0.00155917	0.00444261
g3698	1002.13	-2.08751	0.471363	-4.42867	9.48171e-06	4.75272e-05
g6460	2.53858	-4.0522	1.7045	-2.37735	0.0174374	0.036907
g4428	855.966	-0.626153	0.241788	-2.58968	0.00960642	0.0219326
g3476	7949.82	-0.423461	0.288703	-1.46677	0.142438	0.217164
g6229	505.199	-0.100347	0.191354	-0.524406	0.599996	0.69096
g1287	41.0232	-1.00013	0.341979	-2.92455	0.00344958	0.00894991
g4859	1126.46	-0.184522	0.195241	-0.945098	0.344609	0.447134
g2645	3398.98	3.99274	0.313544	12.7342	3.81621e-37	1.52911e-34
g6043	670.142	0.25466	0.239376	1.06385	0.287396	0.385621
g2511	1275.54	-0.730457	0.387605	-1.88454	0.059492	0.105273
g2285	189.862	1.34702	0.308063	4.37256	1.22799e-05	6.02807e-05
g790	130.308	0.0447358	0.23939	0.186874	0.851759	0.892843
g508	589.803	-0.415964	0.235261	-1.7681	0.0770445	0.130635
g3684	1582.89	0.0342872	0.193017	0.177639	0.859007	0.898606
g1252	626.798	0.233552	0.239611	0.974713	0.329702	0.432608
g5567	2438.18	0.854234	0.180378	4.73578	2.18209e-06	1.2722e-05
g6255	538.582	0.716887	0.270934	2.64598	0.00814545	0.0189755
g6357	326.413	-0.134812	0.224505	-0.600485	0.548183	0.643074
g3391	1851.59	-0.235014	0.280527	-0.837759	0.402166	0.504557
g1015	276.473	-0.135763	0.303875	-0.446772	0.65504	0.738176
g299	3471.64	-0.333318	0.169991	-1.9608	0.0499024	0.0905788
g693	2307.28	-2.1968	0.262896	-8.35615	6.47959e-17	2.30781e-15
g2346	127.094	-1.02809	0.33032	-3.11241	0.00185564	0.00517915
g4330	6176.28	-0.354972	0.177588	-1.99886	0.045624	0.0838817
g2220	961.306	0.23019	0.194781	1.18179	0.237289	0.330781
g3915	429.454	0.849615	0.218627	3.88613	0.000101854	0.000397192
g628	951.427	-0.202134	0.241496	-0.837006	0.402589	0.50489
g1076	1145.21	-0.178452	0.17395	-1.02588	0.304947	0.404712
g6331	2450.92	-0.0479492	0.245527	-0.195291	0.845165	0.88767
g1260	470.377	-0.698111	0.20845	-3.34906	0.000810864	0.00249925
g5016	298.773	-1.14591	0.217477	-5.26911	1.37089e-07	1.02913e-06
g783	605.773	0.445878	0.181402	2.45796	0.013973	0.030387
g5375	120.733	0.185804	0.2286	0.81279	0.416338	0.519096
g222	5463.74	-1.10067	0.340302	-3.23438	0.00121909	0.00357857
g4850	216.866	-0.168689	0.279183	-0.604225	0.545694	0.641211
g5598	219.259	0.720315	0.258549	2.78599	0.00533641	0.0130929
g3616	198.717	1.14247	0.288408	3.9613	7.45421e-05	0.000300559
g2080	1211.97	0.118527	0.273467	0.433424	0.664707	0.746704
g6333	134.399	-0.0570319	0.221198	-0.257832	0.796537	0.852663
g5569	841.553	0.169404	0.191398	0.885087	0.37611	0.478706
g2690	977.631	0.0875436	0.232936	0.375827	0.707046	0.782905
g5500	6853.45	-0.873537	0.223246	-3.91288	9.12e-05	0.000359363
g731	284.844	0.106039	0.282083	0.375913	0.706982	0.782905
g678	1134.72	-0.127171	0.186147	-0.683172	0.494498	0.593342
g4622	2703.92	0.476574	0.237937	2.00294	0.0451834	0.0831909
g4081	514.934	-1.80883	0.325214	-5.56196	2.66758e-08	2.36214e-07
g925	505.336	0.351777	0.212458	1.65575	0.0977727	0.15893
g4510	776.919	-2.07138	0.364016	-5.69035	1.26783e-08	1.20237e-07
g6075	1110.88	-0.0212407	0.248324	-0.0855361	0.931835	0.95097
g3378	474.591	1.12874	0.280405	4.02538	5.68829e-05	0.000237111
g2228	38.8826	0.673375	0.341554	1.97151	0.0486661	0.0887368
g340	580.009	0.679765	0.173278	3.92298	8.74604e-05	0.000346117
g2960	2.9827	-1.4868	1.1624	-1.27907	0.200872	0.287948
g4851	90.5865	-1.77877	0.343339	-5.18079	2.20953e-07	1.58448e-06
g2434	3357.93	0.0718543	0.246476	0.291526	0.770649	0.832036
g5372	392.38	0.274618	0.189044	1.45267	0.146316	0.222283
g5875	68.9148	0.651428	0.364753	1.78594	0.0741087	0.126426
g5644	843.627	-0.264009	0.209368	-1.26098	0.207316	0.295882
g5063	1340.27	0.633179	0.21091	3.00213	0.00268095	0.00717344
g2023	1329.83	0.0750081	0.219226	0.342149	0.732239	0.801448
g4780	500.198	0.719301	0.202308	3.55548	0.000377287	0.00126771
g3303	719.975	-2.46499	0.28767	-8.56878	1.04585e-17	4.19059e-16
g3514	107.122	0.108673	0.32181	0.337693	0.735595	0.803527
g2490	10662.1	-0.978415	0.20569	-4.75675	1.96737e-06	1.15502e-05
g2120	91.1896	-1.80329	0.303335	-5.9449	2.7663e-09	2.91211e-08
g764	527.658	-0.584312	0.216893	-2.69401	0.00705972	0.0167567
g3246	157.258	-0.793477	0.267737	-2.96365	0.00304015	0.00803089
g585	1075.91	-0.412279	0.240673	-1.71302	0.0867084	0.143975
g5113	1598.79	0.443791	0.284217	1.56145	0.118418	0.18653
g6207	617.248	0.870298	0.218344	3.98591	6.72218e-05	0.000275197
g2952	1.5803	-2.50598	1.66431	-1.50571	0.13214	0.203888
g4507	607.211	0.518056	0.299437	1.7301	0.083612	0.13968
g1693	223.914	-0.953775	0.231382	-4.12207	3.75477e-05	0.000162648
g5129	263.69	-0.723262	0.294024	-2.45987	0.0138987	0.0302357
g54	1326.91	-0.0397365	0.342603	-0.115984	0.907665	0.934515
g1550	324.124	0.113278	0.407781	0.27779	0.781173	0.84085
g670	233.097	-1.4223	0.218375	-6.51311	7.36112e-11	1.04639e-09
g6306	2574.26	-0.812163	0.211034	-3.8485	0.000118845	0.000454062
g2625	7904.56	-0.0506259	0.217533	-0.232727	0.815974	0.867099
g462	267.757	0.452817	0.26141	1.73221	0.0832362	0.139219
g2700	46.0108	-0.451737	0.337472	-1.33859	0.180704	0.264074
g3736	228.365	0.843188	0.220034	3.83207	0.000127068	0.000481831
g106	17.2491	-1.24239	0.625236	-1.98708	0.0469134	0.0858339
g1557	56.0978	1.45235	0.313505	4.63263	3.61042e-06	1.99883e-05
g1872	1571.22	-0.0717772	0.2839	-0.252826	0.800403	0.855219
g3267	6755.99	-1.3187	0.388393	-3.39528	0.000685595	0.00215334
g1886	113.223	0.979509	0.264473	3.70363	0.000212537	0.00076131
g1916	328.282	-1.4785	0.227812	-6.48998	8.58461e-11	1.20958e-09
g4692	748.801	0.95824	0.165391	5.79378	6.88197e-09	6.80869e-08
g3602	195.268	-0.388945	0.223507	-1.74019	0.0818257	0.137254
g6175	1224.52	-0.74247	0.260707	-2.84792	0.00440066	0.0110421
g4845	5342.97	-1.49745	0.194872	-7.68425	1.53891e-14	3.99431e-13
g5587	8213.94	-1.76963	0.267266	-6.62123	3.56229e-11	5.38628e-10
g3529	1659.94	-0.0162648	0.339126	-0.047961	0.961747	0.971139
g5209	49.7837	0.0651207	0.400149	0.162741	0.870722	0.907635
g5183	767.159	-0.141751	0.17817	-0.795598	0.426266	0.528586
g3421	396.529	0.0936072	0.208009	0.450016	0.652699	0.736469
g6047	709.627	1.47919	0.190766	7.75393	8.90883e-15	2.42011e-13
g3005	1192.5	-0.933867	0.226124	-4.12989	3.62939e-05	0.000158178
g565	556.062	-0.665365	0.205481	-3.23808	0.00120337	0.00354215
g4240	224.85	-0.885919	0.223489	-3.96403	7.36944e-05	0.000297891
g2841	176.282	0.905455	0.329957	2.74416	0.00606653	0.0146543
g3465	293.709	0.731221	0.258548	2.82818	0.00468133	0.011628
g5049	189.749	0.318512	0.241363	1.31964	0.186957	0.271294
g3265	247.625	-0.430666	0.391863	-1.09902	0.271758	0.368494
g3618	1037.97	-0.548043	0.243516	-2.25054	0.0244149	0.0491441
g4263	1626.6	0.20236	0.434841	0.465364	0.641671	0.726881
g3429	1900.71	-0.111138	0.182091	-0.610343	0.541634	0.636907
g5528	562.181	-0.398141	0.194066	-2.05157	0.0402113	0.0752821
g810	308.032	1.35906	0.268647	5.0589	4.21674e-07	2.81893e-06
g13	185.264	-1.19868	0.209292	-5.72729	1.02049e-08	9.8381e-08
g3220	216.657	0.0315843	0.232287	0.135971	0.891844	0.924432
g6016	435.456	1.14986	0.229565	5.00889	5.47461e-07	3.58872e-06
g4687	145.605	0.217156	0.246304	0.881658	0.377962	0.48049
g2966	1.12858	-2.78642	1.97084	-1.41382	0.157415	0.235846
g2998	35.3218	0.153105	0.365848	0.418494	0.675586	0.75601
g315	3508.73	-0.876185	0.319737	-2.74033	0.00613777	0.0147874
g5841	652.692	0.773832	0.222854	3.47237	0.000515885	0.00167206
g5188	756.502	-0.377776	0.187008	-2.02011	0.0433723	0.0803176
g1157	304.637	0.358939	0.205009	1.75084	0.0799727	0.134734
g2305	0	#N/A	#N/A	#N/A	#N/A	#N/A
g353	6490.58	1.01933	0.2903	3.51128	0.000445956	0.00146843
g5138	980.299	0.73112	0.198209	3.68863	0.000225461	0.000802571
g5374	257.331	0.526467	0.236831	2.22296	0.0262182	0.0522002
g2061	1820.32	0.0624848	0.164734	0.379308	0.704459	0.78096
g6393	872.815	1.19218	0.313566	3.80201	0.000143527	0.000537158
g6446	476.487	0.600157	0.280431	2.14012	0.0323448	0.062515
g3956	27.042	-0.131418	0.398843	-0.329497	0.74178	0.808767
g4594	3395.42	1.08313	0.372223	2.90991	0.00361538	0.00933852
g3533	11385.7	-0.435375	0.417357	-1.04317	0.296869	0.395024
g71	3448.16	-1.40275	0.313625	-4.47271	7.72339e-06	3.94539e-05
g6266	300.613	1.51306	0.27479	5.50626	3.66537e-08	3.10419e-07
g161	266.169	1.0247	0.245698	4.17055	3.03864e-05	0.000134628
g2640	302	1.74737	0.248888	7.02072	2.20729e-12	4.06636e-11
g4891	292.884	1.31009	0.318762	4.10993	3.95773e-05	0.000170518
g890	2529.96	-1.82243	0.216432	-8.42033	3.75434e-17	1.41583e-15
g939	174.408	2.73521	0.464408	5.88968	3.86934e-09	3.99458e-08
g4879	164.608	0.214943	0.21248	1.01159	0.311734	0.412407
g2878	1290.07	-1.0422	0.351055	-2.96875	0.00299009	0.00792128
g2990	75.049	-1.25436	0.321706	-3.8991	9.65514e-05	0.000379051
g5760	72.4296	-0.145495	0.284726	-0.511	0.609351	0.698971
g6399	460.279	-0.71127	0.224329	-3.17066	0.00152094	0.00434139
g371	1915.55	0.501769	0.184949	2.71301	0.00666755	0.0159288
g532	1107.28	0.23441	0.189314	1.2382	0.21564	0.305924
g5703	139.881	0.965043	0.29275	3.29648	0.00097906	0.00295655
g632	452.21	0.592085	0.170859	3.46534	0.000529558	0.00171033
g973	306.97	-0.322247	0.184094	-1.75045	0.0800413	0.134734
g5513	629.155	-0.147871	0.290303	-0.509369	0.610493	0.699906
g2766	24.3871	-4.07144	0.59376	-6.85704	7.03e-12	1.20185e-10
g2270	847.581	1.0611	0.540257	1.96406	0.0495236	0.0900798
g5982	73.2256	0.725407	0.271709	2.66979	0.00758976	0.0178365
g2483	1273.53	-0.786125	0.22088	-3.55906	0.000372181	0.00125464
g2086	4169.04	-1.51225	0.193773	-7.80425	5.9858e-15	1.66125e-13
g2322	482.754	1.08668	0.175512	6.19151	5.95918e-10	7.14099e-09
g5529	532.361	-0.979087	0.322225	-3.03852	0.0023774	0.00645466
g2026	690.151	-0.400332	0.227341	-1.76093	0.07825	0.132434
g3321	1378.67	-0.451055	0.188394	-2.3942	0.0166565	0.0354884
g1708	368.946	-0.305755	0.26425	-1.15706	0.247246	0.340954
g5150	599.819	0.448569	0.318433	1.40868	0.158931	0.237563
g1451	1344.83	-0.102072	0.183241	-0.55704	0.5775	0.669383
g1021	185.412	0.134322	0.224177	0.599179	0.549054	0.643507
g6122	1358.22	0.00717891	0.166659	0.0430755	0.965641	0.974304
g3003	155.962	0.2419	0.224085	1.0795	0.280364	0.378098
g6112	1.9494	-3.6403	1.76801	-2.05898	0.0394962	0.0742116
g3936	804.113	1.23689	0.202967	6.09401	1.10114e-09	1.25836e-08
g2225	1664.75	0.255003	0.175396	1.45387	0.145982	0.221867
g3019	156.053	-1.97539	0.374756	-5.27115	1.35573e-07	1.01894e-06
g2622	811.113	-1.27142	0.201098	-6.32236	2.57593e-10	3.2897e-09
g569	139.8	-0.839926	0.340186	-2.46902	0.0135483	0.0296443
g1899	244.325	-1.65638	0.340806	-4.86019	1.1727e-06	7.236e-06
g2212	664.481	0.37796	0.298326	1.26693	0.205179	0.293355
g11	151.655	-1.29959	0.223552	-5.81335	6.12347e-09	6.12442e-08
g807	590.761	0.829269	0.219412	3.7795	0.000157142	0.000581663
g4007	6225.56	0.0398818	0.235252	0.169528	0.865382	0.902842
g6343	87.687	-4.50418	0.370245	-12.1654	4.75106e-34	1.26913e-31
g3334	9848.4	-0.59663	0.308961	-1.93109	0.0534722	0.0960145
g6325	960.858	0.624106	0.208727	2.99006	0.00278918	0.00742277
g4375	1669.75	-1.02794	0.288722	-3.56032	0.000370403	0.00124982
g368	201.632	1.00658	0.204428	4.92389	8.4839e-07	5.34811e-06
g316	1663.57	-0.098793	0.248908	-0.396905	0.691437	0.769985
g3055	1097.75	-0.113673	0.170098	-0.668277	0.503957	0.602661
g4008	1035.77	0.500894	0.266757	1.87772	0.0604198	0.106532
g4650	59.9397	0.237345	0.302018	0.785862	0.431948	0.534083
g1640	1269.99	1.06631	0.276509	3.85632	0.000115109	0.000441101
g3959	350.878	0.766417	0.271404	2.8239	0.00474434	0.0117663
g3649	402.481	-1.13694	0.219325	-5.1838	2.17405e-07	1.56079e-06
g6402	140.098	0.900804	0.23338	3.85981	0.000113475	0.00043536
g5077	34.3235	0.086394	0.352811	0.244874	0.806554	0.860087
g2547	730.435	-0.0233714	0.182829	-0.127832	0.898282	0.927805
g6390	183.068	-0.236744	0.242981	-0.974331	0.329892	0.432769
g1816	619.215	-1.01825	0.264561	-3.84882	0.000118688	0.000453732
g1506	7849.07	-1.55996	0.242685	-6.42792	1.2936e-10	1.74228e-09
g4770	185.073	-2.10597	0.264026	-7.97636	1.5071e-15	4.51495e-14
g938	362.369	1.60793	0.200545	8.0178	1.07654e-15	3.27096e-14
g4058	531.335	-0.400316	0.276908	-1.44567	0.148271	0.224667
g4894	414.573	0.257892	0.185852	1.38762	0.165253	0.245524
g3623	798.204	-1.21167	0.220121	-5.50457	3.7007e-08	3.12585e-07
g5393	2190.97	-2.10217	0.208946	-10.0608	8.23045e-24	7.53792e-22
g525	378.072	1.03426	0.261039	3.96211	7.42896e-05	0.000299766
g5156	625.763	-0.254303	0.240061	-1.05933	0.289452	0.387351
g3952	317.686	-0.328407	0.238399	-1.37756	0.16834	0.24936
g3276	409.92	0.541974	0.234061	2.31552	0.0205843	0.0424192
g5091	328.207	0.812382	0.290602	2.79551	0.00518172	0.0127377
g2092	38.9117	-0.00303421	0.526357	-0.00576455	0.995401	0.997423
g806	1229.27	-0.411627	0.341356	-1.20586	0.227871	0.320229
g3408	181.538	0.110024	0.212122	0.51868	0.603984	0.694429
g1086	682.509	-2.02048	0.207704	-9.72768	2.29773e-22	1.84134e-20
g277	132.975	1.1262	0.305415	3.68743	0.000226533	0.000805494
g3679	3283.18	-0.783664	0.202785	-3.86451	0.000111311	0.000429628
g3328	506.225	0.306704	0.265729	1.1542	0.248418	0.342275
g4044	11062.5	-0.517225	0.277819	-1.86173	0.062641	0.109694
g1540	614.704	-0.887583	0.20849	-4.2572	2.07002e-05	9.60964e-05
g2838	463.557	0.788317	0.198413	3.97311	7.09412e-05	0.000288215
g3292	2595.12	-0.630956	0.181721	-3.47212	0.000516366	0.00167277
g1327	1585.15	1.49946	0.232782	6.44146	1.18327e-10	1.6277e-09
g1115	88.3836	-0.808183	0.288963	-2.79684	0.00516059	0.0127053
g4945	147.531	0.313098	0.214501	1.45966	0.144384	0.219763
g479	309.006	-0.240224	0.220895	-1.0875	0.276816	0.37438
g2316	424.965	-1.13297	0.23575	-4.80582	1.54121e-06	9.26894e-06
g4835	6113.5	-2.03947	0.392708	-5.19335	2.06542e-07	1.48613e-06
g4615	41.2414	-3.5568	0.47624	-7.4685	8.11137e-14	1.88413e-12
g709	469.531	-0.121095	0.232327	-0.521226	0.60221	0.692887
g475	467.204	-1.1383	0.455635	-2.49827	0.01248	0.0276181
g4171	857.395	0.375568	0.164562	2.28223	0.0224759	0.0457729
g5767	40.7953	-4.47411	0.510746	-8.75995	1.95329e-18	8.57707e-17
g5249	456.287	-0.430821	0.184891	-2.33013	0.0197993	0.0410334
g373	1939.61	0.415035	0.211437	1.96293	0.0496544	0.090282
g4455	102.799	1.07565	0.309579	3.47456	0.000511693	0.00166015
g5755	876.043	0.450584	0.226461	1.98968	0.0466265	0.0853577
g2772	2.42112	-0.0564809	1.15889	-0.048737	0.961129	0.970681
g4271	1620	-0.212002	0.251634	-0.842504	0.399506	0.502347
g5870	236.772	1.04315	0.209816	4.97171	6.63633e-07	4.28454e-06
g1591	19318.2	-1.23097	0.234543	-5.24839	1.53437e-07	1.13853e-06
g3900	3415.12	0.142891	0.226106	0.631965	0.52741	0.624533
g6228	558.608	0.988927	0.343817	2.87632	0.0040234	0.0102479
g2926	679.242	-0.0987263	0.234167	-0.421607	0.673312	0.753992
g3595	1326.89	-0.828859	0.200049	-4.14328	3.42369e-05	0.000150441
g3785	586.493	0.511795	0.184386	2.77568	0.00550872	0.0134641
g5558	294.976	0.847638	0.312664	2.71102	0.00670765	0.016004
g101	1640.53	0.0553365	0.313807	0.176339	0.860027	0.899451
g1514	295.025	-0.330003	0.254921	-1.29453	0.195482	0.281627
g4394	1880.23	-0.381282	0.29668	-1.28516	0.198736	0.285403
g2894	263.689	0.555875	0.267992	2.07422	0.0380587	0.0718263
g2308	571.513	-0.409002	0.328516	-1.245	0.213133	0.302903
g5000	2622.51	-0.760632	0.219465	-3.46585	0.000528566	0.00170798
g3933	833.897	-1.16691	0.283721	-4.11288	3.90753e-05	0.000168695
g2398	35.733	0.391513	0.357519	1.09508	0.273481	0.370596
g5998	2649.5	-0.0870929	0.187394	-0.464758	0.642105	0.727046
g5104	2022.47	0.947017	0.178556	5.30375	1.13451e-07	8.70015e-07
g3460	6455.73	-0.905584	0.207815	-4.35764	1.31473e-05	6.39507e-05
g4003	2329.69	0.484439	0.184338	2.62799	0.008589	0.0199003
g633	357.249	-0.0457188	0.220902	-0.206965	0.836038	0.882176
g1936	32.0807	-0.145908	0.378191	-0.385804	0.699641	0.777205
g840	1064.03	-0.101966	0.218077	-0.467568	0.640094	0.725556
g724	306.188	-0.247809	0.199141	-1.24439	0.213358	0.303155
g1322	1068.78	-0.482588	0.181692	-2.65608	0.00790542	0.0184969
g798	731.783	-0.0316617	0.301616	-0.104973	0.916397	0.940304
g271	322.682	-0.0650796	0.312194	-0.208459	0.834871	0.881337
g2142	938.324	1.07995	0.178979	6.03395	1.60002e-09	1.76554e-08
g5379	1000.71	1.00074	0.211612	4.72913	2.25484e-06	1.30703e-05
g704	858.883	-1.10672	0.444596	-2.48928	0.0128003	0.0282196
g3370	734.617	-0.425994	0.192045	-2.2182	0.026541	0.0527284
g1955	397.088	0.737313	0.18383	4.01084	6.0503e-05	0.000250248
g4104	534.298	-0.987561	0.318267	-3.10294	0.00191611	0.00533863
g3680	990.82	0.181535	0.307328	0.590689	0.554729	0.648744
g510	51.2943	0.223628	0.303962	0.73571	0.461907	0.562768
g227	281.538	0.811099	0.275607	2.94295	0.00325096	0.00848612
g6462	2.91546	-2.64765	1.27133	-2.08258	0.0372892	0.0706028
g2814	860.795	0.266113	0.163857	1.62406	0.104363	0.167729
g3380	44.3939	-0.42327	0.376995	-1.12275	0.261546	0.35752
g596	734.598	-0.361486	0.205464	-1.75937	0.0785154	0.132778
g2874	832.433	0.469758	0.260492	1.80335	0.0713334	0.122343
g4832	1.94055	-3.64212	1.59076	-2.28954	0.0220478	0.0450011
g6459	1.61817	-2.47586	1.52653	-1.62188	0.104828	0.16835
g2267	384.221	1.62663	0.252951	6.43063	1.27077e-10	1.71513e-09
g2745	21.5271	-1.54868	0.561018	-2.76048	0.00577161	0.0140318
g1990	443.956	-0.572167	0.184836	-3.09553	0.0019646	0.00544768
g4416	87.4916	-0.480355	0.290112	-1.65575	0.0977715	0.15893
g3341	4412.52	-1.03566	0.237489	-4.36089	1.29533e-05	6.32471e-05
g2065	1208.84	-1.1824	0.245733	-4.81174	1.49625e-06	9.05802e-06
g3000	821.582	-1.22163	0.313703	-3.89421	9.85188e-05	0.000386066
g4396	350.412	0.101739	0.299088	0.340162	0.733734	0.802315
g6363	4754.38	0.617627	0.315332	1.95866	0.0501529	0.0909563
g1240	237.112	0.743824	0.193345	3.84713	0.000119509	0.000456327
g1685	92.8805	-2.07722	0.3714	-5.59294	2.23255e-08	2.01024e-07
g2406	358.6	-1.35911	0.482826	-2.81491	0.00487916	0.0120867
g1860	248.048	-0.886954	0.373726	-2.37327	0.0176312	0.0372803
g4371	350.668	0.0285454	0.235627	0.121146	0.903575	0.931729
g5316	653.102	0.220401	0.241715	0.911819	0.361864	0.463982
g2553	707.524	-0.622045	0.181937	-3.41902	0.000628469	0.00199067
g1398	1585.71	0.098953	0.255883	0.386713	0.698969	0.776753
g4407	1081.06	-0.202647	0.219751	-0.922168	0.356441	0.459141
g4624	605.736	0.0229482	0.317771	0.0722161	0.94243	0.958882
g5114	901.957	0.832265	0.189387	4.39451	1.11021e-05	5.4835e-05
g5920	332.099	-0.25356	0.495299	-0.511932	0.608698	0.698597
g2217	79.4316	-1.52599	0.283327	-5.38598	7.20511e-08	5.7596e-07
g1645	179.599	-0.245909	0.312739	-0.786307	0.431688	0.533967
g5573	1084.9	-0.144525	0.282174	-0.512186	0.608521	0.698519
g1271	12263.5	1.25225	0.158149	7.91818	2.41022e-15	7.05567e-14
g2857	252.698	1.52067	0.27842	5.46178	4.71393e-08	3.89948e-07
g6416	544.27	0.970825	0.333692	2.90935	0.00362186	0.00934641
g3331	357.64	-1.445	0.260943	-5.53761	3.06631e-08	2.6729e-07
g4759	396.217	0.943655	0.182691	5.16531	2.40036e-07	1.70229e-06
g338	591.935	0.422829	0.164898	2.56419	0.0103416	0.0233697
g3500	251.581	1.1187	0.25274	4.42629	9.58685e-06	4.79791e-05
g584	30285.9	-1.0684	0.235789	-4.53118	5.86551e-06	3.07975e-05
g690	95.3111	1.51531	0.286185	5.29486	1.1911e-07	9.08856e-07
g3543	419.503	-0.543711	0.291492	-1.86527	0.0621442	0.109003
g4793	5001.55	0.149955	0.226896	0.660897	0.508678	0.607062
g4053	264.999	0.552281	0.224146	2.46393	0.0137421	0.0299867
g2834	524.406	-0.445728	0.310328	-1.43632	0.150913	0.228015
g3861	727.207	0.137701	0.18858	0.7302	0.465268	0.565573
g5706	546.975	-0.602922	0.262411	-2.29763	0.0215831	0.044151
g1709	372.205	-0.371619	0.290436	-1.27952	0.200714	0.287805
g4082	114.548	-0.881004	0.266491	-3.30595	0.000946565	0.00286712
g3779	236.508	0.671411	0.221344	3.03334	0.00241863	0.0065465
g3045	830.011	-0.706403	0.254745	-2.77298	0.0055545	0.0135502
g6257	829.584	0.475526	0.330034	1.44084	0.14963	0.22635
g32	661.447	0.613737	0.272265	2.25419	0.0241845	0.0487721
g2465	1847.23	0.816792	0.29039	2.81274	0.00491211	0.0121495
g5667	122.368	0.10989	0.235413	0.466797	0.640645	0.725906
g854	6425.36	-1.59186	0.325254	-4.89421	9.87e-07	6.17935e-06
g5201	796.785	0.650191	0.269156	2.41566	0.0157066	0.0336547
g3757	26.729	0.725751	0.374401	1.93843	0.0525706	0.0945916
g3396	847.59	-3.87473	0.278545	-13.9106	5.46292e-44	3.89142e-41
g1805	962.009	0.773048	0.279063	2.77016	0.00560288	0.0136578
g4027	20.7025	0.925492	0.501694	1.84473	0.0650765	0.113094
g3629	608.372	-0.431388	0.220709	-1.95456	0.0506356	0.091676
g3431	210.075	-1.10453	0.476192	-2.31951	0.0203676	0.0420538
g5543	244.948	0.632062	0.39719	1.59134	0.111534	0.177343
g407	2621.06	-0.115783	0.250934	-0.461408	0.644506	0.729121
g710	534.919	1.16475	0.29352	3.9682	7.24176e-05	0.00029347
g1874	112.264	2.33942	0.28988	8.0703	7.01245e-16	2.20377e-14
g5922	1595.18	0.568563	0.204172	2.78473	0.00535723	0.0131289
g6319	2506.06	-1.12986	0.259132	-4.36016	1.29968e-05	6.34112e-05
g1012	257.739	-0.323683	0.243222	-1.33081	0.183251	0.266942
g45	368.346	1.06287	0.23497	4.52343	6.08466e-06	3.17661e-05
g1442	270.111	-1.07219	0.2775	-3.86376	0.000111655	0.000430179
g5025	1681.39	-0.316544	0.248612	-1.27324	0.202932	0.290465
g1413	431.863	1.35754	0.190036	7.14362	9.09034e-13	1.80428e-11
g1665	344.886	-0.537065	0.28855	-1.86125	0.0627086	0.109753
g6052	359.817	0.607555	0.209365	2.90189	0.00370918	0.00954618
g5866	639.72	0.104498	0.240825	0.433917	0.664349	0.746454
g254	44.8703	0.684194	0.372417	1.83717	0.0661844	0.114709
g3564	100.564	0.0873223	0.333649	0.261719	0.793538	0.850232
g5106	4472.63	-1.08473	0.285188	-3.80357	0.000142628	0.000534728
g5515	177.148	1.16507	0.254721	4.57389	4.78759e-06	2.58622e-05
g6353	138.968	-0.411187	0.308366	-1.33344	0.182388	0.266015
g4204	503.026	1.05562	0.221521	4.76532	1.88558e-06	1.11414e-05
g5661	1273.54	0.709642	0.185612	3.82326	0.000131698	0.000497827
g635	928.427	-0.762038	0.260975	-2.91997	0.0035007	0.00906787
g3493	157.677	0.588679	0.249917	2.3555	0.0184977	0.0388433
g4990	2717.3	-0.297653	0.175765	-1.69348	0.090365	0.148851
g4818	360.545	0.681324	0.18629	3.65732	0.000254861	0.000896279
g629	71.4155	0.37793	0.292545	1.29187	0.196403	0.282699
g1448	317.143	0.922149	0.211109	4.36812	1.25319e-05	6.13764e-05
g5970	366.582	0.474743	0.224623	2.11351	0.0345572	0.0661924
g703	1387.31	-1.07957	0.272208	-3.96596	7.31024e-05	0.000295871
g6311	164.468	0.0838248	0.270576	0.309801	0.756712	0.820999
g492	92192.9	-1.5317	0.270983	-5.6524	1.58225e-08	1.47225e-07
g5614	757.099	-0.13439	0.298658	-0.44998	0.652725	0.736469
g3344	2399.23	-0.942845	0.175488	-5.3727	7.7568e-08	6.11671e-07
g1932	1986.13	-0.451263	0.32318	-1.39632	0.162619	0.242287
g5504	286.308	0.225657	0.299811	0.752664	0.451652	0.553429
g5861	33.5066	-0.471953	0.426152	-1.10747	0.268089	0.364831
g4888	146.918	-0.022639	0.215329	-0.105137	0.916267	0.940304
g4878	331.746	0.914719	0.270787	3.378	0.000730153	0.00227786
g4902	901.015	0.633024	0.955464	0.662531	0.507631	0.606299
g2889	2144.87	-1.30935	0.215108	-6.08694	1.15088e-09	1.3082e-08
g5291	235.606	-0.154981	0.198526	-0.780657	0.435004	0.537033
g2822	750.972	-0.296276	0.200875	-1.47493	0.140233	0.214208
g2710	1398.92	-0.809026	0.285107	-2.83762	0.00454507	0.0113423
g3812	622.176	-0.306689	0.169508	-1.80929	0.0704063	0.12098
g4447	621.4	-1.1355	0.253891	-4.47238	7.73551e-06	3.94844e-05
g4071	41.4754	-2.71806	0.446441	-6.08828	1.1413e-09	1.29962e-08
g5171	2659.47	-0.447989	0.18474	-2.42497	0.0153096	0.032859
g1614	3001.11	-1.40367	0.213493	-6.57481	4.87142e-11	7.163e-10
g6022	243.153	0.948865	0.24318	3.90191	9.54369e-05	0.000375135
g552	123.394	1.87017	0.321822	5.81119	6.20318e-09	6.19448e-08
g5076	492.299	0.330326	0.187134	1.76519	0.0775324	0.131428
g5017	109.336	-0.334416	0.311643	-1.07307	0.283238	0.381105
g2457	969.766	-0.555067	0.206602	-2.68665	0.00721724	0.0170737
g275	453.983	0.63656	0.970714	0.655765	0.511976	0.609975
g5029	60.0679	0.978288	0.29443	3.32265	0.000891673	0.00272085
g1525	1.71963	-3.3294	1.94225	-1.7142	0.0864919	0.14369
g3704	183.492	1.88123	0.263836	7.1303	1.00151e-12	1.96953e-11
g206	171.598	0.466831	0.263979	1.76844	0.0769876	0.130635
g5254	1135.99	-0.410878	0.175063	-2.34703	0.0189236	0.0394919
g6164	583.561	0.572798	0.240172	2.38495	0.0170816	0.0362977
g2637	1781.46	0.397709	0.363124	1.09525	0.273409	0.370576
g225	2.38087	-0.951166	1.13986	-0.834455	0.404024	0.506492
g4733	406.11	-0.268198	0.300607	-0.892187	0.372293	0.474884
g129	222.46	0.333779	0.210317	1.58703	0.112506	0.178578
g4574	55.2989	-0.727356	0.370719	-1.96202	0.0497605	0.0904048
g6026	307.673	0.579418	0.274646	2.10969	0.0348852	0.0666614
g4645	231.721	-2.33655	0.269152	-8.68116	3.91761e-18	1.64155e-16
g5917	2604.67	-0.880868	0.220506	-3.99475	6.47616e-05	0.000266316
g793	944.726	2.14379	0.405486	5.28696	1.24366e-07	9.42445e-07
g6371	362.965	0.298745	0.197235	1.51466	0.129858	0.201092
g5890	2422.52	-1.42731	0.243962	-5.85055	4.89947e-09	4.95434e-08
g2048	37.3757	1.51855	0.42092	3.6077	0.000308929	0.00106596
g5701	5263.95	-0.988838	0.269998	-3.66239	0.000249874	0.00088164
g3568	921.374	-0.6259	0.201265	-3.10983	0.00187197	0.00522246
g2794	291.573	0.340254	0.204853	1.66097	0.0967201	0.157699
g799	809.603	-0.162555	0.177233	-0.917178	0.359049	0.461758
g73	576.358	0.195144	0.203223	0.960245	0.336932	0.440382
g3970	732.126	1.19537	0.202208	5.91159	3.38822e-09	3.52628e-08
g2840	316.423	1.0939	0.229787	4.7605	1.93113e-06	1.13686e-05
g6083	303.48	0.571887	0.259198	2.20637	0.0273581	0.0540668
g4227	30648.1	1.20816	1.6255	0.743255	#N/A	#N/A
g4165	153.105	0.64167	0.262619	2.44335	0.0145516	0.0314321
g4923	150.582	0.297331	0.241382	1.23179	0.218029	0.308697
g458	2125.82	1.12264	0.301695	3.72111	0.000198345	0.000716793
g5170	314.533	0.062234	0.256729	0.242411	0.808462	0.861687
g5409	1420.47	1.0288	0.212069	4.85124	1.22689e-06	7.5269e-06
g2433	339.833	0.509327	0.230283	2.21174	0.0269845	0.0534934
g2900	450.217	-0.156714	0.250107	-0.626588	0.530929	0.627426
g924	459.021	0.571072	0.323848	1.7634	0.0778334	0.131799
g3216	2428.4	0.437529	0.290156	1.50791	0.131578	0.203166
g3143	715.481	-0.0160954	0.297619	-0.0540804	0.956871	0.967892
g6422	607.611	-0.499126	0.212578	-2.34797	0.0188761	0.0394184
g1569	44.9946	0.212336	0.314262	0.675664	0.499254	0.598041
g4199	168.008	-0.909539	0.29145	-3.12074	0.00180399	0.0050681
g5936	2071.16	0.275115	0.28949	0.950343	0.341938	0.444658
g1870	315.492	0.323825	0.26474	1.22318	0.221261	0.312308
g5997	282.848	0.440909	0.230646	1.91162	0.0559247	0.099731
g2252	631.671	-0.0253733	0.278675	-0.0910499	0.927453	0.947856
g43	25770.9	-0.380943	0.299668	-1.27122	0.203652	0.291301
g6003	162.093	0.139106	0.274882	0.506056	0.612818	0.701817
g4677	219.175	0.0303914	0.236148	0.128696	0.897598	0.927503
g4177	141.07	1.2211	0.246634	4.95107	7.38062e-07	4.72227e-06
g174	685.457	0.00867797	0.189442	0.045808	0.963463	0.972565
g1624	0.951441	0.365224	1.74715	0.209039	0.834417	0.881148
g2005	380.417	0.569375	0.276689	2.05781	0.039608	0.0743345
g551	42.7777	0.0868566	0.383797	0.226309	0.820961	0.870955
g6155	1269.65	-0.209574	0.246166	-0.851354	0.394573	0.496878
g1794	6670.39	0.584731	0.224014	2.61024	0.00904789	0.020828
g5791	1930.95	-0.696532	0.243721	-2.85791	0.00426441	0.0107762
g2403	337.929	-0.00995512	0.232457	-0.0428257	0.96584	0.974351
g2774	0.900009	-2.45212	1.92325	-1.27499	0.202314	0.289841
g6346	169.052	0.1788	0.221786	0.806182	0.420138	0.522402
g3674	2447.21	-1.07127	0.332132	-3.22544	0.00125781	0.00367897
g1598	617.76	0.537395	0.195638	2.74688	0.00601652	0.0145609
g1728	1974.06	-0.581681	0.190524	-3.05306	0.00226522	0.00618235
g5715	700.36	-0.192271	0.218408	-0.88033	0.378681	0.481023
g5547	271.031	1.24174	0.196511	6.31893	2.63377e-10	3.35021e-09
g4708	691.985	0.824887	0.199756	4.12948	3.63587e-05	0.000158353
g3519	1419.08	-0.558259	0.278535	-2.00427	0.0450412	0.0829767
g3083	151.293	0.0247287	0.287317	0.0860676	0.931413	0.950818
g3242	186.405	-1.2481	0.296612	-4.20786	2.57806e-05	0.00011664
g524	307.439	1.71406	0.283128	6.05402	1.41271e-09	1.56965e-08
g588	11548.5	-0.801196	0.184104	-4.35186	1.34987e-05	6.55111e-05
g1664	1190.18	-0.0785386	0.202591	-0.387671	0.698259	0.776234
g402	464.211	0.609847	0.227951	2.67534	0.0074653	0.0175762
g4385	2495.95	-0.796381	0.217393	-3.66332	0.000248967	0.000878926
g1187	526.296	1.47094	0.2053	7.16484	7.78759e-13	1.56509e-11
g4015	1303.16	-1.51575	0.249781	-6.06833	1.29249e-09	1.45116e-08
g3697	399.706	-0.526668	0.203229	-2.5915	0.00955583	0.0218249
g5924	123.468	0.56423	0.256472	2.19996	0.0278094	0.0548911
g3794	146.572	-2.70452	0.294685	-9.17767	4.40513e-20	2.39333e-18
g2973	3.9845	-3.87426	1.33685	-2.89805	0.00375496	0.00965138
g5628	260.46	-1.01068	0.281019	-3.59647	0.000322566	0.00110646
g6355	774.433	-0.025713	0.317131	-0.0810801	0.935378	0.953524
g3662	1139.55	0.115307	0.213318	0.540542	0.588823	0.680293
g5018	101.192	-1.00761	0.252471	-3.99101	6.57931e-05	0.000269866
g507	1937.2	0.0786708	0.265721	0.296066	0.76718	0.829268
g4791	2013.92	-0.523254	0.262089	-1.99648	0.0458822	0.0843028
g505	1312.48	-0.964884	0.17302	-5.57673	2.45082e-08	2.18529e-07
g44	816.704	0.64158	0.466518	1.37525	0.169054	0.250128
g3912	610.272	-1.31202	0.302872	-4.33193	1.47806e-05	7.09842e-05
g3355	1156.82	0.370571	0.243841	1.51972	0.12858	0.199455
g1691	533.245	0.192395	0.186992	1.0289	0.303528	0.403132
g2114	145.713	-1.27342	0.236574	-5.38277	7.335e-08	5.8271e-07
g5960	282.749	-0.260771	0.37378	-0.697658	0.485391	0.584933
g755	1734.25	-0.585541	0.331166	-1.76812	0.077041	0.130635
g1873	586.791	1.13303	0.223255	5.07504	3.87405e-07	2.61163e-06
g4678	2909.46	0.177057	0.203979	0.868013	0.385387	0.487225
g5887	51.9464	-0.157522	0.375633	-0.419352	0.674959	0.755572
g6431	961.366	0.826025	0.248405	3.32532	0.000883185	0.00270138
g2036	799.722	-0.327897	0.312524	-1.04919	0.294091	0.392224
g5732	1175.98	-1.04885	0.314295	-3.33715	0.000846428	0.00259763
g2068	3517.42	-0.623401	0.173132	-3.60072	0.000317341	0.00109087
g2124	1707.73	0.489694	0.199396	2.45588	0.0140538	0.0305213
g4246	749.024	0.638968	0.219725	2.90804	0.00363699	0.00937923
g3887	256.993	-0.768892	0.515269	-1.49222	0.135643	0.208438
g1035	620.432	-0.940548	0.183643	-5.12162	3.02927e-07	2.09726e-06
g3771	894.773	0.279541	0.227346	1.22959	0.218853	0.309454
g287	311.739	-1.61811	0.447252	-3.61789	0.00029701	0.00102939
g2150	1213.55	0.0747914	0.229938	0.325267	0.744979	0.810876
g3962	6236.95	-0.458437	0.155261	-2.95269	0.00315019	0.00826683
g3466	158.57	0.606804	0.214186	2.83307	0.00461035	0.0114695
g2826	404.696	-0.292519	0.381562	-0.766635	0.443298	0.545173
g2868	86.5764	1.13531	0.271988	4.1741	2.99169e-05	0.000132916
g4906	6559.71	-0.897819	0.274743	-3.26786	0.00108366	0.00322981
g5335	438.742	0.974361	0.221981	4.3894	1.13666e-05	5.60547e-05
g5085	779.503	0.0198682	0.2251	0.0882636	0.929667	0.94955
g3350	1046.32	1.24024	0.328621	3.77408	0.000160601	0.000592755
g1096	101.56	0.431892	0.328697	1.31395	0.188862	0.273564
g1261	626.559	0.329558	0.195386	1.68671	0.0916599	0.150557
g2829	221.769	0.42597	0.315559	1.34989	0.177051	0.259975
g2988	69.8984	-1.06484	0.26528	-4.01404	5.96882e-05	0.000247038
g1972	728.614	0.53844	0.21392	2.51701	0.0118355	0.0263738
g298	934.471	-0.37179	0.265393	-1.4009	0.161244	0.240459
g6348	378.329	0.940298	0.275505	3.41299	0.000642536	0.00203207
g5530	325.23	0.984847	0.192876	5.10612	3.28849e-07	2.25481e-06
g570	7583.82	-0.617216	0.1866	-3.30769	0.000940697	0.0028555
g1128	556.129	0.266542	0.237902	1.12039	0.262549	0.35851
g2522	523.8	-0.627083	0.270666	-2.31681	0.0205139	0.0423088
g34	266.039	0.206953	0.35708	0.579571	0.562204	0.655922
g5665	581.617	0.907902	0.230611	3.93694	8.25279e-05	0.000328014
g4211	9804.99	-1.14254	0.253627	-4.50482	6.64306e-06	3.44568e-05
g3547	124.068	0.416181	0.294094	1.41513	0.15703	0.23538
g1876	104.657	0.499452	0.263946	1.89225	0.0584581	0.103672
g274	360.079	0.0232646	0.183937	0.126481	0.899351	0.92861
g3358	142.665	0.224007	0.229026	0.978085	0.328032	0.430681
g2156	1048.88	-0.16145	0.247527	-0.652252	0.514239	0.612103
g2105	0	#N/A	#N/A	#N/A	#N/A	#N/A
g2	126.178	-1.10664	0.257825	-4.29222	1.76898e-05	8.35735e-05
g3682	2827.39	-0.909141	0.211481	-4.29893	1.71622e-05	8.12608e-05
g1623	89332.3	-0.545106	0.180389	-3.02185	0.00251239	0.00676193
g3563	170.995	-1.1249	0.216507	-5.1957	2.03952e-07	1.47103e-06
g1864	1247.26	0.111628	0.223313	0.499872	0.617165	0.705662
g5066	2547.79	-2.47986	0.316662	-7.83124	4.83072e-15	1.35832e-13
g4085	382.095	1.1041	0.197211	5.59856	2.16142e-08	1.95718e-07
g5907	1721.42	0.0709963	0.289936	0.244868	0.806558	0.860087
g6011	525.693	0.187495	0.205419	0.912744	0.361377	0.463622
g4078	716.708	-0.426806	0.195536	-2.18275	0.0290545	0.056928
g5420	234.43	0.374947	0.235015	1.59542	0.110619	0.176105
g5662	4276.13	0.00421613	0.921028	0.00457763	#N/A	#N/A
g4283	1041.1	0.460561	0.241547	1.90671	0.0565577	0.10072
g5004	740.965	-0.167987	0.212985	-0.788726	0.430272	0.532791
g957	303.26	1.09945	0.205055	5.36176	8.24168e-08	6.46725e-07
g2599	1387.96	-1.92385	0.380808	-5.05203	4.37131e-07	2.91617e-06
g837	17.1476	1.62345	0.504123	3.22035	0.00128033	0.00374121
g4779	191.084	0.00979369	0.308242	0.0317728	0.974653	0.980773
g400	207.166	0.948306	0.25018	3.7905	0.000150344	0.000559606
g4781	559.319	0.0374487	0.237994	0.157351	0.874968	0.910094
g3260	274.574	0.356223	0.219306	1.62432	0.104308	0.167683
g1938	30.7465	-0.42779	0.366839	-1.16615	0.243553	0.337077
g4298	2580.34	-0.138594	0.156662	-0.884669	0.376335	0.478806
g4536	6810.75	-0.628185	0.178118	-3.52679	0.000420632	0.00139507
g3485	642.168	1.32832	0.217127	6.11772	9.49251e-10	1.09494e-08
g123	735.929	-1.04144	0.309755	-3.36215	0.000773382	0.00239872
g4874	151.567	-0.0104338	0.25574	-0.0407985	0.967457	0.975521
g2143	957.955	0.985683	0.225518	4.37076	1.23817e-05	6.07336e-05
g4324	1283.1	0.266639	0.171202	1.55745	0.119363	0.187742
g3250	1711.22	0.283786	0.23835	1.19063	0.233799	0.326919
g550	52.3175	0.460681	0.310011	1.48602	0.137275	0.210493
g3946	380.834	0.337962	0.239328	1.41213	0.157912	0.236315
g2979	46.3852	-1.86786	0.367241	-5.08619	3.65321e-07	2.48171e-06
g2755	282.833	0.334252	0.241578	1.38362	0.166475	0.247054
g5340	573.356	0.0981463	0.245685	0.39948	0.689539	0.768539
g4016	273.287	-1.00499	0.303851	-3.30751	0.00094131	0.00285601
g2925	50.7716	0.763727	0.41894	1.823	0.0683034	0.117808
g1180	628.102	0.0653677	0.190108	0.343844	0.730964	0.800377
g99	143.292	0.773437	0.22078	3.5032	0.000459706	0.00150828
g1682	696.347	0.881777	0.255177	3.45556	0.000549156	0.00176892
g7	141.391	-1.1965	0.218851	-5.46719	4.57222e-08	3.78714e-07
g2749	1116.36	0.0329611	0.196085	0.168096	0.866508	0.903722
g4905	338.285	0.309885	0.262857	1.17891	0.238434	0.33207
g1587	5613.47	-1.15319	0.192438	-5.99254	2.06583e-09	2.23339e-08
g6409	1301.06	-0.0213302	0.314133	-0.0679019	0.945864	0.960851
g2516	2412.69	-0.038251	0.237948	-0.160754	0.872287	0.908715
g1807	1392.78	-0.76617	0.265644	-2.8842	0.00392405	0.0100267
g1985	142.255	-0.0872455	0.250408	-0.348414	0.727529	0.79757
g22	837.05	0.296239	0.173373	1.70868	0.0875111	0.145157
g5874	591.472	1.32434	0.20752	6.38174	1.7509e-10	2.30021e-09
g3324	434.061	0.389077	0.214356	1.8151	0.0695086	0.119726
g4697	1035.73	0.68824	0.200002	3.44116	0.000579218	0.00185298
g3978	227.36	-2.08252	0.260343	-7.99912	1.25309e-15	3.78942e-14
g2887	655.292	0.737296	0.273277	2.69798	0.00697622	0.0165708
g1321	1316.59	0.36011	0.180896	1.9907	0.0465134	0.0852724
g5901	874.988	0.168638	0.387145	0.435594	0.663131	0.745587
g4636	460.659	-0.00510465	0.187722	-0.0271926	0.978306	0.983658
g4700	138.708	-0.936474	0.250849	-3.73321	0.000189055	0.000687598
g3068	1267.73	0.46602	0.16936	2.75165	0.00592956	0.0143722
g1436	1357.02	-2.57197	0.301003	-8.54466	1.28915e-17	5.1017e-16
g3222	57.285	-0.378923	0.281013	-1.34842	0.177524	0.260324
g4886	3247.67	0.106729	0.252422	0.422819	0.672428	0.753265
g4519	214.927	-0.981921	0.237408	-4.136	3.53408e-05	0.000154761
g2097	0	#N/A	#N/A	#N/A	#N/A	#N/A
g5840	149.782	1.36521	0.282555	4.83165	1.35404e-06	8.25166e-06
g8	151.569	-1.10816	0.236217	-4.69128	2.71501e-06	1.54171e-05
g3134	826.325	0.369781	0.187737	1.96968	0.0488748	0.0890413
g4453	1390.9	0.298719	0.177403	1.68385	0.092211	0.15127
g1998	111.213	-0.502779	0.298655	-1.68347	0.0922833	0.15135
g2022	35413.5	-0.441303	0.325929	-1.35399	0.175741	0.258234
g5616	131.959	0.396389	0.323403	1.22568	0.220318	0.311252
g5561	3976.8	0.547224	0.211066	2.59267	0.00952338	0.0217585
g3373	753.19	-0.730248	0.818219	-0.892486	0.372133	0.474775
g2944	289.773	-0.0357783	0.243689	-0.14682	0.883274	0.917032
g1458	616.14	0.709921	0.227995	3.11376	0.00184719	0.00516991
g601	9414.2	-0.962749	0.204307	-4.71226	2.4498e-06	1.40732e-05
g567	200.657	0.545783	0.27268	2.00155	0.0453327	0.0834178
g1286	0.410411	-2.4385	2.90729	-0.838752	0.401609	0.504055
g1487	109.446	1.31178	0.272842	4.80785	1.5256e-06	9.2096e-06
g4033	748.285	1.45935	0.204982	7.11941	1.0839e-12	2.11211e-11
g3490	10475.4	-0.878393	0.194301	-4.52077	6.16139e-06	3.21264e-05
g6158	833.508	-0.842792	0.230319	-3.65924	0.000252963	0.000891071
g2780	54.9055	-1.51806	0.392321	-3.86945	0.000109082	0.000422555
g1444	115.184	1.28413	0.271158	4.73572	2.18283e-06	1.2722e-05
g3983	1832.55	-0.297919	0.156603	-1.90238	0.057121	0.10161
g3426	27086.8	-1.0505	0.310503	-3.38322	0.000716406	0.00224077
g2928	189.018	0.862766	0.245535	3.51382	0.000441713	0.00145745
g4516	286.744	0.790616	0.212831	3.71476	0.000203399	0.000731758
g4867	265.755	-0.504299	0.203019	-2.48401	0.0129914	0.0285691
g5221	3418.34	-0.0434427	0.193558	-0.224442	0.822413	0.871774
g1374	351.28	-0.912469	0.232737	-3.92061	8.83264e-05	0.000348898
g646	53712.9	-1.32259	0.200973	-6.58092	4.67539e-11	6.89089e-10
g4788	3384.59	-0.631591	0.174234	-3.62495	0.000289016	0.00100427
g3908	2808.19	-0.774888	0.406442	-1.90651	0.0565837	0.100738
g4866	200.549	0.243158	0.2036	1.19429	0.232363	0.325542
g5309	698.56	0.671867	0.295004	2.27749	0.0227572	0.0462576
g1603	1560.2	-0.15177	0.2515	-0.603458	0.546204	0.641457
g3025	2567.92	-2.0693	0.345131	-5.99568	2.0263e-09	2.19436e-08
g3807	357.38	2.08078	0.269771	7.71313	1.22769e-14	3.23897e-13
g5117	542.849	1.23334	0.185559	6.64661	2.99913e-11	4.58889e-10
g2528	1574.21	-1.85554	0.403633	-4.59711	4.28386e-06	2.33934e-05
g6244	739.315	-0.472681	0.201499	-2.34582	0.0189852	0.0396076
g1532	294.073	0.341359	0.272889	1.25091	0.210967	0.300291
g3706	961.45	-0.0263192	0.21064	-0.124949	0.900564	0.92966
g772	82.1325	1.08145	0.284029	3.80755	0.00014035	0.000526498
g3015	290.732	0.987295	0.225786	4.3727	1.22719e-05	6.02807e-05
g6125	99.6766	0.590747	0.291184	2.02878	0.042481	0.0789262
g6008	87.7503	0.730958	0.317881	2.29947	0.0214783	0.0439647
g5247	634.864	0.11993	0.180247	0.665363	0.505818	0.604549
g2711	1623.16	-0.240184	0.215431	-1.1149	0.264894	0.361019
g6024	287.341	-1.95262	0.326168	-5.98654	2.14358e-09	2.30193e-08
g2089	379.499	-1.62917	0.193503	-8.41934	3.78608e-17	1.41945e-15
g3673	4134.02	-0.492105	0.215442	-2.28417	0.0223618	0.0455952
g3517	3025.08	-2.41915	0.262333	-9.22166	2.92541e-20	1.65972e-18
g2819	550.686	1.05429	0.200273	5.26428	1.40743e-07	1.05286e-06
g4743	7535.72	-3.19081	0.28488	-11.2005	4.05315e-29	7.42422e-27
g2144	140.019	0.555466	0.2338	2.37581	0.0175103	0.0370369
g3708	5976.36	-1.05802	0.22828	-4.63474	3.57391e-06	1.98203e-05
g1013	2297.21	0.167925	0.219379	0.765457	0.443999	0.545826
g3495	298.048	0.384769	0.223415	1.72221	0.0850312	0.141703
g1592	7570.97	-2.29785	0.263209	-8.73013	2.54383e-18	1.10193e-16
g6071	2739.85	0.0372474	0.262962	0.141646	0.88736	0.920528
g5535	403.591	-1.0006	0.510106	-1.96155	0.0498154	0.0904464
g5589	546.038	0.226127	0.216418	1.04486	0.296087	0.394323
g3651	27.5515	-0.515891	0.58357	-0.884025	0.376683	0.479055
g2812	872.885	-0.106407	0.181959	-0.584786	0.558692	0.652339
g1733	38.3383	0.339686	0.403218	0.842438	0.399543	0.502347
g4282	117.703	0.64873	0.270824	2.3954	0.0166023	0.0353847
g4443	720.833	1.49567	0.222363	6.72627	1.74069e-11	2.75544e-10
g3961	960.795	0.628685	0.342326	1.83651	0.0662826	0.114817
g953	1638.81	-0.50298	0.186258	-2.70045	0.00692459	0.0164542
g4356	330.497	-0.983888	0.372816	-2.63907	0.00831341	0.0193036
g6013	391.057	-1.74026	0.18938	-9.18928	3.95464e-20	2.16694e-18
g2605	196.804	-0.461114	0.37093	-1.24313	0.21382	0.303678
g705	2079.35	0.249188	1.07836	0.231081	0.817252	0.868025
g2020	709.805	0.549127	0.170145	3.2274	0.00124919	0.00365688
g2454	791.355	-0.100083	0.319864	-0.312893	0.754362	0.818945
g1868	150.977	-0.0975012	0.227265	-0.42902	0.667909	0.749381
g5142	343.657	1.40067	0.273274	5.1255	2.96745e-07	2.06561e-06
g6221	373.409	0.897723	0.191645	4.68431	2.8091e-06	1.58531e-05
g4358	228.496	-1.13757	0.223907	-5.08054	3.7637e-07	2.54258e-06
g1678	2788.25	0.0546892	0.179654	0.304413	0.760813	0.824536
g5210	279.185	-0.108482	0.2015	-0.538374	0.590319	0.681775
g1835	236.849	0.443369	0.324715	1.36541	0.172124	0.254085
g1424	1663.63	-2.3734	0.33909	-6.99933	2.57192e-12	4.66608e-11
g1926	45.7059	0.580533	0.411026	1.4124	0.157832	0.236255
g3170	14600.7	-1.92713	0.257814	-7.47485	7.72909e-14	1.80186e-12
g5664	504.654	-0.444148	0.199314	-2.22838	0.0258554	0.0515901
g1967	128.417	0.911584	0.28504	3.19809	0.0013834	0.00400224
g5027	554.266	-0.176961	0.194277	-0.910873	0.362363	0.464528
g4655	84.2067	0.710232	0.282078	2.51786	0.011807	0.0263287
g4458	153.343	0.703541	0.246752	2.85121	0.00435532	0.0109584
g4344	1034.1	-0.940003	0.248472	-3.78313	0.000154868	0.000574237
g1608	497.552	-0.230522	0.213494	-1.07976	0.280249	0.378088
g3078	33710.5	1.31517	0.259595	5.06625	4.05737e-07	2.7209e-06
g739	1539.36	-1.05467	0.264702	-3.98436	6.76628e-05	0.000276826
g6065	1061.2	-1.06795	0.283207	-3.7709	0.000162658	0.000598622
g2744	7821.79	-1.92111	0.405888	-4.7331	2.21117e-06	1.28404e-05
g6067	1061.83	-0.64543	0.292028	-2.21016	0.0270937	0.0536933
g5166	539.158	0.233416	0.207228	1.12637	0.260008	0.355645
g109	115.698	0.165841	0.286876	0.578095	0.5632	0.656726
g4160	73.1929	0.192735	0.287391	0.670637	0.502452	0.60131
g1369	251.615	-0.370723	0.277182	-1.33747	0.181069	0.264486
g2437	90.9468	0.323388	0.361	0.89581	0.370354	0.47307
g6372	57.1474	0.418101	0.365764	1.14309	0.253002	0.347545
g972	2594.56	-0.548198	0.249664	-2.19574	0.0281105	0.055298
g962	1584.58	-0.663721	0.293635	-2.26036	0.023799	0.0480855
g6453	1.25829	-2.11647	1.93428	-1.09419	0.273871	0.371046
g243	623.309	-0.926297	0.189157	-4.89696	9.73291e-07	6.10545e-06
g4424	321.295	0.790561	0.211858	3.73156	0.000190301	0.000690952
g390	1706.33	0.776193	0.223175	3.47796	0.000505247	0.00164257
g4461	467.344	-0.45861	0.276662	-1.65765	0.0973876	0.158586
g1429	300.596	0.542387	0.219964	2.4658	0.0136707	0.0298689
g1063	3137.61	0.485487	0.327292	1.48334	0.137983	0.211376
g928	1015.5	0.266858	0.211263	1.26315	0.206534	0.294963
g5842	811.352	0.382655	0.196796	1.94442	0.0518443	0.093416
g4190	1793.65	-1.12468	0.219461	-5.12474	2.97946e-07	2.07173e-06
g1337	14824.7	-1.55205	0.181153	-8.56763	1.05638e-17	4.2065e-16
g1334	8593.47	-0.133362	0.190132	-0.701418	0.483042	0.58254
g6458	20640.4	1.09491	1.6311	0.67127	#N/A	#N/A
g4289	412.439	-0.220765	0.365596	-0.603849	0.545944	0.641387
g989	5949.12	1.29111	0.180041	7.17121	7.43388e-13	1.4987e-11
g5331	410.299	0.941756	0.207727	4.53361	5.79831e-06	3.04697e-05
g2892	518.555	-0.678168	0.361722	-1.87483	0.060816	0.107142
g6132	1417.81	1.77723	0.229948	7.72883	1.08541e-14	2.91154e-13
g463	1547.57	-0.103477	0.220774	-0.468701	0.639284	0.724876
g4657	947.219	-0.510668	0.243476	-2.09741	0.0359574	0.0685265
g5328	673.296	1.92898	0.194423	9.9216	3.35337e-23	2.86646e-21
g851	7671.46	-1.54715	0.334272	-4.62841	3.68478e-06	2.03123e-05
g78	1185.76	-0.0241555	0.198992	-0.121389	0.903383	0.931723
g10	144.655	-1.28339	0.223502	-5.74215	9.34797e-09	9.02557e-08
g5517	2612.8	-0.592179	0.232414	-2.54794	0.010836	0.0244011
g5003	362.857	-1.3665	0.294835	-4.63478	3.57324e-06	1.98203e-05
g3044	229.484	-1.54832	0.220488	-7.02223	2.18351e-12	4.03414e-11
g1341	878.079	-3.69537	0.896663	-4.12125	3.76823e-05	0.00016312
g1586	190.092	0.296225	0.23916	1.23861	0.215491	0.305779
g3597	38.2288	0.0796415	0.412716	0.192969	0.846983	0.88929
g2338	592.766	0.999544	0.205764	4.85773	1.18741e-06	7.30564e-06
g3670	449.707	-0.127034	0.249046	-0.510083	0.609994	0.699458
g1542	64.1244	-3.07034	0.375484	-8.17702	2.90949e-16	9.81723e-15
g5741	214.094	0.111094	0.243665	0.455931	0.64844	0.732408
g261	1602.73	0.0629796	0.197257	0.319278	0.749516	0.814791
g4821	16027.4	-3.18537	0.986063	-3.23039	0.00123622	0.00362222
g6256	473.167	0.291197	0.218405	1.33329	0.182436	0.266015
g737	2072.87	-0.384537	0.226225	-1.6998	0.0891695	0.147319
g4108	61.4101	0.942914	0.304049	3.10119	0.00192745	0.00536556
g6248	65.75	0.96017	0.273389	3.5121	0.000444575	0.00146538
g5318	87.6878	-1.37656	0.254921	-5.39994	6.6663e-08	5.36231e-07
g4405	70.6138	1.41715	0.302183	4.6897	2.73609e-06	1.54994e-05
g2480	21276	-1.09763	0.178021	-6.16575	7.01485e-10	8.26695e-09
g1355	139.578	0.832723	0.29448	2.82778	0.00468724	0.0116382
g2906	74.1935	-0.873231	0.294714	-2.96298	0.00304677	0.00804484
g5270	109564	-3.00455	0.482215	-6.23074	4.64237e-10	5.64748e-09
g5913	317.392	0.779146	0.212683	3.66342	0.000248875	0.000878926
g125	7453.52	-0.643795	0.365836	-1.75979	0.0784434	0.132726
g4549	176.513	0.772407	0.236046	3.27227	0.00106687	0.0031857
g6315	830.186	-0.166137	0.22249	-0.746716	0.455235	0.556543
g1667	867.01	-0.180593	0.283116	-0.637877	0.523554	0.621456
g2913	50.9638	0.754498	0.306279	2.46343	0.0137614	0.0300185
g3644	457.221	-1.23534	0.25329	-4.87719	1.07607e-06	6.68476e-06
g1153	249.323	-0.0892579	0.198498	-0.449667	0.652951	0.736595
g4365	1350.4	-0.271738	0.250172	-1.0862	0.277389	0.374895
g3796	7.8956	-2.13028	0.737784	-2.8874	0.00388441	0.00993548
g3179	390.694	0.366801	0.204333	1.79511	0.0726363	0.124179
g558	1207.13	-1.00412	0.249888	-4.01827	5.86268e-05	0.000243273
g4702	2709.08	-0.303864	0.171734	-1.76939	0.0768287	0.130477
g3505	160.19	0.250241	0.235976	1.06045	0.288939	0.386962
g4466	213.3	-0.0530571	0.242149	-0.21911	0.826565	0.874873
g4004	988.291	-0.102926	0.216752	-0.474853	0.634892	0.721083
g2352	232.62	0.652001	0.332293	1.96213	0.0497475	0.0904048
g224	410.221	1.13118	0.228531	4.94979	7.42921e-07	4.74389e-06
g3123	264.011	1.04045	0.187216	5.55751	2.7365e-08	2.41982e-07
g2377	650.016	-0.164615	0.179597	-0.916578	0.359364	0.461968
g3850	1589.31	-2.38935	0.348986	-6.84653	7.56619e-12	1.28325e-10
g5581	880.97	-0.0216836	0.195607	-0.110853	0.911733	0.937169
g5503	5873.56	-2.76967	0.344874	-8.03096	9.67147e-16	2.95256e-14
g6166	1094.85	-0.654804	0.177412	-3.69086	0.000223493	0.000797338
g6313	629.265	-0.127238	0.260663	-0.488133	0.625455	0.713233
g1997	182.746	-0.595738	0.237014	-2.51351	0.0119537	0.0265909
g3333	1728.8	-0.226137	0.193289	-1.16994	0.242025	0.335559
g102	21206.2	-0.956281	0.262296	-3.6458	0.000266559	0.00093383
g6367	309.97	-0.521827	0.251239	-2.07701	0.0378004	0.0714019
g5145	1200.11	0.564606	0.245134	2.30325	0.0212646	0.0435969
g2224	936.351	-0.392925	0.397791	-0.987767	0.323267	0.42547
g3497	1668.8	-0.678977	0.227643	-2.98264	0.00285771	0.00759883
g319	1060.29	-0.0791053	0.205377	-0.385172	0.70011	0.777348
g1456	6869.1	-1.03846	0.299471	-3.46763	0.000525069	0.00169754
g1411	126.87	0.332645	0.290455	1.14526	0.252103	0.346832
g2362	225.805	0.206661	0.196922	1.04946	0.293968	0.392141
g1776	944.363	0.621784	0.222331	2.79666	0.00516339	0.0127073
g622	738.586	-1.38566	0.229625	-6.03446	1.59495e-09	1.76297e-08
g631	1510.46	0.219613	0.270336	0.812369	0.41658	0.519186
g6214	3365.74	-0.582767	0.27955	-2.08466	0.0371003	0.0703938
g2688	474.592	0.0496512	0.227155	0.218579	0.826978	0.875166
g4054	258.189	-1.35081	0.250447	-5.39359	6.90637e-08	5.54208e-07
g2242	1893.74	-1.26097	0.299361	-4.21222	2.52875e-05	0.000115059
g2909	68.1635	2.07676	0.454614	4.56818	4.91973e-06	2.64823e-05
g4505	90.9426	-0.145046	0.287993	-0.503643	0.614512	0.70313
g5084	4580.16	-1.62746	0.211574	-7.69214	1.44693e-14	3.78622e-13
g3093	9892.97	0.180849	0.248566	0.727568	0.466878	0.566886
g4319	1178.15	0.0839172	0.207434	0.404549	0.685809	0.765248
g4450	315.339	1.12883	0.218357	5.16966	2.3452e-07	1.6676e-06
g3806	2718.37	0.0539696	0.209924	0.257092	0.797108	0.852705
g1409	929.087	0.703601	0.192476	3.65552	0.000256661	0.000901617
g2344	9259.46	-1.69325	0.294724	-5.74519	9.18184e-09	8.90541e-08
g5738	252.373	1.37022	0.195916	6.99391	2.67337e-12	4.82787e-11
g3569	141.058	-1.02705	0.308949	-3.32434	0.000886267	0.00270693
g3890	105.318	-0.0796217	0.23664	-0.336468	0.736518	0.804261
g1719	257.654	-0.332402	0.245141	-1.35596	0.175111	0.257486
g6111	2.75341	-2.49737	1.39774	-1.78672	0.0739826	0.126279
g3817	739.924	-1.40752	0.218727	-6.43503	1.23448e-10	1.67675e-09
g534	193.437	-1.12226	0.39152	-2.86641	0.00415151	0.0105366
g1546	813.662	1.7952	0.199601	8.99393	2.38541e-19	1.1672e-17
g692	8297.97	-0.820173	0.256704	-3.19502	0.00139823	0.00404332
g5431	160.2	0.541841	0.23448	2.31082	0.020843	0.0428283
g487	965.553	-0.574433	0.244218	-2.35213	0.0186661	0.0390817
g936	103.651	-0.267431	0.275451	-0.970886	0.331605	0.434482
g3182	280.737	1.17232	0.209521	5.59525	2.203e-08	1.98642e-07
g5149	326.722	-0.176045	0.194473	-0.90524	0.365338	0.467875
g1323	241.311	0.444049	0.197813	2.24479	0.0247813	0.0497255
g2751	267.385	1.69426	0.282819	5.99062	2.09044e-09	2.2562e-08
g3989	562.265	-2.2861	0.225252	-10.1491	3.34558e-24	3.24977e-22
g1948	132.804	-0.329957	0.2359	-1.39871	0.161899	0.24138
g2306	257.569	0.684374	0.280338	2.44124	0.0146368	0.0315736
g2742	577.578	-0.409945	0.379762	-1.07948	0.280374	0.378098
g660	334.677	1.32017	0.200918	6.57069	5.0082e-11	7.33049e-10
g2520	1848.9	-0.530378	0.238783	-2.22118	0.026339	0.052392
g223	933.151	0.926537	0.231636	3.99998	6.33492e-05	0.000260842
g5826	361.843	-0.00241494	0.243468	-0.00991892	0.992086	0.995191
g4790	1.24111	0.0759345	1.55859	0.0487201	0.961142	0.970681
g5789	2088.3	-0.0109503	0.166655	-0.0657062	0.947612	0.961865
g2847	1298.37	-0.373503	0.191531	-1.95009	0.0511651	0.092478
g867	6034.53	-0.21906	0.210697	-1.03969	0.298483	0.397007
g1453	370.446	0.46803	0.205024	2.2828	0.022442	0.0457221
g741	696.765	0.319716	0.253199	1.26271	0.206694	0.295061
g702	1367.73	0.152851	0.249345	0.613008	0.539871	0.635299
g5538	222.78	-0.587967	0.343223	-1.71307	0.0866989	0.143975
g4138	794.677	0.673838	0.209469	3.21689	0.00129587	0.00377627
g3894	2832.05	1.06177	0.309225	3.43364	0.000595533	0.00190043
g2519	1188.15	-1.25784	0.287254	-4.37885	1.1931e-05	5.87476e-05
g1946	3103.82	-1.33944	0.264051	-5.07265	3.92317e-07	2.64046e-06
g331	402.939	0.243382	0.220048	1.10604	0.268709	0.365132
g1381	1495.78	-1.38929	0.240174	-5.78449	7.27331e-09	7.1627e-08
g1483	639.363	1.13996	0.224963	5.06732	4.0346e-07	2.70846e-06
g4423	175.346	0.632115	0.213159	2.96546	0.00302227	0.0079966
g4231	1421.4	-1.73221	0.227138	-7.62624	2.417e-14	6.05287e-13
g1499	198.537	0.442456	0.214382	2.06387	0.0390304	0.073401
g5914	553.402	-0.0604274	0.202773	-0.298005	0.7657	0.828176
g202	41.6174	-0.251674	0.360019	-0.699057	0.484517	0.584208
g3795	3.8381	-3.802	1.3059	-2.9114	0.00359813	0.00929769
g2811	1090.86	0.983692	0.396228	2.48264	0.0130411	0.0286618
g6362	213.857	-0.33963	0.223239	-1.52137	0.128167	0.198953
g2199	12414	-1.75862	0.184763	-9.51821	1.76195e-21	1.20168e-19
g4746	9402.78	-1.41297	0.260506	-5.42394	5.8299e-08	4.73108e-07
g89	22.1022	-1.55653	0.526306	-2.95745	0.00310191	0.00816017
g6463	30703.8	1.22362	1.62895	0.751172	#N/A	#N/A
g5575	3300.82	-1.55314	0.190127	-8.16899	3.10991e-16	1.03842e-14
g652	186.591	-0.0514916	0.256839	-0.200483	0.841103	0.885001
g2040	35.4682	2.07223	0.454175	4.56261	5.05206e-06	2.70809e-05
g765	499.113	-0.249657	0.390075	-0.640023	0.522157	0.620261
g6005	354.478	0.549645	0.204002	2.69432	0.00705332	0.0167477
g2675	1007.8	-0.165017	0.185517	-0.8895	0.373734	0.475966
g483	211.329	0.451325	0.200281	2.25345	0.0242306	0.0488497
g4823	9565.79	-2.06112	0.518911	-3.972	7.12707e-05	0.000289371
g6066	936.702	0.317036	0.222782	1.42308	0.154714	0.232725
g3299	232.052	-0.407399	0.218909	-1.86104	0.0627382	0.109759
g1695	742.52	0.708788	0.213844	3.31451	0.000918032	0.00279463
g5353	154.027	-3.68978	0.399689	-9.23163	2.66548e-20	1.55349e-18
g5566	274.587	0.181459	0.207158	0.875942	0.381061	0.483185
g4241	1019.25	-1.19473	0.289465	-4.12737	3.66943e-05	0.00015949
g1098	172.514	1.51321	0.275728	5.48805	4.06394e-08	3.39686e-07
g6288	195.784	-0.334827	0.219778	-1.52347	0.12764	0.198184
g1574	1484.63	-0.220229	0.226559	-0.972061	0.33102	0.433893
g623	702.723	-0.205737	0.190765	-1.07848	0.280818	0.378618
g1488	126.438	0.354623	0.272085	1.30335	0.192455	0.277764
g5312	1630.03	-1.25077	0.191537	-6.53018	6.56894e-11	9.44248e-10
g3592	945.031	0.462468	0.211365	2.18801	0.028669	0.056215
g5636	128.876	1.10589	0.260356	4.24759	2.16081e-05	9.98052e-05
g442	1420.51	-0.113906	0.286314	-0.397838	0.69075	0.769353
g4502	325.822	0.485851	0.207972	2.33613	0.0194843	0.0404907
g2871	74.6604	0.618604	0.377946	1.63675	0.101682	0.164161
g2657	58184.1	-1.84366	0.219846	-8.38614	5.02382e-17	1.83632e-15
g4971	487.495	-0.415538	0.213184	-1.9492	0.0512719	0.0926188
g1648	161.642	1.3232	0.315478	4.19427	2.73752e-05	0.000123113
g5692	2728.88	-2.49893	0.275865	-9.05851	1.32244e-19	6.67574e-18
g3873	31258.5	1.23955	1.62653	0.762081	#N/A	#N/A
g5446	206.965	0.299949	0.220643	1.35943	0.17401	0.256216
g4527	216.132	0.838157	0.396247	2.11524	0.0344096	0.0659492
g2160	80.0348	-0.999899	0.307266	-3.25418	0.0011372	0.00336904
g6201	159.935	-0.516336	0.336936	-1.53244	0.125413	0.195436
g2531	371.04	0.575013	0.246181	2.33573	0.0195051	0.0405208
g3462	1221.46	0.705232	0.265922	2.65203	0.00800101	0.018707
g4288	6605.56	-0.39954	0.210354	-1.89937	0.0575159	0.102142
g3262	1186.86	-0.263446	0.248402	-1.06056	0.288888	0.386962
g5193	414.91	0.039365	0.21572	0.182482	0.855205	0.895722
g1744	231.53	-1.50821	0.402254	-3.74939	0.000177266	0.000648177
g113	95.576	0.50778	0.368945	1.3763	0.168728	0.249804
g1578	9738.04	-1.43414	0.275897	-5.19808	2.01352e-07	1.45696e-06
g5900	3018.23	0.0138409	0.465378	0.0297412	0.976273	0.981941
g3526	544.059	-0.299774	0.175577	-1.70736	0.0877545	0.145524
g5410	1016.83	-0.56951	0.197058	-2.89007	0.00385154	0.00985718
g1440	18.4338	-2.7265	0.687772	-3.96425	7.36273e-05	0.000297808
g4146	825.639	-0.916804	0.234825	-3.9042	9.45358e-05	0.000372174
g2168	336.435	0.150551	0.266813	0.564257	0.572579	0.665604
g5048	1007.44	-0.160644	0.175526	-0.915213	0.36008	0.462619
g1495	430.39	-0.301255	0.173034	-1.74101	0.0816818	0.137048
g3251	802.73	0.507198	0.211508	2.398	0.0164847	0.0351809
g3164	302.437	-0.598824	0.205473	-2.91437	0.00356407	0.00921713
g4999	2776.8	-0.269269	0.18272	-1.47367	0.140569	0.21462
g5128	5716.99	-1.10166	0.421819	-2.61168	0.00900994	0.0207481
g5847	323.168	-1.11176	0.330513	-3.36374	0.000768948	0.00238728
g5965	390.018	-0.268771	0.181314	-1.48235	0.138248	0.211579
g1117	17.055	-0.15078	0.525397	-0.286982	0.774126	0.835062
g2075	261.538	1.42391	0.312912	4.55051	5.35166e-06	2.83315e-05
g4849	46.8721	-0.00155379	0.379539	-0.00409388	0.996734	0.998256
g2583	1200.16	0.427353	0.243102	1.75792	0.0787615	0.133159
g707	353.197	-0.413985	0.283987	-1.45776	0.144906	0.220401
g2339	223.199	0.972195	0.24084	4.03668	5.42121e-05	0.000227308
g3930	235.999	0.29854	0.360706	0.827655	0.407866	0.510759
g2219	7262.13	-0.753624	0.209104	-3.60406	0.000313287	0.00107867
g2525	309.85	-0.380305	0.211636	-1.79698	0.072339	0.123825
g1910	1485.91	-0.342346	0.211414	-1.61932	0.105379	0.169065
g666	536.63	-0.0364622	0.232108	-0.157092	0.875173	0.910094
g1944	305.329	-0.336186	0.345464	-0.973143	0.330482	0.433365
g2121	613.912	0.452005	0.220139	2.05327	0.0400463	0.0750912
g564	18023	-1.339	0.335237	-3.99418	6.49181e-05	0.000266789
g39	405.646	0.388044	0.223993	1.73239	0.083204	0.139202
g1727	5515.26	-0.213886	0.170623	-1.25355	0.210004	0.298986
g5343	1856.9	-0.182312	0.243665	-0.74821	0.454333	0.555865
g4792	148.14	-0.0487474	0.267891	-0.181968	0.855608	0.895999
g1809	434.126	0.231036	0.209937	1.1005	0.271115	0.367856
g1819	508.578	0.633661	0.2356	2.68956	0.00715453	0.0169566
g2441	113.326	1.33912	0.256409	5.22258	1.76448e-07	1.28868e-06
g1031	533.074	0.641067	0.186017	3.44628	0.000568356	0.00182187
g4095	424.285	0.0434875	0.235525	0.184641	0.853511	0.894094
g158	178.264	1.38683	0.264544	5.24233	1.58563e-07	1.16979e-06
g5574	15708.4	-2.56799	0.371344	-6.9154	4.66558e-12	8.1948e-11
g3988	1656.4	-1.11193	0.155705	-7.14128	9.24671e-13	1.82965e-11
g6292	357.251	0.51765	0.252953	2.04643	0.040714	0.0760051
g548	107.159	-1.36546	0.27073	-5.04363	4.56778e-07	3.03462e-06
g84	45.9219	1.48325	0.424701	3.49244	0.000478621	0.00156713
g2721	28.8096	-1.45539	0.480734	-3.02744	0.00246634	0.00665756
g5131	882.003	0.330113	0.217605	1.51703	0.129259	0.200349
g265	5031.26	0.197013	0.160164	1.23006	0.218673	0.309268
g3456	371.002	-0.40942	0.251496	-1.62794	0.103538	0.166696
g3214	950.418	-0.17492	0.213491	-0.819333	0.412597	0.515525
g1030	111.496	1.71801	0.248535	6.91254	4.76041e-12	8.33852e-11
g469	645.014	0.452371	0.217378	2.08103	0.0374312	0.070788
g4588	1030.31	0.295009	0.189381	1.55776	0.119291	0.187681
g2810	229.69	0.200859	0.296036	0.678493	0.497459	0.596138
g6332	209.595	1.97447	0.259914	7.59663	3.03935e-14	7.54935e-13
g4154	292.492	-0.900609	1.00446	-0.896608	0.369928	0.472715
g2008	534.032	1.01365	0.23925	4.23677	2.26758e-05	0.000104361
g1851	518.625	-0.119207	0.23218	-0.513423	0.607656	0.697704
g191	60.2183	0.0874312	0.27084	0.322815	0.746835	0.812621
g5992	246.31	-0.129737	0.203688	-0.636939	0.524165	0.621609
g4210	1623.89	0.223355	0.296707	0.752779	0.451583	0.553429
g4830	2.56871	-2.67524	1.41652	-1.8886	0.0589461	0.10448
g698	616.031	-1.46006	0.216634	-6.73977	1.58638e-11	2.56178e-10
g615	632.866	-0.837566	0.219172	-3.8215	0.000132642	0.0005011
g730	65.3382	-0.84963	0.32739	-2.59516	0.00945457	0.0216321
g310	1260.73	1.03696	0.201912	5.13569	2.81116e-07	1.97614e-06
g3632	218.071	-0.626065	0.272394	-2.29838	0.0215401	0.0440771
g4980	263.88	0.154005	0.209946	0.733545	0.463226	0.56384
g107	167.944	0.913791	0.231856	3.9412	8.10765e-05	0.00032365
g1359	641.094	0.101171	0.235786	0.429078	0.667867	0.749381
g2014	2.79482	-3.38232	1.38168	-2.44797	0.0143663	0.0310842
g189	264.975	1.14951	0.24033	4.78305	1.72653e-06	1.02584e-05
g226	367.439	-0.770148	0.356975	-2.15743	0.0309722	0.0600794
g2194	1318.42	-1.65881	0.197813	-8.38573	5.04121e-17	1.83632e-15
g384	19.6364	-0.323937	0.450062	-0.719761	0.471672	0.571624
g771	124.248	0.899266	0.252726	3.55827	0.000373311	0.00125698
g3208	2844.86	0.614757	0.237023	2.59366	0.00949607	0.0217038
g3855	189.139	0.301743	0.213037	1.41639	0.156662	0.235102
g627	115.204	0.325495	0.290925	1.11883	0.263213	0.359264
g3057	157.961	-0.507614	0.269819	-1.88131	0.0599296	0.105859
g6246	775.088	0.96455	0.338648	2.84823	0.00439627	0.0110385
g3904	1040.57	-0.627771	0.290898	-2.15804	0.0309244	0.0600049
g289	156.024	0.66222	0.268716	2.46439	0.0137247	0.0299589
g3734	52.9298	-0.330331	0.464511	-0.711139	0.476998	0.57677
g4386	314.362	0.562405	0.21614	2.60204	0.00926716	0.0212428
g1476	146.482	1.27554	0.229647	5.55434	2.7866e-08	2.45465e-07
g3782	922.412	-1.07073	0.203316	-5.26635	1.39161e-07	1.04225e-06
g3858	386.655	0.148991	0.240075	0.620603	0.534861	0.631142
g1541	1588.27	-1.05847	0.218878	-4.83588	1.32558e-06	8.09484e-06
g5884	3362.05	-0.897276	0.238099	-3.76849	0.000164235	0.00060408
g234	84.2613	-0.228014	0.274095	-0.831879	0.405477	0.508119
g6356	648.887	-0.75636	0.378893	-1.99624	0.0459083	0.0843078
g2527	519.127	0.0972462	0.176501	0.550965	0.581658	0.673714
g2739	469.133	-1.05259	0.228356	-4.60945	4.0374e-06	2.21418e-05
g6412	631.932	0.866781	0.215512	4.02197	5.77142e-05	0.000239836
g3916	334.676	-1.49702	0.402764	-3.71686	0.000201716	0.000726925
g3642	77.561	0.15497	0.432096	0.358646	0.71986	0.791599
g3160	3169.74	-0.128809	0.294462	-0.437437	0.661794	0.744214
g1979	427.934	0.0142457	0.17268	0.0824975	0.934251	0.952526
g3322	590.221	0.0896378	0.218367	0.410491	0.681445	0.761371
g4785	24128.4	-1.6839	0.246133	-6.84141	7.84188e-12	1.32301e-10
g314	1432.68	-1.54111	0.174533	-8.82987	1.04802e-18	4.79918e-17
g4675	50.9787	-1.97428	0.361979	-5.45411	4.9219e-08	4.05583e-07
g4247	29.0575	-1.1762	0.382146	-3.07789	0.00208471	0.00575833
g4402	2609.53	-0.629257	0.203196	-3.09679	0.00195626	0.00542926
g1438	306.198	1.01908	0.351658	2.89793	0.00375632	0.00965138
g1093	387.338	1.28316	0.264079	4.859	1.1798e-06	7.26897e-06
g5899	2348.06	-3.1807	0.3161	-10.0623	8.10575e-24	7.5313e-22
g568	16.5407	-2.33282	0.552184	-4.22472	2.39234e-05	0.000109474
g1082	468.155	0.342992	0.306056	1.12068	0.262422	0.358413
g6072	110.492	-1.60143	0.430436	-3.72048	0.000198842	0.000718185
g5134	352.102	0.929151	0.189739	4.897	9.73101e-07	6.10545e-06
g1584	1463.65	-0.600899	0.203328	-2.95531	0.00312353	0.00821032
g6451	1.36809	-3.08112	1.90842	-1.61449	0.106421	0.170523
g774	372.149	1.3031	0.250014	5.21212	1.86691e-07	1.357e-06
g1766	1866.56	-1.04687	0.184019	-5.68895	1.2782e-08	1.20776e-07
g4513	5951.77	1.31998	0.346636	3.80797	0.000140111	0.00052591
g5818	262.904	0.203852	0.317718	0.641614	0.521124	0.619378
g6285	262.355	1.02506	0.226468	4.5263	6.00253e-06	3.14397e-05
g5067	12870.6	-0.520579	0.234643	-2.2186	0.0265142	0.0526914
g3405	1565.38	-0.399535	0.300246	-1.33069	0.183291	0.266942
g1392	36.0875	-0.353381	0.376153	-0.939459	0.347495	0.45015
g3167	271.303	-0.377575	0.188339	-2.00477	0.0449877	0.0829021
g4274	1755.79	-1.62111	0.239594	-6.76608	1.3232e-11	2.16404e-10
g647	5635.87	-2.29612	0.247528	-9.27621	1.75616e-20	1.04248e-18
g3197	77.4484	-1.03651	0.286945	-3.61221	0.000303596	0.00105095
g1222	106.996	1.81145	0.275068	6.58548	4.5342e-11	6.72887e-10
g3723	5990.12	-0.644298	0.19482	-3.30715	0.000942492	0.00285824
g2158	1175.44	-0.995231	0.296756	-3.3537	0.000797387	0.00246245
g1824	438.698	0.438646	0.222072	1.97524	0.0482406	0.0880109
g5161	232.681	0.623321	0.29737	2.09612	0.0360718	0.0687036
g5542	906.007	-0.530143	0.195465	-2.71221	0.00668353	0.0159524
g1930	173.867	0.115549	0.240293	0.480867	0.630611	0.717835
g1551	513.126	0.569655	0.258383	2.2047	0.0274755	0.0542654
g1423	578.761	-0.647767	0.205948	-3.14529	0.0016592	0.00470045
g3625	484.106	-0.223128	0.224817	-0.992487	0.32096	0.423042
g1235	219.244	0.475906	0.216576	2.19741	0.0279913	0.0551651
g1465	334.103	-0.128057	0.20051	-0.638659	0.523045	0.620971
g726	3142.81	-0.808372	0.238095	-3.39517	0.00068587	0.00215334
g1306	152.062	0.616068	0.242776	2.5376	0.0111615	0.0250987
g3958	219.668	1.26394	0.465726	2.7139	0.00664959	0.015895
g4766	299.142	0.745596	0.235869	3.16106	0.00157199	0.00447713
g1303	304.405	-0.271894	0.21105	-1.2883	0.197643	0.284141
g4796	137.469	0.380278	0.22443	1.69442	0.0901854	0.148626
g6202	632.823	0.253043	0.221296	1.14346	0.25285	0.347465
g5023	2074.27	-0.0223004	0.16504	-0.135121	0.892516	0.92483
g1353	232.976	-1.25564	0.27252	-4.60754	4.0747e-06	2.23273e-05
g2327	185.771	1.43263	0.223959	6.39686	1.58608e-10	2.114e-09
g6268	1151.88	0.0916751	0.268205	0.341809	0.732494	0.801506
g2904	249.722	-0.0629633	0.281907	-0.223348	0.823265	0.872245
g1583	160.981	0.118618	0.310826	0.38162	0.702743	0.779461
g5322	312.063	-1.1318	0.239596	-4.7238	2.3148e-06	1.33937e-05
g5483	3140.51	-0.595977	0.293492	-2.03064	0.0422914	0.0786569
g1026	485.519	0.0222966	0.303527	0.0734584	0.941441	0.958181
g5709	791.353	0.875853	0.285301	3.06993	0.00214108	0.00589624
g3433	18385.2	-0.262575	0.335475	-0.782695	0.433806	0.535967
g2291	413.489	-0.385502	0.193301	-1.99432	0.0461176	0.0846436
g4281	1801.75	0.764808	0.401106	1.90675	0.056553	0.10072
g809	189.334	2.45671	0.345233	7.11609	1.11033e-12	2.15707e-11
g3631	35.5537	-0.261971	0.41551	-0.630481	0.52838	0.625336
g918	2034.54	-0.413358	0.245841	-1.6814	0.0926848	0.151931
g1829	262.673	-1.45176	0.201312	-7.21152	5.53314e-13	1.14061e-11
g1740	652.098	-1.52924	0.223443	-6.844	7.70119e-12	1.3027e-10
g4111	129.774	-0.270764	0.311249	-0.86993	0.384339	0.486667
g1704	435.192	0.406717	0.212788	1.91137	0.0559565	0.0997601
g2415	415.133	0.130792	0.251975	0.519068	0.603713	0.694367
g4853	246.768	0.372904	0.256184	1.45561	0.145501	0.221201
g2734	2727.6	-0.669676	0.147523	-4.53947	5.63966e-06	2.9709e-05
g5498	523.902	-0.835646	0.248674	-3.36041	0.000778281	0.00240925
g1615	455.507	-1.60733	0.307535	-5.22648	1.72769e-07	1.26585e-06
g4637	478.823	0.332361	0.246195	1.34999	0.177019	0.259975
g2770	20.6952	-1.48429	0.454311	-3.26713	0.00108643	0.00323508
g97	1167.22	0.191651	0.187782	1.0206	0.307442	0.407402
g180	43.8846	-0.474042	0.380005	-1.24746	0.212229	0.301819
g1105	8603.56	-1.34013	0.302837	-4.42526	9.63259e-06	4.81705e-05
g2428	448.564	0.504894	0.338227	1.49277	0.135498	0.208267
g6087	709.834	-1.68423	0.167552	-10.052	9.0003e-24	8.12689e-22
g1270	2120.71	1.30652	0.276313	4.72841	2.26286e-06	1.3105e-05
g4553	88.1188	-0.0137371	0.27248	-0.050415	0.959792	0.969797
g1680	106.494	0.0697936	0.311794	0.223845	0.822878	0.872123
g841	250.907	0.518888	0.248993	2.08395	0.0371649	0.0704506
g5928	2768.59	2.56327	0.326602	7.8483	4.21704e-15	1.19099e-13
g4328	4132.11	-1.26541	0.224717	-5.63114	1.7902e-08	1.64662e-07
g3481	111.024	-0.633854	0.366999	-1.72712	0.0841453	0.140447
g1211	169.669	-0.113413	0.236742	-0.479057	0.631898	0.718318
g4057	1512.34	-0.665655	0.187786	-3.54476	0.000392974	0.00131559
g4245	5260.73	-0.0235059	0.327844	-0.0716985	0.942842	0.958997
g4355	204.688	0.708185	0.201322	3.51768	0.000435345	0.0014394
g935	102.048	0.474808	0.328971	1.44331	0.148932	0.225403
g4113	977.24	0.687086	0.200246	3.4312	0.000600914	0.00191665
g1753	1088.56	0.13511	0.234974	0.574997	0.565293	0.658807
g3281	626.08	-0.0712033	0.211928	-0.335979	0.736887	0.804527
g284	842.859	-1.08079	0.214049	-5.04926	4.43528e-07	2.95578e-06
g3769	371.074	0.565397	0.218658	2.58576	0.00971643	0.022168
g1792	343.801	1.02109	0.242393	4.21253	2.52523e-05	0.000114981
g577	549.128	-0.795894	0.272331	-2.92252	0.00347209	0.00900104
g2851	41.8004	1.02708	0.339698	3.02351	0.0024986	0.00673312
g2178	2160.45	-0.849915	0.203948	-4.16732	3.08207e-05	0.000136458
g2836	2628.77	-0.0848947	0.167259	-0.507565	0.611758	0.700854
g5568	83.8971	-0.16773	0.345577	-0.485361	0.62742	0.715219
g4145	3743.1	-1.72378	0.288104	-5.9832	2.1879e-09	2.34168e-08
g1414	21904.2	-1.38862	0.258351	-5.37492	7.66148e-08	6.04899e-07
g3028	33.4141	-0.484581	0.423821	-1.14336	0.252889	0.347465
g3040	160.537	-0.502178	0.232885	-2.15633	0.0310578	0.0601908
g3931	998.991	-0.540438	0.224449	-2.40784	0.0160471	0.0342926
g1471	251.351	0.275094	0.206804	1.33022	0.183446	0.267106
g4674	452.365	0.116544	0.183944	0.633586	0.526351	0.623625
g1053	1656.23	-0.315545	0.205111	-1.53841	0.123949	0.193577
g3113	786.415	0.107408	0.271352	0.395827	0.692233	0.77047
g2551	676.795	0.649279	0.173686	3.73824	0.000185316	0.000674651
g4763	1147.23	0.139929	0.32805	0.426547	0.669709	0.750744
g791	411.542	-0.903657	0.315908	-2.8605	0.00422969	0.0107095
g2342	217.457	1.30035	0.335829	3.87205	0.000107925	0.000418578
g1841	290.199	0.892858	0.211878	4.21402	2.50863e-05	0.000114387
g5727	4219.49	-0.55942	0.214816	-2.60418	0.00920942	0.021124
g3803	784.917	-0.618828	0.20618	-3.0014	0.00268741	0.00718544
g2983	64.8177	-1.0323	0.283548	-3.64067	0.000271934	0.000949424
g5717	75.4298	0.6455	0.288562	2.23695	0.0252895	0.0506562
g456	9419.86	-3.9794	0.952646	-4.17721	2.95105e-05	0.000131383
g964	2743.02	-0.152001	0.172817	-0.879549	0.379104	0.481465
g1390	439.473	0.335673	0.254161	1.32071	0.186599	0.270836
g4631	3836.79	-2.22798	0.35164	-6.33595	2.35876e-10	3.03655e-09
g1817	6955.81	-1.14049	0.473784	-2.4072	0.0160753	0.0343414
g6406	378.012	1.22008	0.204103	5.97777	2.26209e-09	2.41704e-08
g2877	611.989	-0.093375	0.224163	-0.416548	0.677009	0.757338
g5222	1396.81	2.4279	0.372353	6.52043	7.01084e-11	1.00104e-09
g100	303.935	1.3258	0.185994	7.12818	1.01705e-12	1.9879e-11
g128	544.895	0.19986	0.192408	1.03873	0.29893	0.397496
g1814	2647.31	-0.659894	0.233802	-2.82244	0.00476595	0.0118108
g3139	684.613	-0.0744495	0.203799	-0.365308	0.714882	0.787746
g5802	1138.52	-0.868317	0.244135	-3.55671	0.000375535	0.00126248
g2271	256.068	-0.804165	0.233872	-3.43849	0.000584973	0.00186859
g3409	373.584	0.473594	0.191787	2.46937	0.013535	0.0296255
g404	6087.69	-1.04372	0.19706	-5.29646	1.18068e-07	9.02184e-07
g4729	10626.5	-0.719207	0.145287	-4.95027	7.41104e-07	4.73701e-06
g5191	551.683	0.359687	0.174744	2.05836	0.0395553	0.0742792
g3810	3870.99	-0.173209	0.265045	-0.653507	0.51343	0.611425
g5943	471.67	-0.42744	0.201764	-2.11851	0.0341321	0.0654368
g1311	146.735	-0.234589	0.294824	-0.795691	0.426212	0.528586
g3619	2302.34	-0.318044	0.310035	-1.02583	0.30497	0.404712
g5657	1316.91	-1.94072	0.545294	-3.55903	0.000372223	0.00125464
g4571	453.658	-0.972953	0.282888	-3.43936	0.00058309	0.00186351
g2047	439.748	1.57038	0.195377	8.0377	9.1543e-16	2.82155e-14
g4097	575.563	0.302175	0.19681	1.53537	0.124694	0.194505
g898	305.266	1.17259	0.244866	4.78869	1.67872e-06	1.00021e-05
g1717	171.831	-1.03596	0.228715	-4.52949	5.91253e-06	3.1019e-05
g751	195.968	1.04925	0.219606	4.77786	1.77167e-06	1.05071e-05
g4489	329.777	0.38083	0.324615	1.17317	0.240726	0.334191
g3498	1765.61	-0.0137067	0.170114	-0.0805734	0.935781	0.953686
g5940	637.907	0.437567	0.23544	1.85851	0.0630967	0.110222
g152	280.249	0.282309	0.227159	1.24278	0.213949	0.303793
g1599	1878.78	-0.708028	0.303183	-2.33531	0.0195271	0.0405533
g5627	75.1862	0.800075	0.301719	2.65172	0.00800818	0.0187101
g2108	0.604182	-3.00335	2.55598	-1.17503	0.239983	0.333376
g2533	69.7433	-1.03771	0.312564	-3.32	0.000900184	0.00274291
g4119	7.60197	-1.07341	0.692211	-1.55069	0.120975	0.189905
g3273	626.419	1.11863	0.204926	5.4587	4.7964e-08	3.96259e-07
g1950	1960.32	-1.20624	0.175989	-6.85408	7.17746e-12	1.22055e-10
g2354	111730	-1.17648	0.266847	-4.40882	1.03934e-05	5.1693e-05
g1428	452.618	1.18238	0.193449	6.11208	9.83402e-10	1.12985e-08
g2135	197.751	0.528513	0.195637	2.7015	0.00690271	0.0164205
g2103	1.43116	-4.24115	1.74317	-2.433	0.0149742	0.0321822
g4224	441.676	-0.107622	0.180788	-0.595295	0.551647	0.645955
g2715	480.822	1.00915	0.189568	5.32341	1.01838e-07	7.83771e-07
g2534	1164.87	-0.614396	0.351004	-1.7504	0.08005	0.134734
g5655	254.588	-0.162004	0.21388	-0.757452	0.448779	0.550856
g1168	37504	0.388589	0.332045	1.17029	0.241883	0.335507
g3675	376.124	-2.53177	0.305774	-8.27986	1.23318e-16	4.2967e-15
g4965	1794.21	0.0439716	0.2551	0.17237	0.863147	0.901243
g5915	522.845	-0.0123824	0.242926	-0.0509717	0.959348	0.969765
g1068	113.112	1.51648	0.333498	4.5472	5.4365e-06	2.87569e-05
g1907	1368.15	-0.342838	0.199746	-1.71637	0.0860951	0.143105
g1297	66.7642	-0.0794304	0.287951	-0.275847	0.782666	0.841891
g520	3424.2	-1.59716	0.258526	-6.17793	6.49457e-10	7.71049e-09
g5537	199.122	-0.977489	0.238344	-4.10117	4.11063e-05	0.000176867
g1077	1382.29	0.39964	0.25326	1.57798	0.114569	0.181308
g2778	58.0853	-3.48246	0.360228	-9.66739	4.14838e-22	3.24332e-20
g5605	52.5622	-0.203265	0.389051	-0.522464	0.601347	0.692118
g1089	3568.02	-0.537966	0.356247	-1.51009	0.13102	0.202549
g5976	543.38	-0.294138	0.229978	-1.27898	0.200903	0.287948
g5296	2023.51	0.319491	0.234566	1.36205	0.173181	0.255174
g311	956.83	-0.23973	0.188194	-1.27384	0.20272	0.290291
g2254	457.326	0.0523469	0.243915	0.214611	0.83007	0.877425
g2053	490.809	-1.02449	0.27031	-3.79005	0.000150618	0.000560101
g3995	718.712	0.314563	0.21764	1.44533	0.148364	0.224702
g4332	478.601	0.570722	0.242474	2.35375	0.0185851	0.0389504
g2298	8.54481	-2.11448	0.694333	-3.04535	0.00232413	0.00632429
g2173	102.139	1.38037	0.298043	4.63146	3.63093e-06	2.007e-05
g1652	469.598	-0.402347	0.288531	-1.39447	0.163177	0.242946
g5234	2797.24	-0.611338	0.190031	-3.21705	0.00129515	0.00377627
g3620	1387.01	0.19343	0.241815	0.799908	0.423764	0.525891
g65	236.366	0.418208	0.225323	1.85604	0.0634477	0.110744
g3886	449.191	0.48005	0.228917	2.09705	0.0359889	0.068566
g2903	7666.6	-0.332004	0.192741	-1.72254	0.0849717	0.141642
g5141	584.175	-0.401835	0.256412	-1.56715	0.11708	0.184813
g3130	109.731	1.48696	0.307487	4.83585	1.32578e-06	8.09484e-06
g503	3776.2	0.375188	0.230768	1.62583	0.103987	0.167292
g4295	333.631	0.791475	0.184469	4.29055	1.78228e-05	8.39545e-05
g995	310.517	3.02763	0.333603	9.07555	1.131e-19	5.84748e-18
g3868	30977.8	1.23748	1.62843	0.759921	#N/A	#N/A
g3852	386.132	-0.601513	0.211509	-2.84391	0.0044563	0.0111555
g2530	120.727	-0.23721	0.268626	-0.883047	0.377211	0.479631
g5788	562.329	-0.620911	0.267177	-2.32397	0.020127	0.0415972
g326	156.802	0.326442	0.237204	1.37621	0.168757	0.249804
g4941	4080	-1.3641	0.18654	-7.31263	2.6196e-13	5.63566e-12
g5014	281.668	-0.201537	0.226459	-0.889947	0.373494	0.475849
g4963	223.761	0.165684	0.212954	0.778025	0.436554	0.538221
g638	13357.7	-0.385052	0.215564	-1.78626	0.0740579	0.126373
g3459	116345	-1.2832	0.216939	-5.91506	3.31761e-09	3.46969e-08
g3054	878.712	0.226991	0.184656	1.22927	0.218972	0.309554
g1533	417.445	-0.50158	0.237565	-2.11134	0.0347434	0.0664696
g1011	667.162	0.209104	0.173932	1.20222	0.229279	0.321854
g1561	573.585	0.254249	0.183958	1.3821	0.166941	0.247654
g5283	458.472	0.848227	0.175262	4.83978	1.29985e-06	7.95926e-06
g5799	997.591	0.463625	0.27588	1.68053	0.0928541	0.152092
g6289	240.528	-0.678118	0.349726	-1.939	0.0525012	0.0944933
g2266	243.476	-0.375075	0.249791	-1.50156	0.133211	0.205441
g6308	233.974	1.10947	0.25722	4.31331	1.60827e-05	7.65448e-05
g3554	46.479	0.468845	0.307563	1.52438	0.127413	0.197926
g3140	819.812	1.2354	0.187205	6.59921	4.13368e-11	6.19182e-10
g2310	1999.57	-0.299916	0.317008	-0.946085	0.344105	0.446889
g6205	275.319	0.968344	0.226716	4.27117	1.94447e-05	9.07937e-05
g1839	166.087	0.0622405	0.247213	0.251769	0.80122	0.855336
g819	377.162	-0.36745	0.221904	-1.6559	0.0977425	0.15893
g4092	492.442	-0.280953	0.23583	-1.19134	0.233521	0.326664
g1258	337.321	0.196242	0.362417	0.541481	0.588176	0.680036
g5993	2892.55	-0.400236	0.222535	-1.79853	0.072093	0.123547
g1545	725.708	-2.59479	0.298294	-8.69878	3.35471e-18	1.4338e-16
g4977	95.4182	0.837889	0.292879	2.86087	0.00422476	0.0107013
g2493	45.7408	0.183481	0.376936	0.48677	0.626421	0.714207
g5465	5808.96	-2.62617	0.290094	-9.05284	1.39299e-19	6.9769e-18
g3463	259.804	0.20324	0.231967	0.876158	0.380944	0.483185
g4472	240.31	1.05504	0.271336	3.88831	0.000100943	0.000394599
g1943	154.409	-0.951147	0.254222	-3.7414	0.000183001	0.000667361
g1630	1777.93	-0.67909	0.226737	-2.99506	0.00274389	0.00732045
g2419	4784.81	-1.55176	1.1781	-1.31717	#N/A	#N/A
g6123	434.075	0.643978	0.254987	2.52553	0.0115523	0.0258325
g3203	86.2163	0.36988	0.264856	1.39653	0.162554	0.242287
g3744	473.238	0.296235	0.197937	1.49661	0.134494	0.206921
g828	281.097	0.0549449	0.237691	0.231161	0.81719	0.868025
g3240	124.869	1.01675	0.285728	3.55847	0.000373024	0.00125668
g4267	437.121	-1.79137	0.280381	-6.38906	1.66907e-10	2.21083e-09
g2239	423.007	1.01169	0.173761	5.82234	5.80307e-09	5.83126e-08
g6185	10569.6	-0.65866	0.241071	-2.73223	0.00629073	0.0151176
g5600	31198.1	1.2364	1.61982	0.7633	#N/A	#N/A
g594	439.003	0.291046	0.2212	1.31576	0.188256	0.272933
g5039	737.592	-0.129632	0.199742	-0.648996	0.516341	0.614262
g2776	0.709316	-2.05202	2.23582	-0.917791	0.358728	0.461438
g1632	792.056	-0.021679	0.179143	-0.121015	0.903679	0.931729
g2462	523.323	0.603082	0.311586	1.93552	0.0529263	0.0951783
g3366	368.509	1.37892	0.202095	6.82313	8.90769e-12	1.49888e-10
g280	26827.7	0.288664	0.53401	0.54056	0.588811	0.680293
g3905	128.412	-0.329262	0.352464	-0.934172	0.350215	0.452667
g471	1002.62	-0.247555	0.236335	-1.04747	0.294882	0.393196
g4329	3689.12	-1.03087	0.199411	-5.16958	2.34624e-07	1.6676e-06
g2171	162.083	-0.377403	0.302147	-1.24907	0.211638	0.301113
g4042	353.356	0.486287	0.253218	1.92042	0.0548045	0.0981155
g5742	338.118	0.174853	0.215291	0.81217	0.416694	0.519228
g5345	1790.86	-0.308178	0.162185	-1.90016	0.0574117	0.102042
g5906	5743.76	1.12293	0.327429	3.42954	0.00060461	0.0019246
g3104	383.786	0.134928	0.21586	0.625074	0.531923	0.628253
g4315	2054.01	-0.29019	0.305697	-0.949275	0.342481	0.445183
g4137	1258.69	-0.929076	0.262444	-3.54009	0.000399995	0.00133422
g394	5533.94	-0.568783	0.239183	-2.37803	0.0174056	0.0368639
g5147	494.684	-0.792309	0.294766	-2.68793	0.00718971	0.0170211
g3141	860.584	-0.390512	0.244041	-1.60019	0.109556	0.174718
g5958	323.729	-0.753269	0.351475	-2.14316	0.0320999	0.0620792
g5954	505.569	-1.03048	0.216315	-4.76381	1.89976e-06	1.12045e-05
g740	41.5075	0.992926	0.393527	2.52315	0.011631	0.0259904
g4278	510.031	1.31023	0.225094	5.82079	5.85686e-09	5.8761e-08
g306	268.903	-0.576825	0.274828	-2.09886	0.0358289	0.0683019
g563	1288.41	-1.43031	0.265187	-5.39357	6.90706e-08	5.54208e-07
g3756	207.721	0.102755	0.280078	0.366881	0.713708	0.7874
g5015	46.1153	-0.393907	0.354116	-1.11237	0.26598	0.362346
g2927	33.2795	0.610166	0.378831	1.61066	0.107255	0.171645
g1701	1340.73	0.531861	0.16627	3.19877	0.00138015	0.00399464
g5851	705.355	-0.330656	0.242832	-1.36166	0.173304	0.255297
g2423	1618.79	1.30122	0.384614	3.38318	0.000716516	0.00224077
g2563	820.83	0.193614	0.162203	1.19365	0.232616	0.325753
g5948	511.061	-0.138584	0.287372	-0.482245	0.629632	0.716848
g3339	65.4183	-2.50785	0.340631	-7.36236	1.80681e-13	3.99429e-12
g4538	2600.46	-0.61754	0.233383	-2.64604	0.00814408	0.0189755
g437	1350.31	0.171923	0.338671	0.50764	0.611706	0.700854
g513	1689.34	-1.28044	0.167513	-7.64384	2.10845e-14	5.34279e-13
g3593	332.261	-0.152434	0.265382	-0.574392	0.565702	0.659164
g2798	356.775	1.46371	0.233392	6.27148	3.57633e-10	4.44339e-09
g3014	245.253	0.458293	0.21588	2.12291	0.0337617	0.0648236
g3754	210.665	0.0720627	0.265925	0.270989	0.7864	0.844632
g586	94.2829	-0.18876	0.294846	-0.640199	0.522043	0.620241
g5499	254.899	-0.615604	0.278331	-2.21177	0.0269823	0.0534934
g1239	462.077	0.750149	0.198338	3.78217	0.00015547	0.000576138
g1435	225.068	-0.30909	0.487445	-0.634104	0.526013	0.62334
g2665	239.974	-0.0389963	0.226224	-0.172379	0.86314	0.901243
g472	2870.3	0.104471	0.196872	0.530653	0.595659	0.68683
g3369	96.3917	-0.0401702	0.2991	-0.134304	0.893162	0.9252
g2896	932.306	-0.618378	0.34499	-1.79245	0.0730602	0.124804
g323	4008.27	0.708497	0.246447	2.87484	0.00404228	0.0102756
g4322	1038.06	0.52414	0.23548	2.22584	0.0260251	0.0518479
g154	3342.01	-0.0625066	0.266386	-0.234647	0.814483	0.866233
g537	166.538	0.0429863	0.202971	0.211785	0.832275	0.879089
g5811	717.462	0.0451044	0.253278	0.178082	0.858658	0.898459
g777	629.244	1.0626	0.172772	6.15029	7.73427e-10	9.04825e-09
g6316	327.582	0.441262	0.28768	1.53387	0.125063	0.194937
g5877	424.597	0.724803	0.228045	3.17833	0.00148128	0.00424708
g2648	245.134	0.655229	0.21848	2.99904	0.00270836	0.0072347
g3622	1720.89	-0.931596	0.236601	-3.93741	8.23641e-05	0.000327794
g5469	732.272	0.215884	0.257643	0.837917	0.402077	0.504544
g540	249.175	-0.171911	0.279539	-0.614979	0.538568	0.634116
g4456	23.3707	0.171993	0.404875	0.424804	0.670979	0.751905
g4745	186.871	0.266792	0.282907	0.943038	0.345662	0.448318
g5235	391.311	0.247555	0.216289	1.14456	0.252392	0.347079
g5562	161.483	-0.189305	0.220022	-0.860391	0.389574	0.491935
g5224	128.531	-0.444499	0.279563	-1.58998	0.111839	0.177783
g504	1176.47	-0.053882	0.267943	-0.201095	0.840624	0.884933
g2662	1602.14	0.562991	0.20173	2.79082	0.00525746	0.0129091
g436	153.241	1.47544	0.250802	5.88289	4.03154e-09	4.13539e-08
g792	152.877	-1.45697	0.235794	-6.17899	6.4512e-10	7.67322e-09
g3528	287.359	-0.590296	0.210949	-2.79829	0.00513736	0.0126529
g3566	2411.89	-1.58124	0.191545	-8.25521	1.51634e-16	5.2265e-15
g1796	57.7155	0.973036	0.376599	2.58374	0.00977344	0.0222781
g2680	2534.56	-0.401144	0.25908	-1.54834	0.121541	0.190514
g4583	1757.18	0.19367	0.339106	0.57112	0.567918	0.661361
g4107	436.491	-0.333028	0.192088	-1.73373	0.082966	0.13884
g4420	2887.08	-0.620375	0.306484	-2.02416	0.0429533	0.0796107
g2407	1258.88	-4.8839	0.826062	-5.91227	3.3743e-09	3.52323e-08
g1225	1598.88	0.977094	0.329915	2.96165	0.0030599	0.00807261
g3701	865.555	0.845806	0.27108	3.12014	0.00180766	0.00507395
g5157	1556.28	0.0173553	0.226376	0.0766657	0.93889	0.956495
g278	338.984	0.192955	0.19655	0.981708	0.326244	0.428684
g1036	1295.84	-0.329339	0.261336	-1.26021	0.207592	0.296211
g6259	2596.63	0.182302	0.320044	0.569614	0.568939	0.662213
g1188	1994.49	0.77041	0.394733	1.95172	0.0509709	0.092153
g3681	54.2677	-0.633526	0.328831	-1.9266	0.0540293	0.0968629
g6037	180.443	0.928225	0.260407	3.56452	0.000364522	0.00123498
g2081	1321.13	-0.885521	0.209252	-4.23183	2.31793e-05	0.000106449
g6415	24.3589	1.97897	0.68802	2.87633	0.00402328	0.0102479
g6141	12010.1	-0.34149	0.247614	-1.37912	0.167856	0.248758
g1481	2822.41	0.192561	0.206354	0.933159	0.350738	0.45316
g4995	1518.4	-0.770326	0.286871	-2.68527	0.00724714	0.0171318
g2147	1079.47	0.39974	0.199784	2.00086	0.0454074	0.0835314
g3089	427.879	0.485251	0.18921	2.56462	0.010329	0.023351
g4005	645.559	-0.351954	0.227213	-1.549	0.121381	0.190356
g4664	6639.25	-2.68087	0.263355	-10.1797	2.44306e-24	2.44726e-22
g1777	304.359	0.592819	0.268495	2.20793	0.027249	0.0539178
g3560	6071.32	-2.389	0.333719	-7.15873	8.14278e-13	1.63136e-11
g480	580.534	-1.18439	0.356245	-3.32464	0.00088533	0.00270536
g4810	575.211	-1.6622	0.263611	-6.3055	2.87274e-10	3.6183e-09
g4627	233.294	0.276125	0.234448	1.17777	0.23889	0.332361
g4	139.419	-1.36934	0.244233	-5.6067	2.06221e-08	1.87529e-07
g199	833.293	-0.0506264	0.162485	-0.311575	0.755363	0.819813
g2072	885.941	0.494275	0.207418	2.38299	0.0171725	0.0364305
g489	408.092	-0.505269	0.202648	-2.49334	0.0126548	0.027947
g4727	576.375	2.31152	0.239248	9.6616	4.38973e-22	3.3503e-20
g4266	769.646	-0.822751	0.274429	-2.99805	0.00271712	0.00725206
g4362	1252.07	-0.413797	0.294216	-1.40644	0.159594	0.238498
g3016	1421.12	3.40499	0.428142	7.95295	1.82122e-15	5.43064e-14
g2769	6.73675	-2.00539	0.803596	-2.49552	0.0125772	0.0277946
g1543	673.095	1.04737	0.204279	5.12716	2.94153e-07	2.0498e-06
g4885	1256.48	0.110605	0.193706	0.570998	0.568001	0.661361
g6074	160.278	0.470167	0.23986	1.96017	0.0499754	0.0906856
g2673	2532.04	-5.20422	0.332838	-15.6359	4.14601e-55	4.43001e-52
g1924	92.2334	-0.822725	0.311536	-2.64087	0.00826944	0.0192294
g2632	1018.82	-0.40829	0.218787	-1.86615	0.0620201	0.108875
g5565	1398.94	0.928362	0.213753	4.34316	1.4045e-05	6.78031e-05
g3719	430.374	0.420861	0.335649	1.25387	0.209889	0.298956
g519	40.1771	-1.03256	0.372187	-2.77431	0.0055319	0.0135002
g345	741.999	-0.049864	0.169536	-0.29412	0.768666	0.830595
g4156	63.9513	1.08782	0.333889	3.25802	0.00112193	0.00333459
g3574	370.832	1.36251	0.271498	5.01851	5.20747e-07	3.43468e-06
g6421	627.649	0.701552	1.20578	0.581823	#N/A	#N/A
g2777	26.3013	-1.85644	0.435791	-4.25992	2.04498e-05	9.50622e-05
g1150	813.895	-0.551229	0.269254	-2.04724	0.0406343	0.0759256
g496	1240.27	0.0522011	0.218004	0.23945	0.810757	0.863372
g4203	1667.27	-0.510892	0.185634	-2.75215	0.00592055	0.0143558
g4961	260.622	0.384863	0.200589	1.91867	0.0550266	0.0984581
g521	463.253	0.262062	0.197171	1.32911	0.183811	0.267577
g834	10203.5	-0.91171	0.239211	-3.81133	0.000138222	0.000520036
g2620	79.6574	0.601742	0.287328	2.09427	0.0362363	0.0689351
g4065	29240.3	-1.62024	0.208637	-7.76582	8.11163e-15	2.22238e-13
g4690	846.323	0.964361	0.250751	3.84589	0.000120118	0.000458106
g194	679.184	0.735353	0.182269	4.03443	5.4734e-05	0.000228748
g1660	106.284	0.4678	0.263201	1.77735	0.0755104	0.128442
g398	422.406	0.982865	0.27224	3.61029	0.000305853	0.00105705
g351	2924.81	-1.21687	0.267036	-4.55694	5.19043e-06	2.77068e-05
g5733	66.5847	-0.403234	0.435413	-0.926097	0.354396	0.457333
g1376	3444.88	0.610777	0.210965	2.89516	0.00378963	0.00971424
g6224	234.29	-1.06655	0.308339	-3.45901	0.000542168	0.00174753
g466	810.182	0.715025	0.305793	2.33827	0.0193734	0.0402995
g3280	37.1593	0.72441	0.386276	1.87537	0.0607419	0.107041
g595	126.88	0.0657472	0.295668	0.222369	0.824027	0.872758
g207	2695.63	0.717889	0.368846	1.94631	0.0516177	0.0930861
g210	592.286	0.315067	0.301443	1.0452	0.295932	0.394323
g397	1442.13	0.987416	0.248294	3.97681	6.98469e-05	0.000284522
g2300	0.410411	-2.4385	2.90729	-0.838752	0.401609	0.504055
g732	881.214	-1.71802	0.236187	-7.27396	3.49094e-13	7.36198e-12
g86	610.203	-0.354558	0.294787	-1.20276	0.229068	0.321629
g3403	65.1647	0.0946064	0.338271	0.279677	0.779726	0.839433
g5144	457.006	1.31218	0.23847	5.50248	3.74475e-08	3.15889e-07
g5428	705.786	0.0219596	0.22135	0.0992078	0.920973	0.943339
g5522	1886.26	-0.298351	0.253274	-1.17798	0.238805	0.33234
g4050	265.793	-1.88431	0.218405	-8.62759	6.26569e-18	2.59157e-16
g1484	1874.67	-0.011466	0.288514	-0.0397414	0.968299	0.976189
g825	150.24	0.753462	0.255144	2.95308	0.00314618	0.00825968
g5673	365.234	-0.127516	0.289578	-0.440352	0.659682	0.742099
g146	1157.69	-0.149475	0.334938	-0.446276	0.655398	0.738186
g413	20064.3	-3.86761	0.362414	-10.6718	1.37913e-26	1.7003e-24
g2311	6156.35	-0.211379	0.307077	-0.688357	0.491228	0.589953
g1690	93.5677	0.893824	0.37498	2.38366	0.0171417	0.0363771
g5783	193.146	1.21486	0.230066	5.28049	1.28836e-07	9.74015e-07
g1647	105.597	0.634345	0.304619	2.08242	0.0373042	0.0706104
g1706	3873.32	-0.455812	0.306623	-1.48656	0.137132	0.210324
g3539	409.455	0.273815	0.177057	1.54648	0.121989	0.191075
g3934	333.686	-0.459463	0.371716	-1.23606	0.216437	0.306986
g787	203.131	1.62739	0.233218	6.97799	2.99436e-12	5.36225e-11
g1621	1675.17	-0.270819	0.166308	-1.62842	0.103436	0.166583
g2481	1892.16	-1.84016	0.253272	-7.26554	3.71544e-13	7.80973e-12
g79	2254.44	-1.01875	0.161505	-6.30781	2.83015e-10	3.57167e-09
g3587	70.6606	-1.8272	0.295004	-6.1938	5.87324e-10	7.05118e-09
g2070	1140.85	0.421934	0.194285	2.17173	0.0298764	0.0582535
g1619	810.513	-0.460275	0.504341	-0.912628	0.361438	0.463622
g2652	3273.76	-0.526161	0.334786	-1.57164	0.116035	0.183362
g2459	184.436	-0.252217	0.601904	-0.419032	0.675193	0.755702
g2028	2426.23	-0.551704	0.186961	-2.95091	0.00316839	0.008301
g212	512.228	-0.250053	0.217925	-1.14742	0.251206	0.345746
g126	611.477	0.175658	0.23459	0.748787	0.453986	0.555545
g3703	996.608	-0.572589	0.16313	-3.51003	0.000448064	0.00147461
g2971	0.410411	-2.4385	2.90729	-0.838752	0.401609	0.504055
g143	2135.19	0.429319	0.196139	2.18885	0.0286076	0.0561382
g3348	742.86	0.344601	0.176934	1.94763	0.0514595	0.0929054
g6035	307.136	-0.9239	0.236756	-3.90233	9.52721e-05	0.000374718
g4726	408.182	0.513902	0.225992	2.27399	0.0229668	0.0466393
g502	67.3248	0.165057	0.268758	0.614149	0.539117	0.634588
g4605	282.615	-0.170628	0.217504	-0.784483	0.432757	0.53498
g4180	1385.29	-0.490379	0.283127	-1.73201	0.0832722	0.139243
g5525	1530.43	1.12725	0.185851	6.06535	1.31668e-09	1.47316e-08
g149	330.449	-0.765703	0.243815	-3.14051	0.00168656	0.00476533
g3270	42.2999	0.525905	0.342301	1.53638	0.124445	0.194211
g3555	338.602	-0.169813	0.205613	-0.825885	0.408869	0.511565
g1984	348.368	-1.00871	0.246432	-4.09326	4.25344e-05	0.000182278
g5813	191.082	0.560595	0.207294	2.70435	0.00684373	0.0163044
g2388	2336.4	-0.755414	0.215599	-3.50379	0.00045869	0.00150572
g3201	148.694	0.581587	0.303969	1.91331	0.0557085	0.0994285
g2474	1217.6	-0.465854	0.248856	-1.87198	0.0612097	0.107663
g5391	959.776	-0.194727	0.238683	-0.815841	0.414591	0.517527
g3326	118.992	0.507074	0.259661	1.95283	0.0508395	0.0920192
g1230	472.754	0.416757	0.234445	1.77763	0.0754639	0.128431
g4020	305.233	-7.22225e-05	0.302569	-0.000238697	0.99981	0.999989
g203	1107.3	-0.394541	0.218539	-1.80536	0.0710187	0.121901
g5279	1099.86	-0.226567	0.16081	-1.40891	0.158862	0.237515
g98	441.274	0.118842	0.177918	0.667963	0.504157	0.602788
g1272	382.259	0.304633	0.226389	1.34562	0.178426	0.261401
g2875	48.2512	0.258496	0.362404	0.713282	0.475671	0.5756
g3957	341.479	1.61235	0.216348	7.45255	9.15548e-14	2.11302e-12
g2627	848.086	-0.185086	0.313166	-0.591014	0.554511	0.648717
g2698	234.947	0.324828	0.22869	1.42039	0.155496	0.233681
g3371	175.029	1.03791	0.256878	4.0405	5.3338e-05	0.000224082
g5236	81.5252	1.00437	0.284291	3.53289	0.000411037	0.00136749
g2792	1018.57	1.65162	0.17938	9.20736	3.34231e-20	1.84887e-18
g4022	2187.58	1.07162	0.470308	2.27856	0.0226932	0.0461568
g348	226.814	-1.69669	0.300511	-5.64602	1.64202e-08	1.52124e-07
g1813	1201.14	0.00323305	0.336773	0.00960008	0.99234	0.99529
g3710	74.1918	0.897352	0.29274	3.06536	0.00217411	0.0059795
g2735	39.9299	-0.338364	0.359345	-0.941612	0.346391	0.449173
g6327	1060.79	-0.152911	0.239403	-0.638719	0.523005	0.620971
g2991	74.1356	-1.04471	0.269462	-3.87701	0.000105747	0.000410627
g6127	384.938	-0.113234	0.319369	-0.354555	0.722923	0.794422
g3351	3340.62	-1.20612	0.207769	-5.80511	6.43245e-09	6.41344e-08
g5237	3279.42	-0.626363	0.186423	-3.3599	0.000779706	0.0024125
g2863	68.6301	0.774518	0.275302	2.81334	0.00490304	0.0121318
g5637	518.671	-0.0798035	0.207984	-0.3837	0.701201	0.778154
g3086	250.319	-1.0758	0.282866	-3.8032	0.000142837	0.000535035
g6092	788.156	-0.264343	0.260049	-1.01651	0.309385	0.409723
g1433	5279.19	-0.379598	0.235859	-1.60942	0.107524	0.172033
g879	326.547	1.33752	0.217068	6.16177	7.19355e-10	8.4465e-09
g1980	793.345	-0.281884	0.214302	-1.31536	0.18839	0.273065
g5497	451.39	-0.171102	0.314942	-0.543279	0.586937	0.678848
g2615	712.678	-0.236671	0.210838	-1.12253	0.261638	0.357571
g699	377.274	0.170202	0.232162	0.73312	0.463485	0.564048
g1383	4336.31	-1.16647	0.289215	-4.03323	5.50146e-05	0.000229771
g650	523.132	-0.651032	0.214697	-3.03233	0.00242677	0.00656458
g4528	7.307	1.03703	0.773638	1.34046	0.180095	0.263485
g4847	96.2197	-1.15947	0.308749	-3.75539	0.000173072	0.000635491
g747	62.3062	0.502471	0.328226	1.53087	0.125802	0.195947
g2151	734.655	0.553599	0.221775	2.49622	0.0125524	0.0277495
g4806	602.519	-1.36407	0.350578	-3.89091	9.98671e-05	0.000390633
g888	480.154	0.19728	0.278171	0.709206	0.478197	0.577784
g3219	1791.47	-0.417193	0.177001	-2.35701	0.018423	0.0387626
g318	815.675	-0.0821203	0.232909	-0.352585	0.724399	0.795422
g465	978.148	-1.29187	0.223835	-5.77151	7.8562e-09	7.68611e-08
g5338	1236.4	0.804351	0.188174	4.2745	1.91563e-05	8.95123e-05
g1657	21.2532	0.151057	0.558007	0.270708	0.786615	0.844722
g5176	67.8407	-0.44889	0.277289	-1.61885	0.105479	0.169183
g168	361.786	0.0123012	0.27165	0.0452832	0.963882	0.972835
g913	745.424	-0.413249	0.18267	-2.26227	0.0236806	0.0478764
g6242	1006.17	0.608113	0.346169	1.7567	0.0789698	0.133441
g5228	2148.72	0.678833	0.277047	2.45024	0.014276	0.0309305
g1585	114.338	0.494154	0.327572	1.50854	0.131417	0.202966
g2395	3917.91	-0.388083	0.234888	-1.6522	0.098493	0.159939
g2701	286.878	-0.73106	0.254221	-2.87568	0.00403152	0.0102605
g5308	511.114	-0.0119539	0.483893	-0.0247037	0.980291	0.985209
g1765	121.042	-0.0513123	0.22588	-0.227167	0.820294	0.870489
g204	222.885	0.6504	0.19756	3.29216	0.000994213	0.00299525
g5051	3162.59	0.720602	0.271209	2.657	0.00788403	0.0184536
g3058	707.127	0.0699173	0.191359	0.365374	0.714833	0.787746
g4116	25.6532	-3.53271	0.548459	-6.44115	1.18568e-10	1.6277e-09
g1884	145.344	0.548445	0.256439	2.1387	0.0324601	0.0627002
g5833	3488.42	-0.646227	0.275981	-2.34156	0.0192031	0.0400101
g5394	248.27	0.238975	0.227513	1.05038	0.293545	0.391739
g2703	330.441	-0.626068	0.240254	-2.60585	0.00916459	0.0210513
g1847	3898.02	-0.804851	0.266328	-3.02203	0.00251082	0.00676054
g1123	961.667	-1.36214	0.291471	-4.67333	2.9635e-06	1.66512e-05
g593	270.443	1.04415	0.222107	4.7011	2.58761e-06	1.47591e-05
g2378	1240	-1.0692	0.299883	-3.56538	0.00036333	0.00123244
g5102	966.855	-0.654184	0.164501	-3.97678	6.98545e-05	0.000284522
g3362	488.963	-1.65608	0.287543	-5.75944	8.43943e-09	8.22267e-08
g4169	921.351	0.318276	0.251862	1.26369	0.20634	0.294752
g339	563.419	-0.330902	0.262889	-1.25871	0.208134	0.296852
g1371	2473.01	-0.907616	0.251312	-3.61152	0.000304409	0.00105319
g3444	77.9238	-0.625523	0.472803	-1.32301	0.185832	0.269907
g855	905.832	-0.390791	0.187462	-2.08464	0.037102	0.0703938
g6260	770.33	1.9256	0.254257	7.57344	3.63475e-14	8.89403e-13
g352	1286.95	-1.19852	0.203757	-5.88209	4.05122e-09	4.14895e-08
g3874	24302	0.964801	1.62106	0.595165	#N/A	#N/A
g4800	414.779	0.585753	0.220194	2.66017	0.00781016	0.0183008
g877	251.901	0.464877	0.246852	1.88323	0.0596698	0.105558
g116	523.798	0.547645	0.193285	2.83336	0.00460621	0.0114637
g899	1196.57	-1.2677	0.184121	-6.88514	5.77289e-12	1.00027e-10
g3604	379.248	1.31193	0.247239	5.30632	1.11864e-07	8.58871e-07
g4118	6.62496	-2.92235	0.828458	-3.52746	0.00041957	0.00139299
g5987	939.679	0.39381	0.233282	1.68813	0.0913863	0.150264
g512	2658.94	-1.31705	0.269831	-4.88104	1.05527e-06	6.56831e-06
g6290	1715.74	2.49763	0.238512	10.4717	1.16517e-25	1.35817e-23
g1859	841.137	-0.670148	0.205013	-3.26882	0.00107998	0.00322186
g4880	640.493	-1.51093	0.313214	-4.82394	1.40746e-06	8.55284e-06
g4468	434.98	0.607557	0.226417	2.68335	0.00728893	0.0172242
g3969	631.491	-0.898223	0.281301	-3.1931	0.00140752	0.00406468
g2532	6735.38	-3.19506	0.236719	-13.4973	1.62279e-41	9.45791e-39
g2945	354.848	0.754285	0.198784	3.7945	0.000147943	0.000552075
g5508	87.4338	1.36876	0.284454	4.81187	1.49522e-06	9.05802e-06
g2186	905.652	0.154143	0.241824	0.637418	0.523852	0.621469
g2349	1847.77	0.148299	0.254721	0.5822	0.560432	0.654092
g1146	1079.51	-0.601443	0.221484	-2.71552	0.00661717	0.0158294
g967	1216.22	-0.54032	0.236822	-2.28154	0.0225165	0.0458118
g122	675.457	-1.35524	0.272171	-4.97937	6.37911e-07	4.12679e-06
g1827	207.471	0.83586	0.244914	3.41288	0.000642809	0.00203207
g1694	839.319	-0.30809	0.447654	-0.688234	0.491306	0.589953
g1097	1134.91	-0.441418	0.211217	-2.08988	0.0366289	0.0696405
g4277	140.644	0.540483	0.230067	2.34924	0.0188117	0.0393352
g5556	541.716	-0.0486909	0.204144	-0.238513	0.811483	0.863759
g5013	218.493	-0.170639	0.212681	-0.802323	0.422366	0.524754
g3162	168.691	1.52258	0.215856	7.05367	1.74263e-12	3.28588e-11
g981	177.955	-0.0153162	0.224894	-0.0681041	0.945703	0.96084
g864	362.276	0.789115	0.260577	3.02834	0.00245904	0.00664345
g92	797.891	2.09495	0.259289	8.07962	6.49688e-16	2.06195e-14
g3024	231.779	0.11442	0.393217	0.290984	0.771063	0.832343
g1802	617.126	-0.0128947	0.228943	-0.0563225	0.955085	0.966543
g5724	98.1509	-0.361542	0.24152	-1.49694	0.134408	0.206888
g53	1456.4	0.568123	0.258577	2.19712	0.0280122	0.0551691
g641	56.8853	-0.596338	0.287902	-2.07132	0.0383285	0.0722884
g5935	59.5779	1.07655	0.382613	2.81368	0.00489781	0.0121235
g1858	923.271	-0.370548	0.268115	-1.38205	0.166957	0.247654
g4184	549.79	0.1367	0.228562	0.598087	0.549782	0.644125
g2335	16644.1	1.45444	0.261823	5.55504	2.77543e-08	2.45087e-07
g4493	4335.87	-0.567595	0.449131	-1.26376	0.206316	0.294752
g1352	686.168	-0.0323358	0.331781	-0.0974612	0.92236	0.943969
g3287	253.205	0.769797	0.238666	3.22542	0.00125789	0.00367897
g1081	581.009	0.352248	0.176906	1.99116	0.0464631	0.0852046
g6340	10.9191	-4.29046	0.945867	-4.53601	5.73297e-06	3.0151e-05
g5198	472.353	-0.345693	0.217807	-1.58716	0.112477	0.178577
g2785	218.09	1.28848	0.201466	6.39554	1.59982e-10	2.12349e-09
g4367	426.341	1.30521	0.397617	3.28258	0.00102861	0.00308006
g57	1140.02	-0.198554	0.241773	-0.821244	0.411508	0.514378
g276	1098.33	-0.681318	0.222932	-3.05617	0.00224188	0.00612907
g3940	526.872	0.627684	0.225717	2.78084	0.00542177	0.0132718
g5416	231.589	0.350735	0.225784	1.55341	0.120325	0.189023
g943	1032.93	3.73371	0.415371	8.98886	2.49804e-19	1.19514e-17
g4410	798.636	-0.0282026	0.302562	-0.0932128	0.925734	0.946401
g3950	1618.34	-0.01961	0.183186	-0.10705	0.91475	0.939285
g2058	508.989	0.0954357	0.262677	0.36332	0.716366	0.788704
g3472	372.545	-0.339625	0.218874	-1.55169	0.120737	0.189578
g3696	155.819	-0.211227	0.24245	-0.871216	0.383636	0.485969
g2447	174.126	-0.52901	0.33415	-1.58315	0.113386	0.179753
g3067	2134.45	-0.596787	0.277046	-2.15411	0.0312317	0.0605096
g4742	133.078	-0.58289	0.310145	-1.87941	0.0601879	0.106211
g4630	131.644	-3.09959	0.468692	-6.61327	3.75923e-11	5.64413e-10
g5072	758.708	-0.776433	0.172707	-4.49566	6.93547e-06	3.57422e-05
g979	425.43	0.0311381	0.201142	0.154807	0.876974	0.911672
g4515	428.26	0.671086	0.184336	3.64056	0.000272047	0.000949424
g2197	136.315	0.614188	0.282452	2.17448	0.0296689	0.0578841
g4620	1321.33	-3.23267	0.382314	-8.45553	2.77817e-17	1.06652e-15
g522	2368.51	-0.0342977	0.1995	-0.171918	0.863502	0.901467
g2264	1527.21	0.586211	0.250898	2.33645	0.0194676	0.0404823
g5623	351.697	0.368512	0.262569	1.40349	0.160472	0.239531
g6249	1684.9	0.597585	0.262615	2.27551	0.0228751	0.0464678
g2083	1464.45	-0.467671	0.190563	-2.45415	0.0141217	0.0306377
g3256	19.1701	-1.8835	0.511228	-3.68426	0.000229368	0.000814668
g5518	934.856	0.25198	0.163789	1.53844	0.12394	0.193577
g3643	1234	-0.154572	0.309878	-0.498816	0.617909	0.706261
g3177	470.994	0.274377	0.177295	1.54757	0.121726	0.190756
g3352	2116.38	-1.64434	0.373792	-4.39907	1.08714e-05	5.38613e-05
g859	1361.27	-0.433479	0.233804	-1.85403	0.0637345	0.111215
g6234	872.165	-1.15841	0.405214	-2.85877	0.00425286	0.0107597
g5867	1219.38	-0.476597	0.27733	-1.71852	0.0857019	0.142562
g3968	2280.56	-1.49177	0.353821	-4.21618	2.48472e-05	0.000113524
g1469	1093.46	-2.20272	0.303205	-7.26479	3.7362e-13	7.82771e-12
g5417	1807.52	-0.114299	0.218822	-0.52234	0.601434	0.692118
g423	1665.65	-0.253731	0.227858	-1.11355	0.265473	0.361732
g5790	225.181	0.517153	0.231278	2.23606	0.0253476	0.0506562
g3416	2436.08	-2.0259	0.213053	-9.50891	1.92663e-21	1.30017e-19
g2579	1194.51	-0.0206225	0.245167	-0.0841161	0.932964	0.951668
g1987	8199.84	-0.541821	0.170179	-3.18384	0.00145336	0.00418574
g5564	1293.62	-0.176178	0.274272	-0.642348	0.520647	0.619041
g556	95.7505	-1.36472	0.369872	-3.68972	0.000224505	0.000799611
g4598	188.217	0.364754	0.210809	1.73026	0.083584	0.13968
g2997	75.3764	-1.1605	0.283158	-4.09841	4.16003e-05	0.000178753
g4511	297.348	-0.390358	0.208251	-1.87446	0.0608668	0.107203
[truncated: 4,471 more rows]
