# Supplementary material for: Identification of Potential New Genes Related to the SREBP Pathway in Xanthophyllomyces dendrorhous
Source: Biomolecules. 2024 Jun 29;14(7):778. doi: 10.3390/biom14070778 (PMC11274570; doi:10.3390/biom14070778)
Supplement: Supplementary file 1 [file biomolecules-14-00778-s001.zip › Supplementary Table 8.gff3]

QXden1.PacBioOnly_0	AUGUSTUS	gene	210	1223	0.38	+	.	ID=gene0;locus_tag=HTE15_0001;braker_id=g2978
QXden1.PacBioOnly_0	AUGUSTUS	mRNA	210	1223	0.38	+	.	ID=mRNA0;Parent=gene0;Product=Retrotransposable element SLACS kDa protein;braker_id=g2978.t1
QXden1.PacBioOnly_0	AUGUSTUS	CDS	210	483	0.38	+	0	ID=CDS0;Parent=mRNA0;Product=Retrotransposable element SLACS kDa protein;braker_id=g2978.t1.CDS1
QXden1.PacBioOnly_0	AUGUSTUS	CDS	619	1223	0.93	+	2	ID=CDS0;Parent=mRNA0;Product=Retrotransposable element SLACS kDa protein;braker_id=g2978.t1.CDS2
QXden1.PacBioOnly_0	AUGUSTUS	gene	3031	4144	0.39	+	.	ID=gene1;locus_tag=HTE15_0002;braker_id=g2979
QXden1.PacBioOnly_0	AUGUSTUS	mRNA	3031	4144	0.39	+	.	ID=mRNA1;Parent=gene1;Product=Retrotransposable element SLACS kDa protein;braker_id=g2979.t1
QXden1.PacBioOnly_0	AUGUSTUS	CDS	3031	3812	0.39	+	0	ID=CDS1;Parent=mRNA1;Product=Retrotransposable element SLACS kDa protein;braker_id=g2979.t1.CDS1
QXden1.PacBioOnly_0	AUGUSTUS	CDS	3868	4144	0.39	+	1	ID=CDS1;Parent=mRNA1;Product=Retrotransposable element SLACS kDa protein;braker_id=g2979.t1.CDS2
QXden1.PacBioOnly_0	AUGUSTUS	gene	4851	5230	0.96	-	.	ID=gene2;locus_tag=HTE15_0003;braker_id=g2980
QXden1.PacBioOnly_0	AUGUSTUS	mRNA	4851	5230	0.96	-	.	ID=mRNA2;Parent=gene2;Product=hypothetical protein CNBG0010;braker_id=g2980.t1
QXden1.PacBioOnly_0	AUGUSTUS	CDS	4851	4968	0.96	-	1	ID=CDS2;Parent=mRNA2;Product=hypothetical protein CNBG0010;braker_id=g2980.t1.CDS1
QXden1.PacBioOnly_0	AUGUSTUS	CDS	5040	5230	0.96	-	0	ID=CDS2;Parent=mRNA2;Product=hypothetical protein CNBG0010;braker_id=g2980.t1.CDS2
QXden1.PacBioOnly_0	AUGUSTUS	gene	5274	6179	0.99	+	.	ID=gene3;locus_tag=HTE15_0004;braker_id=g2981
QXden1.PacBioOnly_0	AUGUSTUS	mRNA	5274	6179	0.99	+	.	ID=mRNA3;Parent=gene3;Product=Retrotransposable element SLACS kDa protein;braker_id=g2981.t1
QXden1.PacBioOnly_0	AUGUSTUS	CDS	5274	6179	0.99	+	0	ID=CDS3;Parent=mRNA3;Product=Retrotransposable element SLACS kDa protein;braker_id=g2981.t1.CDS1
QXden1.PacBioOnly_0	AUGUSTUS	gene	7016	8125	0.23	+	.	ID=gene4;locus_tag=HTE15_0005;braker_id=g2982
QXden1.PacBioOnly_0	AUGUSTUS	mRNA	7016	8125	0.23	+	.	ID=mRNA4;Parent=gene4;Product=hypothetical protein;braker_id=g2982.t1
QXden1.PacBioOnly_0	AUGUSTUS	CDS	7016	7117	0.24	+	0	ID=CDS4;Parent=mRNA4;Product=hypothetical protein;braker_id=g2982.t1.CDS1
QXden1.PacBioOnly_0	AUGUSTUS	CDS	7265	7565	0.24	+	0	ID=CDS4;Parent=mRNA4;Product=hypothetical protein;braker_id=g2982.t1.CDS2
QXden1.PacBioOnly_0	AUGUSTUS	CDS	7701	8125	0.65	+	2	ID=CDS4;Parent=mRNA4;Product=hypothetical protein;braker_id=g2982.t1.CDS3
QXden1.PacBioOnly_0	AUGUSTUS	gene	8910	10022	0.74	+	.	ID=gene5;locus_tag=HTE15_0006;braker_id=g2983
QXden1.PacBioOnly_0	AUGUSTUS	mRNA	8910	10022	0.74	+	.	ID=mRNA5;Parent=gene5;Product=Retrotransposable element SLACS kDa protein;braker_id=g2983.t1
QXden1.PacBioOnly_0	AUGUSTUS	CDS	8910	10022	0.74	+	0	ID=CDS5;Parent=mRNA5;Product=Retrotransposable element SLACS kDa protein;braker_id=g2983.t1.CDS1
QXden1.PacBioOnly_0	AUGUSTUS	gene	10845	11957	1	+	.	ID=gene6;locus_tag=HTE15_0007;braker_id=g2984
QXden1.PacBioOnly_0	AUGUSTUS	mRNA	10845	11957	1	+	.	ID=mRNA6;Parent=gene6;Product=Retrotransposable element SLACS kDa protein;braker_id=g2984.t1
QXden1.PacBioOnly_0	AUGUSTUS	CDS	10845	11957	1	+	0	ID=CDS6;Parent=mRNA6;Product=Retrotransposable element SLACS kDa protein;braker_id=g2984.t1.CDS1
QXden1.PacBioOnly_0	AUGUSTUS	gene	12787	13899	1	+	.	ID=gene7;locus_tag=HTE15_0008;braker_id=g2985
QXden1.PacBioOnly_0	AUGUSTUS	mRNA	12787	13899	1	+	.	ID=mRNA7;Parent=gene7;Product=Retrotransposable element SLACS kDa protein;braker_id=g2985.t1
QXden1.PacBioOnly_0	AUGUSTUS	CDS	12787	13899	1	+	0	ID=CDS7;Parent=mRNA7;Product=Retrotransposable element SLACS kDa protein;braker_id=g2985.t1.CDS1
QXden1.PacBioOnly_0	AUGUSTUS	gene	14719	15831	1	+	.	ID=gene8;locus_tag=HTE15_0009;braker_id=g2986
QXden1.PacBioOnly_0	AUGUSTUS	mRNA	14719	15831	1	+	.	ID=mRNA8;Parent=gene8;Product=Retrotransposable element SLACS kDa protein;braker_id=g2986.t1
QXden1.PacBioOnly_0	AUGUSTUS	CDS	14719	15831	1	+	0	ID=CDS8;Parent=mRNA8;Product=Retrotransposable element SLACS kDa protein;braker_id=g2986.t1.CDS1
QXden1.PacBioOnly_0	AUGUSTUS	gene	16651	17763	1	+	.	ID=gene9;locus_tag=HTE15_0010;braker_id=g2987
QXden1.PacBioOnly_0	AUGUSTUS	mRNA	16651	17763	1	+	.	ID=mRNA9;Parent=gene9;Product=Retrotransposable element SLACS kDa protein;braker_id=g2987.t1
QXden1.PacBioOnly_0	AUGUSTUS	CDS	16651	17763	1	+	0	ID=CDS9;Parent=mRNA9;Product=Retrotransposable element SLACS kDa protein;braker_id=g2987.t1.CDS1
QXden1.PacBioOnly_0	AUGUSTUS	gene	19477	20589	1	+	.	ID=gene10;locus_tag=HTE15_0011;braker_id=g2988
QXden1.PacBioOnly_0	AUGUSTUS	mRNA	19477	20589	1	+	.	ID=mRNA10;Parent=gene10;Product=Retrotransposable element SLACS kDa protein;braker_id=g2988.t1
QXden1.PacBioOnly_0	AUGUSTUS	CDS	19477	20589	1	+	0	ID=CDS10;Parent=mRNA10;Product=Retrotransposable element SLACS kDa protein;braker_id=g2988.t1.CDS1
QXden1.PacBioOnly_0	AUGUSTUS	gene	21409	22521	1	+	.	ID=gene11;locus_tag=HTE15_0012;braker_id=g2989
QXden1.PacBioOnly_0	AUGUSTUS	mRNA	21409	22521	1	+	.	ID=mRNA11;Parent=gene11;Product=Retrotransposable element SLACS kDa protein;braker_id=g2989.t1
QXden1.PacBioOnly_0	AUGUSTUS	CDS	21409	22521	1	+	0	ID=CDS11;Parent=mRNA11;Product=Retrotransposable element SLACS kDa protein;braker_id=g2989.t1.CDS1
QXden1.PacBioOnly_0	AUGUSTUS	gene	23401	24513	1	+	.	ID=gene12;locus_tag=HTE15_0013;braker_id=g2990
QXden1.PacBioOnly_0	AUGUSTUS	mRNA	23401	24513	1	+	.	ID=mRNA12;Parent=gene12;Product=Retrotransposable element SLACS kDa protein;braker_id=g2990.t1
QXden1.PacBioOnly_0	AUGUSTUS	CDS	23401	24513	1	+	0	ID=CDS12;Parent=mRNA12;Product=Retrotransposable element SLACS kDa protein;braker_id=g2990.t1.CDS1
QXden1.PacBioOnly_0	AUGUSTUS	gene	25343	26455	1	+	.	ID=gene13;locus_tag=HTE15_0014;braker_id=g2991
QXden1.PacBioOnly_0	AUGUSTUS	mRNA	25343	26455	1	+	.	ID=mRNA13;Parent=gene13;Product=Retrotransposable element SLACS kDa protein;braker_id=g2991.t1
QXden1.PacBioOnly_0	AUGUSTUS	CDS	25343	26455	1	+	0	ID=CDS13;Parent=mRNA13;Product=Retrotransposable element SLACS kDa protein;braker_id=g2991.t1.CDS1
QXden1.PacBioOnly_0	AUGUSTUS	gene	27285	28397	1	+	.	ID=gene14;locus_tag=HTE15_0015;braker_id=g2992
QXden1.PacBioOnly_0	AUGUSTUS	mRNA	27285	28397	1	+	.	ID=mRNA14;Parent=gene14;Product=Retrotransposable element SLACS kDa protein;braker_id=g2992.t1
QXden1.PacBioOnly_0	AUGUSTUS	CDS	27285	28397	1	+	0	ID=CDS14;Parent=mRNA14;Product=Retrotransposable element SLACS kDa protein;braker_id=g2992.t1.CDS1
QXden1.PacBioOnly_0	AUGUSTUS	gene	29227	30339	1	+	.	ID=gene15;locus_tag=HTE15_0016;braker_id=g2993
QXden1.PacBioOnly_0	AUGUSTUS	mRNA	29227	30339	1	+	.	ID=mRNA15;Parent=gene15;Product=Retrotransposable element SLACS kDa protein;braker_id=g2993.t1
QXden1.PacBioOnly_0	AUGUSTUS	CDS	29227	30339	1	+	0	ID=CDS15;Parent=mRNA15;Product=Retrotransposable element SLACS kDa protein;braker_id=g2993.t1.CDS1
QXden1.PacBioOnly_0	AUGUSTUS	gene	31139	32251	1	+	.	ID=gene16;locus_tag=HTE15_0017;braker_id=g2994
QXden1.PacBioOnly_0	AUGUSTUS	mRNA	31139	32251	1	+	.	ID=mRNA16;Parent=gene16;Product=Retrotransposable element SLACS kDa protein;braker_id=g2994.t1
QXden1.PacBioOnly_0	AUGUSTUS	CDS	31139	32251	1	+	0	ID=CDS16;Parent=mRNA16;Product=Retrotransposable element SLACS kDa protein;braker_id=g2994.t1.CDS1
QXden1.PacBioOnly_0	AUGUSTUS	gene	33071	34183	1	+	.	ID=gene17;locus_tag=HTE15_0018;braker_id=g2995
QXden1.PacBioOnly_0	AUGUSTUS	mRNA	33071	34183	1	+	.	ID=mRNA17;Parent=gene17;Product=Retrotransposable element SLACS kDa protein;braker_id=g2995.t1
QXden1.PacBioOnly_0	AUGUSTUS	CDS	33071	34183	1	+	0	ID=CDS17;Parent=mRNA17;Product=Retrotransposable element SLACS kDa protein;braker_id=g2995.t1.CDS1
QXden1.PacBioOnly_0	AUGUSTUS	gene	35013	36125	1	+	.	ID=gene18;locus_tag=HTE15_0019;braker_id=g2996
QXden1.PacBioOnly_0	AUGUSTUS	mRNA	35013	36125	1	+	.	ID=mRNA18;Parent=gene18;Product=Retrotransposable element SLACS kDa protein;braker_id=g2996.t1
QXden1.PacBioOnly_0	AUGUSTUS	CDS	35013	36125	1	+	0	ID=CDS18;Parent=mRNA18;Product=Retrotransposable element SLACS kDa protein;braker_id=g2996.t1.CDS1
QXden1.PacBioOnly_0	AUGUSTUS	gene	36971	38083	1	+	.	ID=gene19;locus_tag=HTE15_0020;braker_id=g2997
QXden1.PacBioOnly_0	AUGUSTUS	mRNA	36971	38083	1	+	.	ID=mRNA19;Parent=gene19;Product=Retrotransposable element SLACS kDa protein;braker_id=g2997.t1
QXden1.PacBioOnly_0	AUGUSTUS	CDS	36971	38083	1	+	0	ID=CDS19;Parent=mRNA19;Product=Retrotransposable element SLACS kDa protein;braker_id=g2997.t1.CDS1
QXden1.PacBioOnly_0	AUGUSTUS	gene	38676	39832	0.86	-	.	ID=gene20;locus_tag=HTE15_0021;braker_id=g2998
QXden1.PacBioOnly_0	AUGUSTUS	mRNA	38676	39832	0.86	-	.	ID=mRNA20;Parent=gene20;Product=GrpB protein-domain-containing protein;braker_id=g2998.t1
QXden1.PacBioOnly_0	AUGUSTUS	CDS	38676	38897	0.98	-	0	ID=CDS20;Parent=mRNA20;Product=GrpB protein-domain-containing protein;braker_id=g2998.t1.CDS1
QXden1.PacBioOnly_0	AUGUSTUS	CDS	38972	39117	0.87	-	2	ID=CDS20;Parent=mRNA20;Product=GrpB protein-domain-containing protein;braker_id=g2998.t1.CDS2
QXden1.PacBioOnly_0	AUGUSTUS	CDS	39196	39306	1	-	2	ID=CDS20;Parent=mRNA20;Product=GrpB protein-domain-containing protein;braker_id=g2998.t1.CDS3
QXden1.PacBioOnly_0	AUGUSTUS	CDS	39601	39611	1	-	1	ID=CDS20;Parent=mRNA20;Product=GrpB protein-domain-containing protein;braker_id=g2998.t1.CDS4
QXden1.PacBioOnly_0	AUGUSTUS	CDS	39759	39832	0.99	-	0	ID=CDS20;Parent=mRNA20;Product=GrpB protein-domain-containing protein;braker_id=g2998.t1.CDS5
QXden1.PacBioOnly_0	AUGUSTUS	gene	40426	42123	1	-	.	ID=gene21;locus_tag=HTE15_0022;braker_id=g2999
QXden1.PacBioOnly_0	AUGUSTUS	mRNA	40426	42123	1	-	.	ID=mRNA21;Parent=gene21;Product=hypothetical protein FOMMEDRAFT_160606;braker_id=g2999.t1
QXden1.PacBioOnly_0	AUGUSTUS	CDS	40426	40481	1	-	2	ID=CDS21;Parent=mRNA21;Product=hypothetical protein FOMMEDRAFT_160606;braker_id=g2999.t1.CDS1
QXden1.PacBioOnly_0	AUGUSTUS	CDS	40568	40645	1	-	2	ID=CDS21;Parent=mRNA21;Product=hypothetical protein FOMMEDRAFT_160606;braker_id=g2999.t1.CDS2
QXden1.PacBioOnly_0	AUGUSTUS	CDS	40785	40899	1	-	0	ID=CDS21;Parent=mRNA21;Product=hypothetical protein FOMMEDRAFT_160606;braker_id=g2999.t1.CDS3
QXden1.PacBioOnly_0	AUGUSTUS	CDS	41007	41043	1	-	1	ID=CDS21;Parent=mRNA21;Product=hypothetical protein FOMMEDRAFT_160606;braker_id=g2999.t1.CDS4
QXden1.PacBioOnly_0	AUGUSTUS	CDS	41137	41230	1	-	2	ID=CDS21;Parent=mRNA21;Product=hypothetical protein FOMMEDRAFT_160606;braker_id=g2999.t1.CDS5
QXden1.PacBioOnly_0	AUGUSTUS	CDS	41374	41456	1	-	1	ID=CDS21;Parent=mRNA21;Product=hypothetical protein FOMMEDRAFT_160606;braker_id=g2999.t1.CDS6
QXden1.PacBioOnly_0	AUGUSTUS	CDS	41529	41953	1	-	0	ID=CDS21;Parent=mRNA21;Product=hypothetical protein FOMMEDRAFT_160606;braker_id=g2999.t1.CDS7
QXden1.PacBioOnly_0	AUGUSTUS	CDS	42040	42123	1	-	0	ID=CDS21;Parent=mRNA21;Product=hypothetical protein FOMMEDRAFT_160606;braker_id=g2999.t1.CDS8
QXden1.PacBioOnly_0	AUGUSTUS	gene	42368	44489	0.91	+	.	ID=gene22;locus_tag=HTE15_0023;braker_id=g3000
QXden1.PacBioOnly_0	AUGUSTUS	mRNA	42368	44489	0.91	+	.	ID=mRNA22;Parent=gene22;Product=phosphatidylserine decarboxylase;braker_id=g3000.t1
QXden1.PacBioOnly_0	AUGUSTUS	CDS	42368	42521	1	+	0	ID=CDS22;Parent=mRNA22;Product=phosphatidylserine decarboxylase;braker_id=g3000.t1.CDS1
QXden1.PacBioOnly_0	AUGUSTUS	CDS	42646	42755	1	+	2	ID=CDS22;Parent=mRNA22;Product=phosphatidylserine decarboxylase;braker_id=g3000.t1.CDS2
QXden1.PacBioOnly_0	AUGUSTUS	CDS	42858	42883	1	+	0	ID=CDS22;Parent=mRNA22;Product=phosphatidylserine decarboxylase;braker_id=g3000.t1.CDS3
QXden1.PacBioOnly_0	AUGUSTUS	CDS	42969	43031	1	+	1	ID=CDS22;Parent=mRNA22;Product=phosphatidylserine decarboxylase;braker_id=g3000.t1.CDS4
QXden1.PacBioOnly_0	AUGUSTUS	CDS	43146	43263	0.98	+	1	ID=CDS22;Parent=mRNA22;Product=phosphatidylserine decarboxylase;braker_id=g3000.t1.CDS5
QXden1.PacBioOnly_0	AUGUSTUS	CDS	43337	43420	1	+	0	ID=CDS22;Parent=mRNA22;Product=phosphatidylserine decarboxylase;braker_id=g3000.t1.CDS6
QXden1.PacBioOnly_0	AUGUSTUS	CDS	43500	43639	0.98	+	0	ID=CDS22;Parent=mRNA22;Product=phosphatidylserine decarboxylase;braker_id=g3000.t1.CDS7
QXden1.PacBioOnly_0	AUGUSTUS	CDS	43741	43930	0.95	+	1	ID=CDS22;Parent=mRNA22;Product=phosphatidylserine decarboxylase;braker_id=g3000.t1.CDS8
QXden1.PacBioOnly_0	AUGUSTUS	CDS	44039	44223	1	+	0	ID=CDS22;Parent=mRNA22;Product=phosphatidylserine decarboxylase;braker_id=g3000.t1.CDS9
QXden1.PacBioOnly_0	AUGUSTUS	CDS	44357	44489	1	+	1	ID=CDS22;Parent=mRNA22;Product=phosphatidylserine decarboxylase;braker_id=g3000.t1.CDS10
QXden1.PacBioOnly_0	AUGUSTUS	gene	44990	45700	0.98	-	.	ID=gene23;locus_tag=HTE15_0024;braker_id=g3001
QXden1.PacBioOnly_0	AUGUSTUS	mRNA	44990	45700	0.98	-	.	ID=mRNA23;Parent=gene23;Product=hypothetical protein LY89DRAFT_597421;braker_id=g3001.t1
QXden1.PacBioOnly_0	AUGUSTUS	CDS	44990	45167	1	-	1	ID=CDS23;Parent=mRNA23;Product=hypothetical protein LY89DRAFT_597421;braker_id=g3001.t1.CDS1
QXden1.PacBioOnly_0	AUGUSTUS	CDS	45246	45472	1	-	0	ID=CDS23;Parent=mRNA23;Product=hypothetical protein LY89DRAFT_597421;braker_id=g3001.t1.CDS2
QXden1.PacBioOnly_0	AUGUSTUS	CDS	45554	45700	0.98	-	0	ID=CDS23;Parent=mRNA23;Product=hypothetical protein LY89DRAFT_597421;braker_id=g3001.t1.CDS3
QXden1.PacBioOnly_0	AUGUSTUS	gene	46508	49107	0.3	-	.	ID=gene24;locus_tag=HTE15_0025;braker_id=g3002
QXden1.PacBioOnly_0	AUGUSTUS	mRNA	46508	49107	0.3	-	.	ID=mRNA24;Parent=gene24;Product=glucan 1%2C3-beta-glucosidase;braker_id=g3002.t1
QXden1.PacBioOnly_0	AUGUSTUS	CDS	46508	46726	0.68	-	0	ID=CDS24;Parent=mRNA24;Product=glucan 1%2C3-beta-glucosidase;braker_id=g3002.t1.CDS1
QXden1.PacBioOnly_0	AUGUSTUS	CDS	46802	46826	1	-	1	ID=CDS24;Parent=mRNA24;Product=glucan 1%2C3-beta-glucosidase;braker_id=g3002.t1.CDS2
QXden1.PacBioOnly_0	AUGUSTUS	CDS	46918	46995	1	-	1	ID=CDS24;Parent=mRNA24;Product=glucan 1%2C3-beta-glucosidase;braker_id=g3002.t1.CDS3
QXden1.PacBioOnly_0	AUGUSTUS	CDS	47091	47185	1	-	0	ID=CDS24;Parent=mRNA24;Product=glucan 1%2C3-beta-glucosidase;braker_id=g3002.t1.CDS4
QXden1.PacBioOnly_0	AUGUSTUS	CDS	47277	47297	1	-	0	ID=CDS24;Parent=mRNA24;Product=glucan 1%2C3-beta-glucosidase;braker_id=g3002.t1.CDS5
QXden1.PacBioOnly_0	AUGUSTUS	CDS	47380	47413	1	-	1	ID=CDS24;Parent=mRNA24;Product=glucan 1%2C3-beta-glucosidase;braker_id=g3002.t1.CDS6
QXden1.PacBioOnly_0	AUGUSTUS	CDS	47501	47596	1	-	1	ID=CDS24;Parent=mRNA24;Product=glucan 1%2C3-beta-glucosidase;braker_id=g3002.t1.CDS7
QXden1.PacBioOnly_0	AUGUSTUS	CDS	47684	47804	1	-	2	ID=CDS24;Parent=mRNA24;Product=glucan 1%2C3-beta-glucosidase;braker_id=g3002.t1.CDS8
QXden1.PacBioOnly_0	AUGUSTUS	CDS	47889	48181	1	-	1	ID=CDS24;Parent=mRNA24;Product=glucan 1%2C3-beta-glucosidase;braker_id=g3002.t1.CDS9
QXden1.PacBioOnly_0	AUGUSTUS	CDS	48260	48332	1	-	2	ID=CDS24;Parent=mRNA24;Product=glucan 1%2C3-beta-glucosidase;braker_id=g3002.t1.CDS10
QXden1.PacBioOnly_0	AUGUSTUS	CDS	48404	48421	1	-	2	ID=CDS24;Parent=mRNA24;Product=glucan 1%2C3-beta-glucosidase;braker_id=g3002.t1.CDS11
QXden1.PacBioOnly_0	AUGUSTUS	CDS	48554	48584	1	-	0	ID=CDS24;Parent=mRNA24;Product=glucan 1%2C3-beta-glucosidase;braker_id=g3002.t1.CDS12
QXden1.PacBioOnly_0	AUGUSTUS	CDS	48683	48780	0.75	-	2	ID=CDS24;Parent=mRNA24;Product=glucan 1%2C3-beta-glucosidase;braker_id=g3002.t1.CDS13
QXden1.PacBioOnly_0	AUGUSTUS	CDS	48930	48935	0.44	-	2	ID=CDS24;Parent=mRNA24;Product=glucan 1%2C3-beta-glucosidase;braker_id=g3002.t1.CDS14
QXden1.PacBioOnly_0	AUGUSTUS	CDS	49050	49107	0.52	-	0	ID=CDS24;Parent=mRNA24;Product=glucan 1%2C3-beta-glucosidase;braker_id=g3002.t1.CDS15
QXden1.PacBioOnly_0	AUGUSTUS	gene	49652	51448	1.19	+	.	ID=gene25;locus_tag=HTE15_0026;braker_id=g3003
QXden1.PacBioOnly_0	AUGUSTUS	mRNA	49652	51448	0.63	+	.	ID=mRNA25;Parent=gene25;Product=ankyrin;braker_id=g3003.t1
QXden1.PacBioOnly_0	AUGUSTUS	CDS	49652	49903	0.81	+	0	ID=CDS25;Parent=mRNA25;Product=ankyrin;braker_id=g3003.t1.CDS1
QXden1.PacBioOnly_0	AUGUSTUS	CDS	50170	50212	0.98	+	0	ID=CDS25;Parent=mRNA25;Product=ankyrin;braker_id=g3003.t1.CDS2
QXden1.PacBioOnly_0	AUGUSTUS	CDS	50277	50360	0.97	+	2	ID=CDS25;Parent=mRNA25;Product=ankyrin;braker_id=g3003.t1.CDS3
QXden1.PacBioOnly_0	AUGUSTUS	CDS	50467	50514	1	+	2	ID=CDS25;Parent=mRNA25;Product=ankyrin;braker_id=g3003.t1.CDS4
QXden1.PacBioOnly_0	AUGUSTUS	CDS	50619	50667	1	+	2	ID=CDS25;Parent=mRNA25;Product=ankyrin;braker_id=g3003.t1.CDS5
QXden1.PacBioOnly_0	AUGUSTUS	CDS	50768	50818	1	+	1	ID=CDS25;Parent=mRNA25;Product=ankyrin;braker_id=g3003.t1.CDS6
QXden1.PacBioOnly_0	AUGUSTUS	CDS	50928	51046	1	+	1	ID=CDS25;Parent=mRNA25;Product=ankyrin;braker_id=g3003.t1.CDS7
QXden1.PacBioOnly_0	AUGUSTUS	CDS	51128	51337	1	+	2	ID=CDS25;Parent=mRNA25;Product=ankyrin;braker_id=g3003.t1.CDS8
QXden1.PacBioOnly_0	AUGUSTUS	CDS	51420	51448	1	+	2	ID=CDS25;Parent=mRNA25;Product=ankyrin;braker_id=g3003.t1.CDS9
QXden1.PacBioOnly_0	AUGUSTUS	mRNA	49652	51448	0.56	+	.	ID=mRNA26;Parent=gene25;Product=ankyrin;Note=alternative spliced;braker_id=g3003.t2
QXden1.PacBioOnly_0	AUGUSTUS	CDS	49652	49903	0.76	+	0	ID=CDS26;Parent=mRNA26;Product=ankyrin;Note=alternative spliced;braker_id=g3003.t2.CDS1
QXden1.PacBioOnly_0	AUGUSTUS	CDS	50049	50055	0.68	+	0	ID=CDS26;Parent=mRNA26;Product=ankyrin;Note=alternative spliced;braker_id=g3003.t2.CDS2
QXden1.PacBioOnly_0	AUGUSTUS	CDS	50170	50212	0.77	+	2	ID=CDS26;Parent=mRNA26;Product=ankyrin;Note=alternative spliced;braker_id=g3003.t2.CDS3
QXden1.PacBioOnly_0	AUGUSTUS	CDS	50299	50360	0.84	+	1	ID=CDS26;Parent=mRNA26;Product=ankyrin;Note=alternative spliced;braker_id=g3003.t2.CDS4
QXden1.PacBioOnly_0	AUGUSTUS	CDS	50467	50514	1	+	2	ID=CDS26;Parent=mRNA26;Product=ankyrin;Note=alternative spliced;braker_id=g3003.t2.CDS5
QXden1.PacBioOnly_0	AUGUSTUS	CDS	50619	50667	1	+	2	ID=CDS26;Parent=mRNA26;Product=ankyrin;Note=alternative spliced;braker_id=g3003.t2.CDS6
QXden1.PacBioOnly_0	AUGUSTUS	CDS	50768	50818	1	+	1	ID=CDS26;Parent=mRNA26;Product=ankyrin;Note=alternative spliced;braker_id=g3003.t2.CDS7
QXden1.PacBioOnly_0	AUGUSTUS	CDS	50928	51046	1	+	1	ID=CDS26;Parent=mRNA26;Product=ankyrin;Note=alternative spliced;braker_id=g3003.t2.CDS8
QXden1.PacBioOnly_0	AUGUSTUS	CDS	51128	51337	1	+	2	ID=CDS26;Parent=mRNA26;Product=ankyrin;Note=alternative spliced;braker_id=g3003.t2.CDS9
QXden1.PacBioOnly_0	AUGUSTUS	CDS	51420	51448	1	+	2	ID=CDS26;Parent=mRNA26;Product=ankyrin;Note=alternative spliced;braker_id=g3003.t2.CDS10
QXden1.PacBioOnly_0	AUGUSTUS	gene	51891	53924	0.46	-	.	ID=gene26;locus_tag=HTE15_0027;braker_id=g3004
QXden1.PacBioOnly_0	AUGUSTUS	mRNA	51891	53924	0.46	-	.	ID=mRNA27;Parent=gene26;Product=ras protein;braker_id=g3004.t1
QXden1.PacBioOnly_0	AUGUSTUS	CDS	51891	51915	0.81	-	1	ID=CDS27;Parent=mRNA27;Product=ras protein;braker_id=g3004.t1.CDS1
QXden1.PacBioOnly_0	AUGUSTUS	CDS	52000	52078	0.81	-	2	ID=CDS27;Parent=mRNA27;Product=ras protein;braker_id=g3004.t1.CDS2
QXden1.PacBioOnly_0	AUGUSTUS	CDS	52162	52252	0.77	-	0	ID=CDS27;Parent=mRNA27;Product=ras protein;braker_id=g3004.t1.CDS3
QXden1.PacBioOnly_0	AUGUSTUS	CDS	52340	52458	1	-	2	ID=CDS27;Parent=mRNA27;Product=ras protein;braker_id=g3004.t1.CDS4
QXden1.PacBioOnly_0	AUGUSTUS	CDS	52556	52622	1	-	0	ID=CDS27;Parent=mRNA27;Product=ras protein;braker_id=g3004.t1.CDS5
QXden1.PacBioOnly_0	AUGUSTUS	CDS	52716	52827	0.61	-	1	ID=CDS27;Parent=mRNA27;Product=ras protein;braker_id=g3004.t1.CDS6
QXden1.PacBioOnly_0	AUGUSTUS	CDS	52926	52940	1	-	1	ID=CDS27;Parent=mRNA27;Product=ras protein;braker_id=g3004.t1.CDS7
QXden1.PacBioOnly_0	AUGUSTUS	CDS	53175	53310	1	-	2	ID=CDS27;Parent=mRNA27;Product=ras protein;braker_id=g3004.t1.CDS8
QXden1.PacBioOnly_0	AUGUSTUS	CDS	53576	53596	1	-	2	ID=CDS27;Parent=mRNA27;Product=ras protein;braker_id=g3004.t1.CDS9
QXden1.PacBioOnly_0	AUGUSTUS	CDS	53724	53769	1	-	0	ID=CDS27;Parent=mRNA27;Product=ras protein;braker_id=g3004.t1.CDS10
QXden1.PacBioOnly_0	AUGUSTUS	CDS	53910	53924	1	-	0	ID=CDS27;Parent=mRNA27;Product=ras protein;braker_id=g3004.t1.CDS11
QXden1.PacBioOnly_0	AUGUSTUS	gene	54578	57751	0.59	+	.	ID=gene27;locus_tag=HTE15_0028;braker_id=g3005
QXden1.PacBioOnly_0	AUGUSTUS	mRNA	54578	57751	0.59	+	.	ID=mRNA28;Parent=gene27;Product=lipase/ esterase;braker_id=g3005.t1
QXden1.PacBioOnly_0	AUGUSTUS	CDS	54578	54827	1	+	0	ID=CDS28;Parent=mRNA28;Product=lipase/ esterase;braker_id=g3005.t1.CDS1
QXden1.PacBioOnly_0	AUGUSTUS	CDS	54984	55053	1	+	2	ID=CDS28;Parent=mRNA28;Product=lipase/ esterase;braker_id=g3005.t1.CDS2
QXden1.PacBioOnly_0	AUGUSTUS	CDS	55195	55255	1	+	1	ID=CDS28;Parent=mRNA28;Product=lipase/ esterase;braker_id=g3005.t1.CDS3
QXden1.PacBioOnly_0	AUGUSTUS	CDS	55398	55704	1	+	0	ID=CDS28;Parent=mRNA28;Product=lipase/ esterase;braker_id=g3005.t1.CDS4
QXden1.PacBioOnly_0	AUGUSTUS	CDS	55870	56127	0.97	+	2	ID=CDS28;Parent=mRNA28;Product=lipase/ esterase;braker_id=g3005.t1.CDS5
QXden1.PacBioOnly_0	AUGUSTUS	CDS	56220	56300	1	+	2	ID=CDS28;Parent=mRNA28;Product=lipase/ esterase;braker_id=g3005.t1.CDS6
QXden1.PacBioOnly_0	AUGUSTUS	CDS	56375	56477	1	+	2	ID=CDS28;Parent=mRNA28;Product=lipase/ esterase;braker_id=g3005.t1.CDS7
QXden1.PacBioOnly_0	AUGUSTUS	CDS	56560	56745	1	+	1	ID=CDS28;Parent=mRNA28;Product=lipase/ esterase;braker_id=g3005.t1.CDS8
QXden1.PacBioOnly_0	AUGUSTUS	CDS	56845	57751	0.61	+	1	ID=CDS28;Parent=mRNA28;Product=lipase/ esterase;braker_id=g3005.t1.CDS9
QXden1.PacBioOnly_0	AUGUSTUS	gene	58500	60060	0.52	-	.	ID=gene28;locus_tag=HTE15_0029;braker_id=g3006
QXden1.PacBioOnly_0	AUGUSTUS	mRNA	58500	60060	0.52	-	.	ID=mRNA29;Parent=gene28;Product=JmjC domain DNA-binding protein%2C putative;braker_id=g3006.t1
QXden1.PacBioOnly_0	AUGUSTUS	CDS	58500	58798	0.92	-	2	ID=CDS29;Parent=mRNA29;Product=JmjC domain DNA-binding protein%2C putative;braker_id=g3006.t1.CDS1
QXden1.PacBioOnly_0	AUGUSTUS	CDS	58881	58902	1	-	0	ID=CDS29;Parent=mRNA29;Product=JmjC domain DNA-binding protein%2C putative;braker_id=g3006.t1.CDS2
QXden1.PacBioOnly_0	AUGUSTUS	CDS	58993	60060	0.56	-	0	ID=CDS29;Parent=mRNA29;Product=JmjC domain DNA-binding protein%2C putative;braker_id=g3006.t1.CDS3
QXden1.PacBioOnly_0	AUGUSTUS	gene	60196	61999	0.58	+	.	ID=gene29;locus_tag=HTE15_0030;braker_id=g3007
QXden1.PacBioOnly_0	AUGUSTUS	mRNA	60196	61999	0.58	+	.	ID=mRNA30;Parent=gene29;Product=Phosphotyrosyl phosphatase activator;braker_id=g3007.t1
QXden1.PacBioOnly_0	AUGUSTUS	CDS	60196	60351	0.58	+	0	ID=CDS30;Parent=mRNA30;Product=Phosphotyrosyl phosphatase activator;braker_id=g3007.t1.CDS1
QXden1.PacBioOnly_0	AUGUSTUS	CDS	60465	60593	1	+	0	ID=CDS30;Parent=mRNA30;Product=Phosphotyrosyl phosphatase activator;braker_id=g3007.t1.CDS2
QXden1.PacBioOnly_0	AUGUSTUS	CDS	60667	60809	1	+	0	ID=CDS30;Parent=mRNA30;Product=Phosphotyrosyl phosphatase activator;braker_id=g3007.t1.CDS3
QXden1.PacBioOnly_0	AUGUSTUS	CDS	60869	60940	1	+	1	ID=CDS30;Parent=mRNA30;Product=Phosphotyrosyl phosphatase activator;braker_id=g3007.t1.CDS4
QXden1.PacBioOnly_0	AUGUSTUS	CDS	61029	61109	1	+	1	ID=CDS30;Parent=mRNA30;Product=Phosphotyrosyl phosphatase activator;braker_id=g3007.t1.CDS5
QXden1.PacBioOnly_0	AUGUSTUS	CDS	61201	61244	1	+	1	ID=CDS30;Parent=mRNA30;Product=Phosphotyrosyl phosphatase activator;braker_id=g3007.t1.CDS6
QXden1.PacBioOnly_0	AUGUSTUS	CDS	61334	61434	1	+	2	ID=CDS30;Parent=mRNA30;Product=Phosphotyrosyl phosphatase activator;braker_id=g3007.t1.CDS7
QXden1.PacBioOnly_0	AUGUSTUS	CDS	61514	61801	1	+	0	ID=CDS30;Parent=mRNA30;Product=Phosphotyrosyl phosphatase activator;braker_id=g3007.t1.CDS8
QXden1.PacBioOnly_0	AUGUSTUS	CDS	61901	61999	1	+	0	ID=CDS30;Parent=mRNA30;Product=Phosphotyrosyl phosphatase activator;braker_id=g3007.t1.CDS9
QXden1.PacBioOnly_0	AUGUSTUS	gene	62327	64528	0.69	+	.	ID=gene30;locus_tag=HTE15_0031;braker_id=g3008
QXden1.PacBioOnly_0	AUGUSTUS	mRNA	62327	64528	0.69	+	.	ID=mRNA31;Parent=gene30;Product=phosphoglycerate mutase-like protein;braker_id=g3008.t1
QXden1.PacBioOnly_0	AUGUSTUS	CDS	62327	62524	0.69	+	0	ID=CDS31;Parent=mRNA31;Product=phosphoglycerate mutase-like protein;braker_id=g3008.t1.CDS1
QXden1.PacBioOnly_0	AUGUSTUS	CDS	62592	62674	1	+	0	ID=CDS31;Parent=mRNA31;Product=phosphoglycerate mutase-like protein;braker_id=g3008.t1.CDS2
QXden1.PacBioOnly_0	AUGUSTUS	CDS	62760	62771	1	+	1	ID=CDS31;Parent=mRNA31;Product=phosphoglycerate mutase-like protein;braker_id=g3008.t1.CDS3
QXden1.PacBioOnly_0	AUGUSTUS	CDS	62843	63008	1	+	1	ID=CDS31;Parent=mRNA31;Product=phosphoglycerate mutase-like protein;braker_id=g3008.t1.CDS4
QXden1.PacBioOnly_0	AUGUSTUS	CDS	63077	63157	1	+	0	ID=CDS31;Parent=mRNA31;Product=phosphoglycerate mutase-like protein;braker_id=g3008.t1.CDS5
QXden1.PacBioOnly_0	AUGUSTUS	CDS	63232	63369	1	+	0	ID=CDS31;Parent=mRNA31;Product=phosphoglycerate mutase-like protein;braker_id=g3008.t1.CDS6
QXden1.PacBioOnly_0	AUGUSTUS	CDS	63448	63601	1	+	0	ID=CDS31;Parent=mRNA31;Product=phosphoglycerate mutase-like protein;braker_id=g3008.t1.CDS7
QXden1.PacBioOnly_0	AUGUSTUS	CDS	63665	63758	1	+	2	ID=CDS31;Parent=mRNA31;Product=phosphoglycerate mutase-like protein;braker_id=g3008.t1.CDS8
QXden1.PacBioOnly_0	AUGUSTUS	CDS	63843	64256	1	+	1	ID=CDS31;Parent=mRNA31;Product=phosphoglycerate mutase-like protein;braker_id=g3008.t1.CDS9
QXden1.PacBioOnly_0	AUGUSTUS	CDS	64336	64528	0.99	+	1	ID=CDS31;Parent=mRNA31;Product=phosphoglycerate mutase-like protein;braker_id=g3008.t1.CDS10
QXden1.PacBioOnly_0	AUGUSTUS	gene	64882	66284	0.99	-	.	ID=gene31;locus_tag=HTE15_0032;braker_id=g3009
QXden1.PacBioOnly_0	AUGUSTUS	mRNA	64882	66284	0.99	-	.	ID=mRNA32;Parent=gene31;Product=uncharacterized protein TREMEDRAFT_65207;braker_id=g3009.t1
QXden1.PacBioOnly_0	AUGUSTUS	CDS	64882	64981	1	-	1	ID=CDS32;Parent=mRNA32;Product=uncharacterized protein TREMEDRAFT_65207;braker_id=g3009.t1.CDS1
QXden1.PacBioOnly_0	AUGUSTUS	CDS	65093	65401	0.99	-	1	ID=CDS32;Parent=mRNA32;Product=uncharacterized protein TREMEDRAFT_65207;braker_id=g3009.t1.CDS2
QXden1.PacBioOnly_0	AUGUSTUS	CDS	65493	65807	1	-	1	ID=CDS32;Parent=mRNA32;Product=uncharacterized protein TREMEDRAFT_65207;braker_id=g3009.t1.CDS3
QXden1.PacBioOnly_0	AUGUSTUS	CDS	65898	66041	1	-	1	ID=CDS32;Parent=mRNA32;Product=uncharacterized protein TREMEDRAFT_65207;braker_id=g3009.t1.CDS4
QXden1.PacBioOnly_0	AUGUSTUS	CDS	66135	66175	1	-	0	ID=CDS32;Parent=mRNA32;Product=uncharacterized protein TREMEDRAFT_65207;braker_id=g3009.t1.CDS5
QXden1.PacBioOnly_0	AUGUSTUS	CDS	66231	66284	1	-	0	ID=CDS32;Parent=mRNA32;Product=uncharacterized protein TREMEDRAFT_65207;braker_id=g3009.t1.CDS6
QXden1.PacBioOnly_0	AUGUSTUS	gene	66422	69424	0.56	+	.	ID=gene32;locus_tag=HTE15_0033;braker_id=g3010
QXden1.PacBioOnly_0	AUGUSTUS	mRNA	66422	69424	0.56	+	.	ID=mRNA33;Parent=gene32;Product=Metallo peptidase 24A;braker_id=g3010.t1
QXden1.PacBioOnly_0	AUGUSTUS	CDS	66422	66716	1	+	0	ID=CDS33;Parent=mRNA33;Product=Metallo peptidase 24A;braker_id=g3010.t1.CDS1
QXden1.PacBioOnly_0	AUGUSTUS	CDS	66801	67034	0.61	+	2	ID=CDS33;Parent=mRNA33;Product=Metallo peptidase 24A;braker_id=g3010.t1.CDS2
QXden1.PacBioOnly_0	AUGUSTUS	CDS	67201	67210	0.57	+	2	ID=CDS33;Parent=mRNA33;Product=Metallo peptidase 24A;braker_id=g3010.t1.CDS3
QXden1.PacBioOnly_0	AUGUSTUS	CDS	67321	67665	0.56	+	1	ID=CDS33;Parent=mRNA33;Product=Metallo peptidase 24A;braker_id=g3010.t1.CDS4
QXden1.PacBioOnly_0	AUGUSTUS	CDS	67770	68044	1	+	1	ID=CDS33;Parent=mRNA33;Product=Metallo peptidase 24A;braker_id=g3010.t1.CDS5
QXden1.PacBioOnly_0	AUGUSTUS	CDS	68126	68149	1	+	2	ID=CDS33;Parent=mRNA33;Product=Metallo peptidase 24A;braker_id=g3010.t1.CDS6
QXden1.PacBioOnly_0	AUGUSTUS	CDS	68234	68476	1	+	2	ID=CDS33;Parent=mRNA33;Product=Metallo peptidase 24A;braker_id=g3010.t1.CDS7
QXden1.PacBioOnly_0	AUGUSTUS	CDS	68571	68684	1	+	2	ID=CDS33;Parent=mRNA33;Product=Metallo peptidase 24A;braker_id=g3010.t1.CDS8
QXden1.PacBioOnly_0	AUGUSTUS	CDS	68782	68887	1	+	2	ID=CDS33;Parent=mRNA33;Product=Metallo peptidase 24A;braker_id=g3010.t1.CDS9
QXden1.PacBioOnly_0	AUGUSTUS	CDS	68965	69073	1	+	1	ID=CDS33;Parent=mRNA33;Product=Metallo peptidase 24A;braker_id=g3010.t1.CDS10
QXden1.PacBioOnly_0	AUGUSTUS	CDS	69190	69251	1	+	0	ID=CDS33;Parent=mRNA33;Product=Metallo peptidase 24A;braker_id=g3010.t1.CDS11
QXden1.PacBioOnly_0	AUGUSTUS	CDS	69343	69424	1	+	1	ID=CDS33;Parent=mRNA33;Product=Metallo peptidase 24A;braker_id=g3010.t1.CDS12
QXden1.PacBioOnly_0	AUGUSTUS	gene	69785	72611	1	-	.	ID=gene33;locus_tag=HTE15_0034;braker_id=g3011
QXden1.PacBioOnly_0	AUGUSTUS	mRNA	69785	72611	1	-	.	ID=mRNA34;Parent=gene33;Product=phytoene dehydrogenase;braker_id=g3011.t1
QXden1.PacBioOnly_0	AUGUSTUS	CDS	69785	70330	1	-	0	ID=CDS34;Parent=mRNA34;Product=phytoene dehydrogenase;braker_id=g3011.t1.CDS1
QXden1.PacBioOnly_0	AUGUSTUS	CDS	70413	70564	1	-	2	ID=CDS34;Parent=mRNA34;Product=phytoene dehydrogenase;braker_id=g3011.t1.CDS2
QXden1.PacBioOnly_0	AUGUSTUS	CDS	70643	70995	1	-	1	ID=CDS34;Parent=mRNA34;Product=phytoene dehydrogenase;braker_id=g3011.t1.CDS3
QXden1.PacBioOnly_0	AUGUSTUS	CDS	71094	71266	1	-	0	ID=CDS34;Parent=mRNA34;Product=phytoene dehydrogenase;braker_id=g3011.t1.CDS4
QXden1.PacBioOnly_0	AUGUSTUS	CDS	71345	71461	1	-	0	ID=CDS34;Parent=mRNA34;Product=phytoene dehydrogenase;braker_id=g3011.t1.CDS5
QXden1.PacBioOnly_0	AUGUSTUS	CDS	71532	71636	1	-	0	ID=CDS34;Parent=mRNA34;Product=phytoene dehydrogenase;braker_id=g3011.t1.CDS6
QXden1.PacBioOnly_0	AUGUSTUS	CDS	71713	71744	1	-	2	ID=CDS34;Parent=mRNA34;Product=phytoene dehydrogenase;braker_id=g3011.t1.CDS7
QXden1.PacBioOnly_0	AUGUSTUS	CDS	71827	71917	1	-	0	ID=CDS34;Parent=mRNA34;Product=phytoene dehydrogenase;braker_id=g3011.t1.CDS8
QXden1.PacBioOnly_0	AUGUSTUS	CDS	71994	72005	1	-	0	ID=CDS34;Parent=mRNA34;Product=phytoene dehydrogenase;braker_id=g3011.t1.CDS9
QXden1.PacBioOnly_0	AUGUSTUS	CDS	72107	72154	1	-	0	ID=CDS34;Parent=mRNA34;Product=phytoene dehydrogenase;braker_id=g3011.t1.CDS10
QXden1.PacBioOnly_0	AUGUSTUS	CDS	72315	72388	1	-	2	ID=CDS34;Parent=mRNA34;Product=phytoene dehydrogenase;braker_id=g3011.t1.CDS11
QXden1.PacBioOnly_0	AUGUSTUS	CDS	72566	72611	1	-	0	ID=CDS34;Parent=mRNA34;Product=phytoene dehydrogenase;braker_id=g3011.t1.CDS12
QXden1.PacBioOnly_0	AUGUSTUS	gene	73021	73513	1	-	.	ID=gene34;locus_tag=HTE15_0035;braker_id=g3012
QXden1.PacBioOnly_0	AUGUSTUS	mRNA	73021	73513	1	-	.	ID=mRNA35;Parent=gene34;Product=histone H3;braker_id=g3012.t1
QXden1.PacBioOnly_0	AUGUSTUS	CDS	73021	73303	1	-	1	ID=CDS35;Parent=mRNA35;Product=histone H3;braker_id=g3012.t1.CDS1
QXden1.PacBioOnly_0	AUGUSTUS	CDS	73386	73513	1	-	0	ID=CDS35;Parent=mRNA35;Product=histone H3;braker_id=g3012.t1.CDS2
QXden1.PacBioOnly_0	AUGUSTUS	gene	74169	74655	1	+	.	ID=gene35;locus_tag=HTE15_0036;braker_id=g3013
QXden1.PacBioOnly_0	AUGUSTUS	mRNA	74169	74655	1	+	.	ID=mRNA36;Parent=gene35;Product=histone H4;braker_id=g3013.t1
QXden1.PacBioOnly_0	AUGUSTUS	CDS	74169	74195	1	+	0	ID=CDS36;Parent=mRNA36;Product=histone H4;braker_id=g3013.t1.CDS1
QXden1.PacBioOnly_0	AUGUSTUS	CDS	74280	74445	1	+	0	ID=CDS36;Parent=mRNA36;Product=histone H4;braker_id=g3013.t1.CDS2
QXden1.PacBioOnly_0	AUGUSTUS	CDS	74537	74655	1	+	2	ID=CDS36;Parent=mRNA36;Product=histone H4;braker_id=g3013.t1.CDS3
QXden1.PacBioOnly_0	AUGUSTUS	gene	75136	76527	0.99	+	.	ID=gene36;locus_tag=HTE15_0037;braker_id=g3014
QXden1.PacBioOnly_0	AUGUSTUS	mRNA	75136	76527	0.99	+	.	ID=mRNA37;Parent=gene36;Product=hypothetical protein;braker_id=g3014.t1
QXden1.PacBioOnly_0	AUGUSTUS	CDS	75136	75721	0.99	+	0	ID=CDS37;Parent=mRNA37;Product=hypothetical protein;braker_id=g3014.t1.CDS1
QXden1.PacBioOnly_0	AUGUSTUS	CDS	75854	76527	1	+	2	ID=CDS37;Parent=mRNA37;Product=hypothetical protein;braker_id=g3014.t1.CDS2
QXden1.PacBioOnly_0	AUGUSTUS	gene	77528	80190	0.87	+	.	ID=gene37;locus_tag=HTE15_0038;braker_id=g3015
QXden1.PacBioOnly_0	AUGUSTUS	mRNA	77528	80190	0.87	+	.	ID=mRNA38;Parent=gene37;Product=Zn(2)-C6 fungal-type transcription factor;braker_id=g3015.t1
QXden1.PacBioOnly_0	AUGUSTUS	CDS	77528	77642	0.93	+	0	ID=CDS38;Parent=mRNA38;Product=Zn(2)-C6 fungal-type transcription factor;braker_id=g3015.t1.CDS1
QXden1.PacBioOnly_0	AUGUSTUS	CDS	77722	77737	1	+	2	ID=CDS38;Parent=mRNA38;Product=Zn(2)-C6 fungal-type transcription factor;braker_id=g3015.t1.CDS2
QXden1.PacBioOnly_0	AUGUSTUS	CDS	77820	78796	1	+	1	ID=CDS38;Parent=mRNA38;Product=Zn(2)-C6 fungal-type transcription factor;braker_id=g3015.t1.CDS3
QXden1.PacBioOnly_0	AUGUSTUS	CDS	78881	78935	1	+	2	ID=CDS38;Parent=mRNA38;Product=Zn(2)-C6 fungal-type transcription factor;braker_id=g3015.t1.CDS4
QXden1.PacBioOnly_0	AUGUSTUS	CDS	79013	79133	1	+	1	ID=CDS38;Parent=mRNA38;Product=Zn(2)-C6 fungal-type transcription factor;braker_id=g3015.t1.CDS5
QXden1.PacBioOnly_0	AUGUSTUS	CDS	79221	79736	0.94	+	0	ID=CDS38;Parent=mRNA38;Product=Zn(2)-C6 fungal-type transcription factor;braker_id=g3015.t1.CDS6
QXden1.PacBioOnly_0	AUGUSTUS	CDS	79816	80190	1	+	0	ID=CDS38;Parent=mRNA38;Product=Zn(2)-C6 fungal-type transcription factor;braker_id=g3015.t1.CDS7
QXden1.PacBioOnly_0	AUGUSTUS	gene	82501	82938	1	+	.	ID=gene38;locus_tag=HTE15_0039;braker_id=g3016
QXden1.PacBioOnly_0	AUGUSTUS	mRNA	82501	82938	1	+	.	ID=mRNA39;Parent=gene38;Product=SDR family oxidoreductase;braker_id=g3016.t1
QXden1.PacBioOnly_0	AUGUSTUS	CDS	82501	82938	1	+	0	ID=CDS39;Parent=mRNA39;Product=SDR family oxidoreductase;braker_id=g3016.t1.CDS1
QXden1.PacBioOnly_0	AUGUSTUS	gene	82960	83382	0.39	+	.	ID=gene39;locus_tag=HTE15_0040;braker_id=g3017
QXden1.PacBioOnly_0	AUGUSTUS	mRNA	82960	83382	0.39	+	.	ID=mRNA40;Parent=gene39;Product=SDR family oxidoreductase;braker_id=g3017.t1
QXden1.PacBioOnly_0	AUGUSTUS	CDS	82960	83382	0.39	+	0	ID=CDS40;Parent=mRNA40;Product=SDR family oxidoreductase;braker_id=g3017.t1.CDS1
QXden1.PacBioOnly_0	AUGUSTUS	gene	83710	87300	0.17	-	.	ID=gene40;locus_tag=HTE15_0041;braker_id=g3018
QXden1.PacBioOnly_0	AUGUSTUS	mRNA	83710	87300	0.17	-	.	ID=mRNA41;Parent=gene40;Product=hypothetical protein TREMEDRAFT_60335;braker_id=g3018.t1
QXden1.PacBioOnly_0	AUGUSTUS	CDS	83710	83764	1	-	1	ID=CDS41;Parent=mRNA41;Product=hypothetical protein TREMEDRAFT_60335;braker_id=g3018.t1.CDS1
QXden1.PacBioOnly_0	AUGUSTUS	CDS	83842	83887	1	-	2	ID=CDS41;Parent=mRNA41;Product=hypothetical protein TREMEDRAFT_60335;braker_id=g3018.t1.CDS2
QXden1.PacBioOnly_0	AUGUSTUS	CDS	83968	83997	1	-	2	ID=CDS41;Parent=mRNA41;Product=hypothetical protein TREMEDRAFT_60335;braker_id=g3018.t1.CDS3
QXden1.PacBioOnly_0	AUGUSTUS	CDS	84123	84195	1	-	0	ID=CDS41;Parent=mRNA41;Product=hypothetical protein TREMEDRAFT_60335;braker_id=g3018.t1.CDS4
QXden1.PacBioOnly_0	AUGUSTUS	CDS	84303	84444	0.92	-	1	ID=CDS41;Parent=mRNA41;Product=hypothetical protein TREMEDRAFT_60335;braker_id=g3018.t1.CDS5
QXden1.PacBioOnly_0	AUGUSTUS	CDS	84525	84611	1	-	1	ID=CDS41;Parent=mRNA41;Product=hypothetical protein TREMEDRAFT_60335;braker_id=g3018.t1.CDS6
QXden1.PacBioOnly_0	AUGUSTUS	CDS	84698	84955	0.59	-	1	ID=CDS41;Parent=mRNA41;Product=hypothetical protein TREMEDRAFT_60335;braker_id=g3018.t1.CDS7
QXden1.PacBioOnly_0	AUGUSTUS	CDS	85032	85111	1	-	0	ID=CDS41;Parent=mRNA41;Product=hypothetical protein TREMEDRAFT_60335;braker_id=g3018.t1.CDS8
QXden1.PacBioOnly_0	AUGUSTUS	CDS	85183	85242	1	-	0	ID=CDS41;Parent=mRNA41;Product=hypothetical protein TREMEDRAFT_60335;braker_id=g3018.t1.CDS9
QXden1.PacBioOnly_0	AUGUSTUS	CDS	85318	85359	1	-	0	ID=CDS41;Parent=mRNA41;Product=hypothetical protein TREMEDRAFT_60335;braker_id=g3018.t1.CDS10
QXden1.PacBioOnly_0	AUGUSTUS	CDS	85465	85659	0.83	-	0	ID=CDS41;Parent=mRNA41;Product=hypothetical protein TREMEDRAFT_60335;braker_id=g3018.t1.CDS11
QXden1.PacBioOnly_0	AUGUSTUS	CDS	85765	85805	0.99	-	2	ID=CDS41;Parent=mRNA41;Product=hypothetical protein TREMEDRAFT_60335;braker_id=g3018.t1.CDS12
QXden1.PacBioOnly_0	AUGUSTUS	CDS	85899	86058	0.98	-	0	ID=CDS41;Parent=mRNA41;Product=hypothetical protein TREMEDRAFT_60335;braker_id=g3018.t1.CDS13
QXden1.PacBioOnly_0	AUGUSTUS	CDS	86178	86235	1	-	1	ID=CDS41;Parent=mRNA41;Product=hypothetical protein TREMEDRAFT_60335;braker_id=g3018.t1.CDS14
QXden1.PacBioOnly_0	AUGUSTUS	CDS	86354	87107	1	-	2	ID=CDS41;Parent=mRNA41;Product=hypothetical protein TREMEDRAFT_60335;braker_id=g3018.t1.CDS15
QXden1.PacBioOnly_0	AUGUSTUS	CDS	87183	87300	0.52	-	0	ID=CDS41;Parent=mRNA41;Product=hypothetical protein TREMEDRAFT_60335;braker_id=g3018.t1.CDS16
QXden1.PacBioOnly_0	AUGUSTUS	gene	87339	91026	1.16	-	.	ID=gene41;locus_tag=HTE15_0042;braker_id=g3019
QXden1.PacBioOnly_0	AUGUSTUS	mRNA	87339	91026	0.24	-	.	ID=mRNA42;Parent=gene41;Product=choline transport protein;braker_id=g3019.t1
QXden1.PacBioOnly_0	AUGUSTUS	CDS	87339	87399	0.6	-	1	ID=CDS42;Parent=mRNA42;Product=choline transport protein;braker_id=g3019.t1.CDS1
QXden1.PacBioOnly_0	AUGUSTUS	CDS	87467	87585	1	-	0	ID=CDS42;Parent=mRNA42;Product=choline transport protein;braker_id=g3019.t1.CDS2
QXden1.PacBioOnly_0	AUGUSTUS	CDS	87686	87700	1	-	0	ID=CDS42;Parent=mRNA42;Product=choline transport protein;braker_id=g3019.t1.CDS3
QXden1.PacBioOnly_0	AUGUSTUS	CDS	87800	87877	1	-	0	ID=CDS42;Parent=mRNA42;Product=choline transport protein;braker_id=g3019.t1.CDS4
QXden1.PacBioOnly_0	AUGUSTUS	CDS	87974	88054	0.99	-	0	ID=CDS42;Parent=mRNA42;Product=choline transport protein;braker_id=g3019.t1.CDS5
QXden1.PacBioOnly_0	AUGUSTUS	CDS	88150	88164	0.99	-	0	ID=CDS42;Parent=mRNA42;Product=choline transport protein;braker_id=g3019.t1.CDS6
QXden1.PacBioOnly_0	AUGUSTUS	CDS	88236	88349	0.9	-	0	ID=CDS42;Parent=mRNA42;Product=choline transport protein;braker_id=g3019.t1.CDS7
QXden1.PacBioOnly_0	AUGUSTUS	CDS	88475	88534	0.86	-	0	ID=CDS42;Parent=mRNA42;Product=choline transport protein;braker_id=g3019.t1.CDS8
QXden1.PacBioOnly_0	AUGUSTUS	CDS	88629	88635	0.92	-	1	ID=CDS42;Parent=mRNA42;Product=choline transport protein;braker_id=g3019.t1.CDS9
QXden1.PacBioOnly_0	AUGUSTUS	CDS	88723	88734	0.93	-	1	ID=CDS42;Parent=mRNA42;Product=choline transport protein;braker_id=g3019.t1.CDS10
QXden1.PacBioOnly_0	AUGUSTUS	CDS	88815	88893	0.91	-	2	ID=CDS42;Parent=mRNA42;Product=choline transport protein;braker_id=g3019.t1.CDS11
QXden1.PacBioOnly_0	AUGUSTUS	CDS	88955	89005	1	-	2	ID=CDS42;Parent=mRNA42;Product=choline transport protein;braker_id=g3019.t1.CDS12
QXden1.PacBioOnly_0	AUGUSTUS	CDS	89085	89188	1	-	1	ID=CDS42;Parent=mRNA42;Product=choline transport protein;braker_id=g3019.t1.CDS13
QXden1.PacBioOnly_0	AUGUSTUS	CDS	89269	89338	1	-	2	ID=CDS42;Parent=mRNA42;Product=choline transport protein;braker_id=g3019.t1.CDS14
QXden1.PacBioOnly_0	AUGUSTUS	CDS	89403	89575	1	-	1	ID=CDS42;Parent=mRNA42;Product=choline transport protein;braker_id=g3019.t1.CDS15
QXden1.PacBioOnly_0	AUGUSTUS	CDS	89656	89689	1	-	2	ID=CDS42;Parent=mRNA42;Product=choline transport protein;braker_id=g3019.t1.CDS16
QXden1.PacBioOnly_0	AUGUSTUS	CDS	89764	89826	1	-	2	ID=CDS42;Parent=mRNA42;Product=choline transport protein;braker_id=g3019.t1.CDS17
QXden1.PacBioOnly_0	AUGUSTUS	CDS	89909	90193	0.58	-	2	ID=CDS42;Parent=mRNA42;Product=choline transport protein;braker_id=g3019.t1.CDS18
QXden1.PacBioOnly_0	AUGUSTUS	CDS	90259	90391	1	-	0	ID=CDS42;Parent=mRNA42;Product=choline transport protein;braker_id=g3019.t1.CDS19
QXden1.PacBioOnly_0	AUGUSTUS	CDS	90465	90666	1	-	1	ID=CDS42;Parent=mRNA42;Product=choline transport protein;braker_id=g3019.t1.CDS20
QXden1.PacBioOnly_0	AUGUSTUS	CDS	90736	90746	1	-	0	ID=CDS42;Parent=mRNA42;Product=choline transport protein;braker_id=g3019.t1.CDS21
QXden1.PacBioOnly_0	AUGUSTUS	CDS	90834	90866	1	-	0	ID=CDS42;Parent=mRNA42;Product=choline transport protein;braker_id=g3019.t1.CDS22
QXden1.PacBioOnly_0	AUGUSTUS	CDS	90934	91026	0.98	-	0	ID=CDS42;Parent=mRNA42;Product=choline transport protein;braker_id=g3019.t1.CDS23
QXden1.PacBioOnly_0	AUGUSTUS	mRNA	88378	91026	0.43	-	.	ID=mRNA43;Parent=gene41;Product=choline transport protein;Note=alternative spliced;braker_id=g3019.t2
QXden1.PacBioOnly_0	AUGUSTUS	CDS	88378	88380	0.81	-	0	ID=CDS43;Parent=mRNA43;Product=choline transport protein;Note=alternative spliced;braker_id=g3019.t2.CDS1
QXden1.PacBioOnly_0	AUGUSTUS	CDS	88475	88534	0.87	-	0	ID=CDS43;Parent=mRNA43;Product=choline transport protein;Note=alternative spliced;braker_id=g3019.t2.CDS2
QXden1.PacBioOnly_0	AUGUSTUS	CDS	88629	88635	0.88	-	1	ID=CDS43;Parent=mRNA43;Product=choline transport protein;Note=alternative spliced;braker_id=g3019.t2.CDS3
QXden1.PacBioOnly_0	AUGUSTUS	CDS	88723	88734	0.88	-	1	ID=CDS43;Parent=mRNA43;Product=choline transport protein;Note=alternative spliced;braker_id=g3019.t2.CDS4
QXden1.PacBioOnly_0	AUGUSTUS	CDS	88815	88893	0.83	-	2	ID=CDS43;Parent=mRNA43;Product=choline transport protein;Note=alternative spliced;braker_id=g3019.t2.CDS5
QXden1.PacBioOnly_0	AUGUSTUS	CDS	88955	89005	1	-	2	ID=CDS43;Parent=mRNA43;Product=choline transport protein;Note=alternative spliced;braker_id=g3019.t2.CDS6
QXden1.PacBioOnly_0	AUGUSTUS	CDS	89085	89188	1	-	1	ID=CDS43;Parent=mRNA43;Product=choline transport protein;Note=alternative spliced;braker_id=g3019.t2.CDS7
QXden1.PacBioOnly_0	AUGUSTUS	CDS	89269	89338	1	-	2	ID=CDS43;Parent=mRNA43;Product=choline transport protein;Note=alternative spliced;braker_id=g3019.t2.CDS8
QXden1.PacBioOnly_0	AUGUSTUS	CDS	89403	89575	1	-	1	ID=CDS43;Parent=mRNA43;Product=choline transport protein;Note=alternative spliced;braker_id=g3019.t2.CDS9
QXden1.PacBioOnly_0	AUGUSTUS	CDS	89656	89689	1	-	2	ID=CDS43;Parent=mRNA43;Product=choline transport protein;Note=alternative spliced;braker_id=g3019.t2.CDS10
QXden1.PacBioOnly_0	AUGUSTUS	CDS	89764	89826	1	-	2	ID=CDS43;Parent=mRNA43;Product=choline transport protein;Note=alternative spliced;braker_id=g3019.t2.CDS11
QXden1.PacBioOnly_0	AUGUSTUS	CDS	89909	90193	0.65	-	2	ID=CDS43;Parent=mRNA43;Product=choline transport protein;Note=alternative spliced;braker_id=g3019.t2.CDS12
QXden1.PacBioOnly_0	AUGUSTUS	CDS	90259	90391	1	-	0	ID=CDS43;Parent=mRNA43;Product=choline transport protein;Note=alternative spliced;braker_id=g3019.t2.CDS13
QXden1.PacBioOnly_0	AUGUSTUS	CDS	90465	90666	1	-	1	ID=CDS43;Parent=mRNA43;Product=choline transport protein;Note=alternative spliced;braker_id=g3019.t2.CDS14
QXden1.PacBioOnly_0	AUGUSTUS	CDS	90736	90746	1	-	0	ID=CDS43;Parent=mRNA43;Product=choline transport protein;Note=alternative spliced;braker_id=g3019.t2.CDS15
QXden1.PacBioOnly_0	AUGUSTUS	CDS	90834	90866	1	-	0	ID=CDS43;Parent=mRNA43;Product=choline transport protein;Note=alternative spliced;braker_id=g3019.t2.CDS16
QXden1.PacBioOnly_0	AUGUSTUS	CDS	90934	91026	0.98	-	0	ID=CDS43;Parent=mRNA43;Product=choline transport protein;Note=alternative spliced;braker_id=g3019.t2.CDS17
QXden1.PacBioOnly_0	AUGUSTUS	mRNA	87339	88340	0.49	-	.	ID=mRNA44;Parent=gene41;Product=hypothetical protein;Note=alternative spliced;braker_id=g3019.t3
QXden1.PacBioOnly_0	AUGUSTUS	CDS	87339	87399	0.52	-	1	ID=CDS44;Parent=mRNA44;Product=hypothetical protein;Note=alternative spliced;braker_id=g3019.t3.CDS1
QXden1.PacBioOnly_0	AUGUSTUS	CDS	87467	87585	1	-	0	ID=CDS44;Parent=mRNA44;Product=hypothetical protein;Note=alternative spliced;braker_id=g3019.t3.CDS2
QXden1.PacBioOnly_0	AUGUSTUS	CDS	87686	87700	1	-	0	ID=CDS44;Parent=mRNA44;Product=hypothetical protein;Note=alternative spliced;braker_id=g3019.t3.CDS3
QXden1.PacBioOnly_0	AUGUSTUS	CDS	87800	87877	1	-	0	ID=CDS44;Parent=mRNA44;Product=hypothetical protein;Note=alternative spliced;braker_id=g3019.t3.CDS4
QXden1.PacBioOnly_0	AUGUSTUS	CDS	87974	88054	0.99	-	0	ID=CDS44;Parent=mRNA44;Product=hypothetical protein;Note=alternative spliced;braker_id=g3019.t3.CDS5
QXden1.PacBioOnly_0	AUGUSTUS	CDS	88150	88164	0.99	-	0	ID=CDS44;Parent=mRNA44;Product=hypothetical protein;Note=alternative spliced;braker_id=g3019.t3.CDS6
QXden1.PacBioOnly_0	AUGUSTUS	CDS	88236	88340	0.87	-	0	ID=CDS44;Parent=mRNA44;Product=hypothetical protein;Note=alternative spliced;braker_id=g3019.t3.CDS7
QXden1.PacBioOnly_0	AUGUSTUS	gene	91591	94615	1	+	.	ID=gene42;locus_tag=HTE15_0043;braker_id=g3020
QXden1.PacBioOnly_0	AUGUSTUS	mRNA	91591	94615	1	+	.	ID=mRNA45;Parent=gene42;Product=primary-amine oxidase;braker_id=g3020.t1
QXden1.PacBioOnly_0	AUGUSTUS	CDS	91591	91950	1	+	0	ID=CDS45;Parent=mRNA45;Product=primary-amine oxidase;braker_id=g3020.t1.CDS1
QXden1.PacBioOnly_0	AUGUSTUS	CDS	92046	92086	1	+	0	ID=CDS45;Parent=mRNA45;Product=primary-amine oxidase;braker_id=g3020.t1.CDS2
QXden1.PacBioOnly_0	AUGUSTUS	CDS	92167	92255	1	+	1	ID=CDS45;Parent=mRNA45;Product=primary-amine oxidase;braker_id=g3020.t1.CDS3
QXden1.PacBioOnly_0	AUGUSTUS	CDS	92327	92367	1	+	2	ID=CDS45;Parent=mRNA45;Product=primary-amine oxidase;braker_id=g3020.t1.CDS4
QXden1.PacBioOnly_0	AUGUSTUS	CDS	92440	92515	1	+	0	ID=CDS45;Parent=mRNA45;Product=primary-amine oxidase;braker_id=g3020.t1.CDS5
QXden1.PacBioOnly_0	AUGUSTUS	CDS	92597	92697	1	+	2	ID=CDS45;Parent=mRNA45;Product=primary-amine oxidase;braker_id=g3020.t1.CDS6
QXden1.PacBioOnly_0	AUGUSTUS	CDS	92768	93032	1	+	0	ID=CDS45;Parent=mRNA45;Product=primary-amine oxidase;braker_id=g3020.t1.CDS7
QXden1.PacBioOnly_0	AUGUSTUS	CDS	93101	93196	1	+	2	ID=CDS45;Parent=mRNA45;Product=primary-amine oxidase;braker_id=g3020.t1.CDS8
QXden1.PacBioOnly_0	AUGUSTUS	CDS	93270	93350	1	+	2	ID=CDS45;Parent=mRNA45;Product=primary-amine oxidase;braker_id=g3020.t1.CDS9
QXden1.PacBioOnly_0	AUGUSTUS	CDS	93425	93679	1	+	2	ID=CDS45;Parent=mRNA45;Product=primary-amine oxidase;braker_id=g3020.t1.CDS10
QXden1.PacBioOnly_0	AUGUSTUS	CDS	93754	94132	1	+	2	ID=CDS45;Parent=mRNA45;Product=primary-amine oxidase;braker_id=g3020.t1.CDS11
QXden1.PacBioOnly_0	AUGUSTUS	CDS	94236	94407	1	+	1	ID=CDS45;Parent=mRNA45;Product=primary-amine oxidase;braker_id=g3020.t1.CDS12
QXden1.PacBioOnly_0	AUGUSTUS	CDS	94493	94615	1	+	0	ID=CDS45;Parent=mRNA45;Product=primary-amine oxidase;braker_id=g3020.t1.CDS13
QXden1.PacBioOnly_0	AUGUSTUS	gene	95248	98096	0	-	.	ID=gene43;locus_tag=HTE15_0044;braker_id=g3021
QXden1.PacBioOnly_0	AUGUSTUS	mRNA	95248	98096	.	-	.	ID=mRNA46;Parent=gene43;Product=hypothetical protein;braker_id=g3021.t1
QXden1.PacBioOnly_0	AUGUSTUS	CDS	95248	95287	0.01	-	1	ID=CDS46;Parent=mRNA46;Product=hypothetical protein;braker_id=g3021.t1.CDS1
QXden1.PacBioOnly_0	AUGUSTUS	CDS	95386	95465	0.01	-	0	ID=CDS46;Parent=mRNA46;Product=hypothetical protein;braker_id=g3021.t1.CDS2
QXden1.PacBioOnly_0	AUGUSTUS	CDS	96913	97225	0.68	-	1	ID=CDS46;Parent=mRNA46;Product=hypothetical protein;braker_id=g3021.t1.CDS3
QXden1.PacBioOnly_0	AUGUSTUS	CDS	97870	98096	0.01	-	0	ID=CDS46;Parent=mRNA46;Product=hypothetical protein;braker_id=g3021.t1.CDS4
QXden1.PacBioOnly_0	AUGUSTUS	gene	98844	101352	0.96	-	.	ID=gene44;locus_tag=HTE15_0045;braker_id=g3022
QXden1.PacBioOnly_0	AUGUSTUS	mRNA	98844	101352	0.96	-	.	ID=mRNA47;Parent=gene44;Product=diphthamide biosynthesis protein 1;braker_id=g3022.t1
QXden1.PacBioOnly_0	AUGUSTUS	CDS	98844	98942	1	-	0	ID=CDS47;Parent=mRNA47;Product=diphthamide biosynthesis protein 1;braker_id=g3022.t1.CDS1
QXden1.PacBioOnly_0	AUGUSTUS	CDS	99038	99340	1	-	0	ID=CDS47;Parent=mRNA47;Product=diphthamide biosynthesis protein 1;braker_id=g3022.t1.CDS2
QXden1.PacBioOnly_0	AUGUSTUS	CDS	99423	99684	1	-	1	ID=CDS47;Parent=mRNA47;Product=diphthamide biosynthesis protein 1;braker_id=g3022.t1.CDS3
QXden1.PacBioOnly_0	AUGUSTUS	CDS	99759	100404	1	-	2	ID=CDS47;Parent=mRNA47;Product=diphthamide biosynthesis protein 1;braker_id=g3022.t1.CDS4
QXden1.PacBioOnly_0	AUGUSTUS	CDS	100492	100569	1	-	2	ID=CDS47;Parent=mRNA47;Product=diphthamide biosynthesis protein 1;braker_id=g3022.t1.CDS5
QXden1.PacBioOnly_0	AUGUSTUS	CDS	100655	100667	1	-	0	ID=CDS47;Parent=mRNA47;Product=diphthamide biosynthesis protein 1;braker_id=g3022.t1.CDS6
QXden1.PacBioOnly_0	AUGUSTUS	CDS	100760	100790	1	-	1	ID=CDS47;Parent=mRNA47;Product=diphthamide biosynthesis protein 1;braker_id=g3022.t1.CDS7
QXden1.PacBioOnly_0	AUGUSTUS	CDS	100870	100979	1	-	0	ID=CDS47;Parent=mRNA47;Product=diphthamide biosynthesis protein 1;braker_id=g3022.t1.CDS8
QXden1.PacBioOnly_0	AUGUSTUS	CDS	101066	101252	1	-	1	ID=CDS47;Parent=mRNA47;Product=diphthamide biosynthesis protein 1;braker_id=g3022.t1.CDS9
QXden1.PacBioOnly_0	AUGUSTUS	CDS	101327	101352	0.96	-	0	ID=CDS47;Parent=mRNA47;Product=diphthamide biosynthesis protein 1;braker_id=g3022.t1.CDS10
QXden1.PacBioOnly_0	AUGUSTUS	gene	101554	102922	1	+	.	ID=gene45;locus_tag=HTE15_0046;braker_id=g3023
QXden1.PacBioOnly_0	AUGUSTUS	mRNA	101554	102922	1	+	.	ID=mRNA48;Parent=gene45;Product=18S rRNA biogenesis protein;braker_id=g3023.t1
QXden1.PacBioOnly_0	AUGUSTUS	CDS	101554	101692	1	+	0	ID=CDS48;Parent=mRNA48;Product=18S rRNA biogenesis protein;braker_id=g3023.t1.CDS1
QXden1.PacBioOnly_0	AUGUSTUS	CDS	101788	102610	1	+	2	ID=CDS48;Parent=mRNA48;Product=18S rRNA biogenesis protein;braker_id=g3023.t1.CDS2
QXden1.PacBioOnly_0	AUGUSTUS	CDS	102712	102922	1	+	1	ID=CDS48;Parent=mRNA48;Product=18S rRNA biogenesis protein;braker_id=g3023.t1.CDS3
QXden1.PacBioOnly_0	AUGUSTUS	gene	103165	108044	0.97	-	.	ID=gene46;locus_tag=HTE15_0047;braker_id=g3024
QXden1.PacBioOnly_0	AUGUSTUS	mRNA	103165	108044	0.97	-	.	ID=mRNA49;Parent=gene46;Product=chromosome transmission fidelity protein 4;braker_id=g3024.t1
QXden1.PacBioOnly_0	AUGUSTUS	CDS	103165	103239	0.97	-	0	ID=CDS49;Parent=mRNA49;Product=chromosome transmission fidelity protein 4;braker_id=g3024.t1.CDS1
QXden1.PacBioOnly_0	AUGUSTUS	CDS	103350	104661	0.97	-	1	ID=CDS49;Parent=mRNA49;Product=chromosome transmission fidelity protein 4;braker_id=g3024.t1.CDS2
QXden1.PacBioOnly_0	AUGUSTUS	CDS	104738	104841	1	-	0	ID=CDS49;Parent=mRNA49;Product=chromosome transmission fidelity protein 4;braker_id=g3024.t1.CDS3
QXden1.PacBioOnly_0	AUGUSTUS	CDS	104929	105108	1	-	0	ID=CDS49;Parent=mRNA49;Product=chromosome transmission fidelity protein 4;braker_id=g3024.t1.CDS4
QXden1.PacBioOnly_0	AUGUSTUS	CDS	105188	105306	1	-	2	ID=CDS49;Parent=mRNA49;Product=chromosome transmission fidelity protein 4;braker_id=g3024.t1.CDS5
QXden1.PacBioOnly_0	AUGUSTUS	CDS	105374	105733	1	-	2	ID=CDS49;Parent=mRNA49;Product=chromosome transmission fidelity protein 4;braker_id=g3024.t1.CDS6
QXden1.PacBioOnly_0	AUGUSTUS	CDS	105817	105951	1	-	2	ID=CDS49;Parent=mRNA49;Product=chromosome transmission fidelity protein 4;braker_id=g3024.t1.CDS7
QXden1.PacBioOnly_0	AUGUSTUS	CDS	106027	106098	1	-	2	ID=CDS49;Parent=mRNA49;Product=chromosome transmission fidelity protein 4;braker_id=g3024.t1.CDS8
QXden1.PacBioOnly_0	AUGUSTUS	CDS	106186	106670	1	-	1	ID=CDS49;Parent=mRNA49;Product=chromosome transmission fidelity protein 4;braker_id=g3024.t1.CDS9
QXden1.PacBioOnly_0	AUGUSTUS	CDS	106760	106934	1	-	2	ID=CDS49;Parent=mRNA49;Product=chromosome transmission fidelity protein 4;braker_id=g3024.t1.CDS10
QXden1.PacBioOnly_0	AUGUSTUS	CDS	107016	107398	1	-	1	ID=CDS49;Parent=mRNA49;Product=chromosome transmission fidelity protein 4;braker_id=g3024.t1.CDS11
QXden1.PacBioOnly_0	AUGUSTUS	CDS	107478	107653	1	-	0	ID=CDS49;Parent=mRNA49;Product=chromosome transmission fidelity protein 4;braker_id=g3024.t1.CDS12
QXden1.PacBioOnly_0	AUGUSTUS	CDS	107744	107864	1	-	1	ID=CDS49;Parent=mRNA49;Product=chromosome transmission fidelity protein 4;braker_id=g3024.t1.CDS13
QXden1.PacBioOnly_0	AUGUSTUS	CDS	107953	108044	1	-	0	ID=CDS49;Parent=mRNA49;Product=chromosome transmission fidelity protein 4;braker_id=g3024.t1.CDS14
QXden1.PacBioOnly_0	AUGUSTUS	gene	108358	110981	0.99	-	.	ID=gene47;locus_tag=HTE15_0048;braker_id=g3025
QXden1.PacBioOnly_0	AUGUSTUS	mRNA	108358	110981	0.99	-	.	ID=mRNA50;Parent=gene47;Product=Bccao1;braker_id=g3025.t1
QXden1.PacBioOnly_0	AUGUSTUS	CDS	108358	108710	0.99	-	2	ID=CDS50;Parent=mRNA50;Product=Bccao1;braker_id=g3025.t1.CDS1
QXden1.PacBioOnly_0	AUGUSTUS	CDS	108796	108888	1	-	2	ID=CDS50;Parent=mRNA50;Product=Bccao1;braker_id=g3025.t1.CDS2
QXden1.PacBioOnly_0	AUGUSTUS	CDS	108973	109677	1	-	2	ID=CDS50;Parent=mRNA50;Product=Bccao1;braker_id=g3025.t1.CDS3
QXden1.PacBioOnly_0	AUGUSTUS	CDS	109762	109972	1	-	0	ID=CDS50;Parent=mRNA50;Product=Bccao1;braker_id=g3025.t1.CDS4
QXden1.PacBioOnly_0	AUGUSTUS	CDS	110066	110845	1	-	0	ID=CDS50;Parent=mRNA50;Product=Bccao1;braker_id=g3025.t1.CDS5
QXden1.PacBioOnly_0	AUGUSTUS	CDS	110937	110981	1	-	0	ID=CDS50;Parent=mRNA50;Product=Bccao1;braker_id=g3025.t1.CDS6
QXden1.PacBioOnly_0	AUGUSTUS	gene	111681	112584	1	-	.	ID=gene48;locus_tag=HTE15_0049;braker_id=g3026
QXden1.PacBioOnly_0	AUGUSTUS	mRNA	111681	112584	1	-	.	ID=mRNA51;Parent=gene48;Product=hypothetical protein;braker_id=g3026.t1
QXden1.PacBioOnly_0	AUGUSTUS	CDS	111681	111867	1	-	1	ID=CDS51;Parent=mRNA51;Product=hypothetical protein;braker_id=g3026.t1.CDS1
QXden1.PacBioOnly_0	AUGUSTUS	CDS	111939	112005	1	-	2	ID=CDS51;Parent=mRNA51;Product=hypothetical protein;braker_id=g3026.t1.CDS2
QXden1.PacBioOnly_0	AUGUSTUS	CDS	112098	112186	1	-	1	ID=CDS51;Parent=mRNA51;Product=hypothetical protein;braker_id=g3026.t1.CDS3
QXden1.PacBioOnly_0	AUGUSTUS	CDS	112304	112584	1	-	0	ID=CDS51;Parent=mRNA51;Product=hypothetical protein;braker_id=g3026.t1.CDS4
QXden1.PacBioOnly_0	AUGUSTUS	gene	112946	114043	0.65	-	.	ID=gene49;locus_tag=HTE15_0050;braker_id=g3027
QXden1.PacBioOnly_0	AUGUSTUS	mRNA	112946	114043	0.65	-	.	ID=mRNA52;Parent=gene49;Product=P-loop containing nucleoside triphosphate hydrolase protein;braker_id=g3027.t1
QXden1.PacBioOnly_0	AUGUSTUS	CDS	112946	113266	0.99	-	0	ID=CDS52;Parent=mRNA52;Product=P-loop containing nucleoside triphosphate hydrolase protein;braker_id=g3027.t1.CDS1
QXden1.PacBioOnly_0	AUGUSTUS	CDS	113340	113422	1	-	2	ID=CDS52;Parent=mRNA52;Product=P-loop containing nucleoside triphosphate hydrolase protein;braker_id=g3027.t1.CDS2
QXden1.PacBioOnly_0	AUGUSTUS	CDS	113509	113573	1	-	1	ID=CDS52;Parent=mRNA52;Product=P-loop containing nucleoside triphosphate hydrolase protein;braker_id=g3027.t1.CDS3
QXden1.PacBioOnly_0	AUGUSTUS	CDS	113655	113695	1	-	0	ID=CDS52;Parent=mRNA52;Product=P-loop containing nucleoside triphosphate hydrolase protein;braker_id=g3027.t1.CDS4
QXden1.PacBioOnly_0	AUGUSTUS	CDS	113773	113886	1	-	0	ID=CDS52;Parent=mRNA52;Product=P-loop containing nucleoside triphosphate hydrolase protein;braker_id=g3027.t1.CDS5
QXden1.PacBioOnly_0	AUGUSTUS	CDS	113990	114043	0.66	-	0	ID=CDS52;Parent=mRNA52;Product=P-loop containing nucleoside triphosphate hydrolase protein;braker_id=g3027.t1.CDS6
QXden1.PacBioOnly_0	AUGUSTUS	gene	114675	115273	0.59	-	.	ID=gene50;locus_tag=HTE15_0051;braker_id=g3028
QXden1.PacBioOnly_0	AUGUSTUS	mRNA	114675	115273	0.59	-	.	ID=mRNA53;Parent=gene50;Product=hypothetical protein;braker_id=g3028.t1
QXden1.PacBioOnly_0	AUGUSTUS	CDS	114675	114912	0.59	-	1	ID=CDS53;Parent=mRNA53;Product=hypothetical protein;braker_id=g3028.t1.CDS1
QXden1.PacBioOnly_0	AUGUSTUS	CDS	115008	115051	0.59	-	0	ID=CDS53;Parent=mRNA53;Product=hypothetical protein;braker_id=g3028.t1.CDS2
QXden1.PacBioOnly_0	AUGUSTUS	CDS	115223	115273	0.59	-	0	ID=CDS53;Parent=mRNA53;Product=hypothetical protein;braker_id=g3028.t1.CDS3
QXden1.PacBioOnly_0	AUGUSTUS	gene	115640	116146	0.97	+	.	ID=gene51;locus_tag=HTE15_0052;braker_id=g3029
QXden1.PacBioOnly_0	AUGUSTUS	mRNA	115640	116146	0.97	+	.	ID=mRNA54;Parent=gene51;Product=hypothetical protein;braker_id=g3029.t1
QXden1.PacBioOnly_0	AUGUSTUS	CDS	115640	115663	0.97	+	0	ID=CDS54;Parent=mRNA54;Product=hypothetical protein;braker_id=g3029.t1.CDS1
QXden1.PacBioOnly_0	AUGUSTUS	CDS	115741	115798	1	+	0	ID=CDS54;Parent=mRNA54;Product=hypothetical protein;braker_id=g3029.t1.CDS2
QXden1.PacBioOnly_0	AUGUSTUS	CDS	115891	115974	1	+	2	ID=CDS54;Parent=mRNA54;Product=hypothetical protein;braker_id=g3029.t1.CDS3
QXden1.PacBioOnly_0	AUGUSTUS	CDS	116100	116146	1	+	2	ID=CDS54;Parent=mRNA54;Product=hypothetical protein;braker_id=g3029.t1.CDS4
QXden1.PacBioOnly_0	AUGUSTUS	gene	116644	120883	0.99	-	.	ID=gene52;locus_tag=HTE15_0053;braker_id=g3030
QXden1.PacBioOnly_0	AUGUSTUS	mRNA	116644	120883	0.99	-	.	ID=mRNA55;Parent=gene52;Product=HOOK-domain-containing protein;braker_id=g3030.t1
QXden1.PacBioOnly_0	AUGUSTUS	CDS	116644	116667	0.99	-	0	ID=CDS55;Parent=mRNA55;Product=HOOK-domain-containing protein;braker_id=g3030.t1.CDS1
QXden1.PacBioOnly_0	AUGUSTUS	CDS	116770	116952	1	-	0	ID=CDS55;Parent=mRNA55;Product=HOOK-domain-containing protein;braker_id=g3030.t1.CDS2
QXden1.PacBioOnly_0	AUGUSTUS	CDS	117054	117191	1	-	0	ID=CDS55;Parent=mRNA55;Product=HOOK-domain-containing protein;braker_id=g3030.t1.CDS3
QXden1.PacBioOnly_0	AUGUSTUS	CDS	117288	117444	1	-	1	ID=CDS55;Parent=mRNA55;Product=HOOK-domain-containing protein;braker_id=g3030.t1.CDS4
QXden1.PacBioOnly_0	AUGUSTUS	CDS	117520	117600	1	-	1	ID=CDS55;Parent=mRNA55;Product=HOOK-domain-containing protein;braker_id=g3030.t1.CDS5
QXden1.PacBioOnly_0	AUGUSTUS	CDS	117673	117829	1	-	2	ID=CDS55;Parent=mRNA55;Product=HOOK-domain-containing protein;braker_id=g3030.t1.CDS6
QXden1.PacBioOnly_0	AUGUSTUS	CDS	117899	117947	1	-	0	ID=CDS55;Parent=mRNA55;Product=HOOK-domain-containing protein;braker_id=g3030.t1.CDS7
QXden1.PacBioOnly_0	AUGUSTUS	CDS	118031	118118	1	-	1	ID=CDS55;Parent=mRNA55;Product=HOOK-domain-containing protein;braker_id=g3030.t1.CDS8
QXden1.PacBioOnly_0	AUGUSTUS	CDS	118209	118424	1	-	1	ID=CDS55;Parent=mRNA55;Product=HOOK-domain-containing protein;braker_id=g3030.t1.CDS9
QXden1.PacBioOnly_0	AUGUSTUS	CDS	118518	118752	1	-	2	ID=CDS55;Parent=mRNA55;Product=HOOK-domain-containing protein;braker_id=g3030.t1.CDS10
QXden1.PacBioOnly_0	AUGUSTUS	CDS	118823	118897	1	-	2	ID=CDS55;Parent=mRNA55;Product=HOOK-domain-containing protein;braker_id=g3030.t1.CDS11
QXden1.PacBioOnly_0	AUGUSTUS	CDS	118966	118981	1	-	0	ID=CDS55;Parent=mRNA55;Product=HOOK-domain-containing protein;braker_id=g3030.t1.CDS12
QXden1.PacBioOnly_0	AUGUSTUS	CDS	119060	119125	1	-	0	ID=CDS55;Parent=mRNA55;Product=HOOK-domain-containing protein;braker_id=g3030.t1.CDS13
QXden1.PacBioOnly_0	AUGUSTUS	CDS	119221	119320	1	-	1	ID=CDS55;Parent=mRNA55;Product=HOOK-domain-containing protein;braker_id=g3030.t1.CDS14
QXden1.PacBioOnly_0	AUGUSTUS	CDS	119396	119454	1	-	0	ID=CDS55;Parent=mRNA55;Product=HOOK-domain-containing protein;braker_id=g3030.t1.CDS15
QXden1.PacBioOnly_0	AUGUSTUS	CDS	119537	119618	1	-	1	ID=CDS55;Parent=mRNA55;Product=HOOK-domain-containing protein;braker_id=g3030.t1.CDS16
QXden1.PacBioOnly_0	AUGUSTUS	CDS	119778	120064	1	-	0	ID=CDS55;Parent=mRNA55;Product=HOOK-domain-containing protein;braker_id=g3030.t1.CDS17
QXden1.PacBioOnly_0	AUGUSTUS	CDS	120158	120251	1	-	1	ID=CDS55;Parent=mRNA55;Product=HOOK-domain-containing protein;braker_id=g3030.t1.CDS18
QXden1.PacBioOnly_0	AUGUSTUS	CDS	120346	120591	1	-	1	ID=CDS55;Parent=mRNA55;Product=HOOK-domain-containing protein;braker_id=g3030.t1.CDS19
QXden1.PacBioOnly_0	AUGUSTUS	CDS	120711	120883	1	-	0	ID=CDS55;Parent=mRNA55;Product=HOOK-domain-containing protein;braker_id=g3030.t1.CDS20
QXden1.PacBioOnly_0	AUGUSTUS	gene	121280	126304	0.91	-	.	ID=gene53;locus_tag=HTE15_0054;braker_id=g3031
QXden1.PacBioOnly_0	AUGUSTUS	mRNA	121280	126304	0.91	-	.	ID=mRNA56;Parent=gene53;Product=LPXTG cell wall anchor domain-containing protein;braker_id=g3031.t1
QXden1.PacBioOnly_0	AUGUSTUS	CDS	121280	121282	1	-	0	ID=CDS56;Parent=mRNA56;Product=LPXTG cell wall anchor domain-containing protein;braker_id=g3031.t1.CDS1
QXden1.PacBioOnly_0	AUGUSTUS	CDS	121367	121399	0.99	-	0	ID=CDS56;Parent=mRNA56;Product=LPXTG cell wall anchor domain-containing protein;braker_id=g3031.t1.CDS2
QXden1.PacBioOnly_0	AUGUSTUS	CDS	121543	125876	0.94	-	2	ID=CDS56;Parent=mRNA56;Product=LPXTG cell wall anchor domain-containing protein;braker_id=g3031.t1.CDS3
QXden1.PacBioOnly_0	AUGUSTUS	CDS	125954	125958	0.97	-	1	ID=CDS56;Parent=mRNA56;Product=LPXTG cell wall anchor domain-containing protein;braker_id=g3031.t1.CDS4
QXden1.PacBioOnly_0	AUGUSTUS	CDS	126041	126181	0.98	-	1	ID=CDS56;Parent=mRNA56;Product=LPXTG cell wall anchor domain-containing protein;braker_id=g3031.t1.CDS5
QXden1.PacBioOnly_0	AUGUSTUS	CDS	126288	126304	0.99	-	0	ID=CDS56;Parent=mRNA56;Product=LPXTG cell wall anchor domain-containing protein;braker_id=g3031.t1.CDS6
QXden1.PacBioOnly_0	AUGUSTUS	gene	126890	128889	1	+	.	ID=gene54;locus_tag=HTE15_0055;braker_id=g3032
QXden1.PacBioOnly_0	AUGUSTUS	mRNA	126890	128889	1	+	.	ID=mRNA57;Parent=gene54;Product=predicted protein;braker_id=g3032.t1
QXden1.PacBioOnly_0	AUGUSTUS	CDS	126890	127244	1	+	0	ID=CDS57;Parent=mRNA57;Product=predicted protein;braker_id=g3032.t1.CDS1
QXden1.PacBioOnly_0	AUGUSTUS	CDS	127335	127495	1	+	2	ID=CDS57;Parent=mRNA57;Product=predicted protein;braker_id=g3032.t1.CDS2
QXden1.PacBioOnly_0	AUGUSTUS	CDS	127579	128889	1	+	0	ID=CDS57;Parent=mRNA57;Product=predicted protein;braker_id=g3032.t1.CDS3
QXden1.PacBioOnly_0	AUGUSTUS	gene	129678	131193	1	-	.	ID=gene55;locus_tag=HTE15_0056;braker_id=g3033
QXden1.PacBioOnly_0	AUGUSTUS	mRNA	129678	131193	1	-	.	ID=mRNA58;Parent=gene55;Product=Diphosphomevalonate decarboxylase;braker_id=g3033.t1
QXden1.PacBioOnly_0	AUGUSTUS	CDS	129678	130589	1	-	0	ID=CDS58;Parent=mRNA58;Product=Diphosphomevalonate decarboxylase;braker_id=g3033.t1.CDS1
QXden1.PacBioOnly_0	AUGUSTUS	CDS	130718	130960	1	-	0	ID=CDS58;Parent=mRNA58;Product=Diphosphomevalonate decarboxylase;braker_id=g3033.t1.CDS2
QXden1.PacBioOnly_0	AUGUSTUS	CDS	131143	131193	1	-	0	ID=CDS58;Parent=mRNA58;Product=Diphosphomevalonate decarboxylase;braker_id=g3033.t1.CDS3
QXden1.PacBioOnly_0	AUGUSTUS	gene	131550	134231	1	-	.	ID=gene56;locus_tag=HTE15_0057;braker_id=g3034
QXden1.PacBioOnly_0	AUGUSTUS	mRNA	131550	134231	1	-	.	ID=mRNA59;Parent=gene56;Product=bifunctional tryptophan synthase TRP1;braker_id=g3034.t1
QXden1.PacBioOnly_0	AUGUSTUS	CDS	131550	131713	1	-	2	ID=CDS59;Parent=mRNA59;Product=bifunctional tryptophan synthase TRP1;braker_id=g3034.t1.CDS1
QXden1.PacBioOnly_0	AUGUSTUS	CDS	131799	133209	1	-	0	ID=CDS59;Parent=mRNA59;Product=bifunctional tryptophan synthase TRP1;braker_id=g3034.t1.CDS2
QXden1.PacBioOnly_0	AUGUSTUS	CDS	133284	133380	1	-	1	ID=CDS59;Parent=mRNA59;Product=bifunctional tryptophan synthase TRP1;braker_id=g3034.t1.CDS3
QXden1.PacBioOnly_0	AUGUSTUS	CDS	133462	133600	1	-	2	ID=CDS59;Parent=mRNA59;Product=bifunctional tryptophan synthase TRP1;braker_id=g3034.t1.CDS4
QXden1.PacBioOnly_0	AUGUSTUS	CDS	133680	133773	1	-	0	ID=CDS59;Parent=mRNA59;Product=bifunctional tryptophan synthase TRP1;braker_id=g3034.t1.CDS5
QXden1.PacBioOnly_0	AUGUSTUS	CDS	134022	134231	1	-	0	ID=CDS59;Parent=mRNA59;Product=bifunctional tryptophan synthase TRP1;braker_id=g3034.t1.CDS6
QXden1.PacBioOnly_0	AUGUSTUS	gene	134959	135416	0.92	-	.	ID=gene57;locus_tag=HTE15_0058;braker_id=g3035
QXden1.PacBioOnly_0	AUGUSTUS	mRNA	134959	135416	0.92	-	.	ID=mRNA60;Parent=gene57;Product=hypothetical protein;braker_id=g3035.t1
QXden1.PacBioOnly_0	AUGUSTUS	CDS	134959	135224	1	-	2	ID=CDS60;Parent=mRNA60;Product=hypothetical protein;braker_id=g3035.t1.CDS1
QXden1.PacBioOnly_0	AUGUSTUS	CDS	135305	135416	0.92	-	0	ID=CDS60;Parent=mRNA60;Product=hypothetical protein;braker_id=g3035.t1.CDS2
QXden1.PacBioOnly_0	AUGUSTUS	gene	139765	141106	0.33	+	.	ID=gene58;locus_tag=HTE15_0059;braker_id=g3036
QXden1.PacBioOnly_0	AUGUSTUS	mRNA	139765	141106	0.33	+	.	ID=mRNA61;Parent=gene58;Product=hypothetical protein GLOTRDRAFT_80760;braker_id=g3036.t1
QXden1.PacBioOnly_0	AUGUSTUS	CDS	139765	140142	0.33	+	0	ID=CDS61;Parent=mRNA61;Product=hypothetical protein GLOTRDRAFT_80760;braker_id=g3036.t1.CDS1
QXden1.PacBioOnly_0	AUGUSTUS	CDS	140233	140812	1	+	0	ID=CDS61;Parent=mRNA61;Product=hypothetical protein GLOTRDRAFT_80760;braker_id=g3036.t1.CDS2
QXden1.PacBioOnly_0	AUGUSTUS	CDS	140967	141106	1	+	2	ID=CDS61;Parent=mRNA61;Product=hypothetical protein GLOTRDRAFT_80760;braker_id=g3036.t1.CDS3
QXden1.PacBioOnly_0	AUGUSTUS	gene	141867	144306	1	-	.	ID=gene59;locus_tag=HTE15_0060;braker_id=g3037
QXden1.PacBioOnly_0	AUGUSTUS	mRNA	141867	144306	1	-	.	ID=mRNA62;Parent=gene59;Product=multi-copper oxidase;braker_id=g3037.t1
QXden1.PacBioOnly_0	AUGUSTUS	CDS	141867	142822	1	-	2	ID=CDS62;Parent=mRNA62;Product=multi-copper oxidase;braker_id=g3037.t1.CDS1
QXden1.PacBioOnly_0	AUGUSTUS	CDS	142896	143077	1	-	1	ID=CDS62;Parent=mRNA62;Product=multi-copper oxidase;braker_id=g3037.t1.CDS2
QXden1.PacBioOnly_0	AUGUSTUS	CDS	143146	143372	1	-	0	ID=CDS62;Parent=mRNA62;Product=multi-copper oxidase;braker_id=g3037.t1.CDS3
QXden1.PacBioOnly_0	AUGUSTUS	CDS	143439	143679	1	-	1	ID=CDS62;Parent=mRNA62;Product=multi-copper oxidase;braker_id=g3037.t1.CDS4
QXden1.PacBioOnly_0	AUGUSTUS	CDS	143745	143891	1	-	1	ID=CDS62;Parent=mRNA62;Product=multi-copper oxidase;braker_id=g3037.t1.CDS5
QXden1.PacBioOnly_0	AUGUSTUS	CDS	143976	144015	1	-	2	ID=CDS62;Parent=mRNA62;Product=multi-copper oxidase;braker_id=g3037.t1.CDS6
QXden1.PacBioOnly_0	AUGUSTUS	CDS	144113	144144	1	-	1	ID=CDS62;Parent=mRNA62;Product=multi-copper oxidase;braker_id=g3037.t1.CDS7
QXden1.PacBioOnly_0	AUGUSTUS	CDS	144230	144306	1	-	0	ID=CDS62;Parent=mRNA62;Product=multi-copper oxidase;braker_id=g3037.t1.CDS8
QXden1.PacBioOnly_0	AUGUSTUS	gene	146251	147918	1	-	.	ID=gene60;locus_tag=HTE15_0061;braker_id=g3038
QXden1.PacBioOnly_0	AUGUSTUS	mRNA	146251	147918	1	-	.	ID=mRNA63;Parent=gene60;Product=cytochrome b-c1 complex subunit Rieske%2C mitochondrial%2C variant;braker_id=g3038.t1
QXden1.PacBioOnly_0	AUGUSTUS	CDS	146251	146404	1	-	1	ID=CDS63;Parent=mRNA63;Product=cytochrome b-c1 complex subunit Rieske%2C mitochondrial%2C variant;braker_id=g3038.t1.CDS1
QXden1.PacBioOnly_0	AUGUSTUS	CDS	146495	146539	1	-	1	ID=CDS63;Parent=mRNA63;Product=cytochrome b-c1 complex subunit Rieske%2C mitochondrial%2C variant;braker_id=g3038.t1.CDS2
QXden1.PacBioOnly_0	AUGUSTUS	CDS	146655	146794	1	-	0	ID=CDS63;Parent=mRNA63;Product=cytochrome b-c1 complex subunit Rieske%2C mitochondrial%2C variant;braker_id=g3038.t1.CDS3
QXden1.PacBioOnly_0	AUGUSTUS	CDS	146944	147212	1	-	2	ID=CDS63;Parent=mRNA63;Product=cytochrome b-c1 complex subunit Rieske%2C mitochondrial%2C variant;braker_id=g3038.t1.CDS4
QXden1.PacBioOnly_0	AUGUSTUS	CDS	147702	147918	1	-	0	ID=CDS63;Parent=mRNA63;Product=cytochrome b-c1 complex subunit Rieske%2C mitochondrial%2C variant;braker_id=g3038.t1.CDS5
QXden1.PacBioOnly_0	AUGUSTUS	gene	148255	149935	0.89	+	.	ID=gene61;locus_tag=HTE15_0062;braker_id=g3039
QXden1.PacBioOnly_0	AUGUSTUS	mRNA	148255	149935	0.89	+	.	ID=mRNA64;Parent=gene61;Product=NAD-P-binding protein;braker_id=g3039.t1
QXden1.PacBioOnly_0	AUGUSTUS	CDS	148255	148273	1	+	0	ID=CDS64;Parent=mRNA64;Product=NAD-P-binding protein;braker_id=g3039.t1.CDS1
QXden1.PacBioOnly_0	AUGUSTUS	CDS	148365	148427	1	+	2	ID=CDS64;Parent=mRNA64;Product=NAD-P-binding protein;braker_id=g3039.t1.CDS2
QXden1.PacBioOnly_0	AUGUSTUS	CDS	148522	148623	1	+	2	ID=CDS64;Parent=mRNA64;Product=NAD-P-binding protein;braker_id=g3039.t1.CDS3
QXden1.PacBioOnly_0	AUGUSTUS	CDS	148722	148868	1	+	2	ID=CDS64;Parent=mRNA64;Product=NAD-P-binding protein;braker_id=g3039.t1.CDS4
QXden1.PacBioOnly_0	AUGUSTUS	CDS	148980	148998	1	+	2	ID=CDS64;Parent=mRNA64;Product=NAD-P-binding protein;braker_id=g3039.t1.CDS5
QXden1.PacBioOnly_0	AUGUSTUS	CDS	149087	149212	1	+	1	ID=CDS64;Parent=mRNA64;Product=NAD-P-binding protein;braker_id=g3039.t1.CDS6
QXden1.PacBioOnly_0	AUGUSTUS	CDS	149298	149383	1	+	1	ID=CDS64;Parent=mRNA64;Product=NAD-P-binding protein;braker_id=g3039.t1.CDS7
QXden1.PacBioOnly_0	AUGUSTUS	CDS	149482	149729	1	+	2	ID=CDS64;Parent=mRNA64;Product=NAD-P-binding protein;braker_id=g3039.t1.CDS8
QXden1.PacBioOnly_0	AUGUSTUS	CDS	149831	149935	0.89	+	0	ID=CDS64;Parent=mRNA64;Product=NAD-P-binding protein;braker_id=g3039.t1.CDS9
QXden1.PacBioOnly_0	AUGUSTUS	gene	150116	151420	0.7	-	.	ID=gene62;locus_tag=HTE15_0063;braker_id=g3040
QXden1.PacBioOnly_0	AUGUSTUS	mRNA	150116	151420	0.7	-	.	ID=mRNA65;Parent=gene62;Product=hypothetical protein;braker_id=g3040.t1
QXden1.PacBioOnly_0	AUGUSTUS	CDS	150116	150973	0.87	-	0	ID=CDS65;Parent=mRNA65;Product=hypothetical protein;braker_id=g3040.t1.CDS1
QXden1.PacBioOnly_0	AUGUSTUS	CDS	151130	151420	0.73	-	0	ID=CDS65;Parent=mRNA65;Product=hypothetical protein;braker_id=g3040.t1.CDS2
QXden1.PacBioOnly_0	AUGUSTUS	gene	151897	154549	0.95	-	.	ID=gene63;locus_tag=HTE15_0064;braker_id=g3041
QXden1.PacBioOnly_0	AUGUSTUS	mRNA	151897	154549	0.95	-	.	ID=mRNA66;Parent=gene63;Product=predicted protein;braker_id=g3041.t1
QXden1.PacBioOnly_0	AUGUSTUS	CDS	151897	152456	0.97	-	2	ID=CDS66;Parent=mRNA66;Product=predicted protein;braker_id=g3041.t1.CDS1
QXden1.PacBioOnly_0	AUGUSTUS	CDS	152567	152642	0.98	-	0	ID=CDS66;Parent=mRNA66;Product=predicted protein;braker_id=g3041.t1.CDS2
QXden1.PacBioOnly_0	AUGUSTUS	CDS	152731	154173	1	-	0	ID=CDS66;Parent=mRNA66;Product=predicted protein;braker_id=g3041.t1.CDS3
QXden1.PacBioOnly_0	AUGUSTUS	CDS	154526	154549	1	-	0	ID=CDS66;Parent=mRNA66;Product=predicted protein;braker_id=g3041.t1.CDS4
QXden1.PacBioOnly_0	AUGUSTUS	gene	155018	156356	0.7	+	.	ID=gene64;locus_tag=HTE15_0065;braker_id=g3042
QXden1.PacBioOnly_0	AUGUSTUS	mRNA	155018	156356	0.7	+	.	ID=mRNA67;Parent=gene64;Product=hypothetical protein I203_07982;braker_id=g3042.t1
QXden1.PacBioOnly_0	AUGUSTUS	CDS	155018	155021	1	+	0	ID=CDS67;Parent=mRNA67;Product=hypothetical protein I203_07982;braker_id=g3042.t1.CDS1
QXden1.PacBioOnly_0	AUGUSTUS	CDS	155115	155227	1	+	2	ID=CDS67;Parent=mRNA67;Product=hypothetical protein I203_07982;braker_id=g3042.t1.CDS2
QXden1.PacBioOnly_0	AUGUSTUS	CDS	155380	155443	1	+	0	ID=CDS67;Parent=mRNA67;Product=hypothetical protein I203_07982;braker_id=g3042.t1.CDS3
QXden1.PacBioOnly_0	AUGUSTUS	CDS	155532	155680	1	+	2	ID=CDS67;Parent=mRNA67;Product=hypothetical protein I203_07982;braker_id=g3042.t1.CDS4
QXden1.PacBioOnly_0	AUGUSTUS	CDS	155879	155988	0.98	+	0	ID=CDS67;Parent=mRNA67;Product=hypothetical protein I203_07982;braker_id=g3042.t1.CDS5
QXden1.PacBioOnly_0	AUGUSTUS	CDS	156065	156356	0.72	+	1	ID=CDS67;Parent=mRNA67;Product=hypothetical protein I203_07982;braker_id=g3042.t1.CDS6
QXden1.PacBioOnly_0	AUGUSTUS	gene	156694	158287	0.39	+	.	ID=gene65;locus_tag=HTE15_0066;braker_id=g3043
QXden1.PacBioOnly_0	AUGUSTUS	mRNA	156694	158287	0.39	+	.	ID=mRNA68;Parent=gene65;Product=Pex19 protein;braker_id=g3043.t1
QXden1.PacBioOnly_0	AUGUSTUS	CDS	156694	156766	0.42	+	0	ID=CDS68;Parent=mRNA68;Product=Pex19 protein;braker_id=g3043.t1.CDS1
QXden1.PacBioOnly_0	AUGUSTUS	CDS	156895	157358	1	+	2	ID=CDS68;Parent=mRNA68;Product=Pex19 protein;braker_id=g3043.t1.CDS2
QXden1.PacBioOnly_0	AUGUSTUS	CDS	157477	157641	1	+	0	ID=CDS68;Parent=mRNA68;Product=Pex19 protein;braker_id=g3043.t1.CDS3
QXden1.PacBioOnly_0	AUGUSTUS	CDS	157775	157945	1	+	0	ID=CDS68;Parent=mRNA68;Product=Pex19 protein;braker_id=g3043.t1.CDS4
QXden1.PacBioOnly_0	AUGUSTUS	CDS	158034	158090	1	+	0	ID=CDS68;Parent=mRNA68;Product=Pex19 protein;braker_id=g3043.t1.CDS5
QXden1.PacBioOnly_0	AUGUSTUS	CDS	158216	158287	0.93	+	0	ID=CDS68;Parent=mRNA68;Product=Pex19 protein;braker_id=g3043.t1.CDS6
QXden1.PacBioOnly_0	AUGUSTUS	gene	159578	161366	0.97	+	.	ID=gene66;locus_tag=HTE15_0067;braker_id=g3044
QXden1.PacBioOnly_0	AUGUSTUS	mRNA	159578	161366	0.97	+	.	ID=mRNA69;Parent=gene66;Product=hypothetical protein SAPIO_CDS7490;braker_id=g3044.t1
QXden1.PacBioOnly_0	AUGUSTUS	CDS	159578	159638	0.97	+	0	ID=CDS69;Parent=mRNA69;Product=hypothetical protein SAPIO_CDS7490;braker_id=g3044.t1.CDS1
QXden1.PacBioOnly_0	AUGUSTUS	CDS	159742	159770	0.97	+	2	ID=CDS69;Parent=mRNA69;Product=hypothetical protein SAPIO_CDS7490;braker_id=g3044.t1.CDS2
QXden1.PacBioOnly_0	AUGUSTUS	CDS	159853	159907	1	+	0	ID=CDS69;Parent=mRNA69;Product=hypothetical protein SAPIO_CDS7490;braker_id=g3044.t1.CDS3
QXden1.PacBioOnly_0	AUGUSTUS	CDS	159990	160010	1	+	2	ID=CDS69;Parent=mRNA69;Product=hypothetical protein SAPIO_CDS7490;braker_id=g3044.t1.CDS4
QXden1.PacBioOnly_0	AUGUSTUS	CDS	160096	160156	1	+	2	ID=CDS69;Parent=mRNA69;Product=hypothetical protein SAPIO_CDS7490;braker_id=g3044.t1.CDS5
QXden1.PacBioOnly_0	AUGUSTUS	CDS	160262	160641	1	+	1	ID=CDS69;Parent=mRNA69;Product=hypothetical protein SAPIO_CDS7490;braker_id=g3044.t1.CDS6
QXden1.PacBioOnly_0	AUGUSTUS	CDS	160789	161366	1	+	2	ID=CDS69;Parent=mRNA69;Product=hypothetical protein SAPIO_CDS7490;braker_id=g3044.t1.CDS7
QXden1.PacBioOnly_0	AUGUSTUS	gene	162022	163843	0.96	+	.	ID=gene67;locus_tag=HTE15_0068;braker_id=g3045
QXden1.PacBioOnly_0	AUGUSTUS	mRNA	162022	163843	0.96	+	.	ID=mRNA70;Parent=gene67;Product=glucose and ribitol dehydrogenase;braker_id=g3045.t1
QXden1.PacBioOnly_0	AUGUSTUS	CDS	162022	162089	0.96	+	0	ID=CDS70;Parent=mRNA70;Product=glucose and ribitol dehydrogenase;braker_id=g3045.t1.CDS1
QXden1.PacBioOnly_0	AUGUSTUS	CDS	162207	162313	0.99	+	1	ID=CDS70;Parent=mRNA70;Product=glucose and ribitol dehydrogenase;braker_id=g3045.t1.CDS2
QXden1.PacBioOnly_0	AUGUSTUS	CDS	162433	162644	1	+	2	ID=CDS70;Parent=mRNA70;Product=glucose and ribitol dehydrogenase;braker_id=g3045.t1.CDS3
QXden1.PacBioOnly_0	AUGUSTUS	CDS	162729	162829	1	+	0	ID=CDS70;Parent=mRNA70;Product=glucose and ribitol dehydrogenase;braker_id=g3045.t1.CDS4
QXden1.PacBioOnly_0	AUGUSTUS	CDS	162917	162925	1	+	1	ID=CDS70;Parent=mRNA70;Product=glucose and ribitol dehydrogenase;braker_id=g3045.t1.CDS5
QXden1.PacBioOnly_0	AUGUSTUS	CDS	162996	163070	1	+	1	ID=CDS70;Parent=mRNA70;Product=glucose and ribitol dehydrogenase;braker_id=g3045.t1.CDS6
QXden1.PacBioOnly_0	AUGUSTUS	CDS	163160	163181	1	+	1	ID=CDS70;Parent=mRNA70;Product=glucose and ribitol dehydrogenase;braker_id=g3045.t1.CDS7
QXden1.PacBioOnly_0	AUGUSTUS	CDS	163255	163440	1	+	0	ID=CDS70;Parent=mRNA70;Product=glucose and ribitol dehydrogenase;braker_id=g3045.t1.CDS8
QXden1.PacBioOnly_0	AUGUSTUS	CDS	163540	163589	1	+	0	ID=CDS70;Parent=mRNA70;Product=glucose and ribitol dehydrogenase;braker_id=g3045.t1.CDS9
QXden1.PacBioOnly_0	AUGUSTUS	CDS	163674	163710	1	+	1	ID=CDS70;Parent=mRNA70;Product=glucose and ribitol dehydrogenase;braker_id=g3045.t1.CDS10
QXden1.PacBioOnly_0	AUGUSTUS	CDS	163811	163843	1	+	0	ID=CDS70;Parent=mRNA70;Product=glucose and ribitol dehydrogenase;braker_id=g3045.t1.CDS11
QXden1.PacBioOnly_0	AUGUSTUS	gene	164013	166807	0.62	-	.	ID=gene68;locus_tag=HTE15_0069;braker_id=g3046
QXden1.PacBioOnly_0	AUGUSTUS	mRNA	164013	166807	0.62	-	.	ID=mRNA71;Parent=gene68;Product=predicted protein;braker_id=g3046.t1
QXden1.PacBioOnly_0	AUGUSTUS	CDS	164013	164813	1	-	0	ID=CDS71;Parent=mRNA71;Product=predicted protein;braker_id=g3046.t1.CDS1
QXden1.PacBioOnly_0	AUGUSTUS	CDS	164879	164925	1	-	2	ID=CDS71;Parent=mRNA71;Product=predicted protein;braker_id=g3046.t1.CDS2
QXden1.PacBioOnly_0	AUGUSTUS	CDS	165065	165141	1	-	1	ID=CDS71;Parent=mRNA71;Product=predicted protein;braker_id=g3046.t1.CDS3
QXden1.PacBioOnly_0	AUGUSTUS	CDS	165222	165268	1	-	0	ID=CDS71;Parent=mRNA71;Product=predicted protein;braker_id=g3046.t1.CDS4
QXden1.PacBioOnly_0	AUGUSTUS	CDS	165359	165505	1	-	0	ID=CDS71;Parent=mRNA71;Product=predicted protein;braker_id=g3046.t1.CDS5
QXden1.PacBioOnly_0	AUGUSTUS	CDS	165615	166324	0.84	-	2	ID=CDS71;Parent=mRNA71;Product=predicted protein;braker_id=g3046.t1.CDS6
QXden1.PacBioOnly_0	AUGUSTUS	CDS	166458	166501	0.71	-	1	ID=CDS71;Parent=mRNA71;Product=predicted protein;braker_id=g3046.t1.CDS7
QXden1.PacBioOnly_0	AUGUSTUS	CDS	166707	166807	0.71	-	0	ID=CDS71;Parent=mRNA71;Product=predicted protein;braker_id=g3046.t1.CDS8
QXden1.PacBioOnly_0	AUGUSTUS	gene	167407	169656	1	-	.	ID=gene69;locus_tag=HTE15_0070;braker_id=g3047
QXden1.PacBioOnly_0	AUGUSTUS	mRNA	167407	169656	1	-	.	ID=mRNA72;Parent=gene69;Product=G2/M phase checkpoint control protein Sum2%2C putative;braker_id=g3047.t1
QXden1.PacBioOnly_0	AUGUSTUS	CDS	167407	168927	1	-	0	ID=CDS72;Parent=mRNA72;Product=G2/M phase checkpoint control protein Sum2%2C putative;braker_id=g3047.t1.CDS1
QXden1.PacBioOnly_0	AUGUSTUS	CDS	169030	169117	1	-	1	ID=CDS72;Parent=mRNA72;Product=G2/M phase checkpoint control protein Sum2%2C putative;braker_id=g3047.t1.CDS2
QXden1.PacBioOnly_0	AUGUSTUS	CDS	169207	169291	1	-	2	ID=CDS72;Parent=mRNA72;Product=G2/M phase checkpoint control protein Sum2%2C putative;braker_id=g3047.t1.CDS3
QXden1.PacBioOnly_0	AUGUSTUS	CDS	169366	169460	1	-	1	ID=CDS72;Parent=mRNA72;Product=G2/M phase checkpoint control protein Sum2%2C putative;braker_id=g3047.t1.CDS4
QXden1.PacBioOnly_0	AUGUSTUS	CDS	169637	169656	1	-	0	ID=CDS72;Parent=mRNA72;Product=G2/M phase checkpoint control protein Sum2%2C putative;braker_id=g3047.t1.CDS5
QXden1.PacBioOnly_0	AUGUSTUS	gene	171132	174652	0.99	+	.	ID=gene70;locus_tag=HTE15_0071;braker_id=g3048
QXden1.PacBioOnly_0	AUGUSTUS	mRNA	171132	174652	0.99	+	.	ID=mRNA73;Parent=gene70;Product=hypothetical protein;braker_id=g3048.t1
QXden1.PacBioOnly_0	AUGUSTUS	CDS	171132	171990	1	+	0	ID=CDS73;Parent=mRNA73;Product=hypothetical protein;braker_id=g3048.t1.CDS1
QXden1.PacBioOnly_0	AUGUSTUS	CDS	172074	174652	0.99	+	2	ID=CDS73;Parent=mRNA73;Product=hypothetical protein;braker_id=g3048.t1.CDS2
QXden1.PacBioOnly_0	AUGUSTUS	gene	174970	184185	0.87	-	.	ID=gene71;locus_tag=HTE15_0072;braker_id=g3049
QXden1.PacBioOnly_0	AUGUSTUS	mRNA	174970	184185	0.87	-	.	ID=mRNA74;Parent=gene71;Product=protein-histidine kinase%2C putative;braker_id=g3049.t1
QXden1.PacBioOnly_0	AUGUSTUS	CDS	174970	175057	1	-	1	ID=CDS74;Parent=mRNA74;Product=protein-histidine kinase%2C putative;braker_id=g3049.t1.CDS1
QXden1.PacBioOnly_0	AUGUSTUS	CDS	175151	175170	1	-	0	ID=CDS74;Parent=mRNA74;Product=protein-histidine kinase%2C putative;braker_id=g3049.t1.CDS2
QXden1.PacBioOnly_0	AUGUSTUS	CDS	175254	175340	1	-	0	ID=CDS74;Parent=mRNA74;Product=protein-histidine kinase%2C putative;braker_id=g3049.t1.CDS3
QXden1.PacBioOnly_0	AUGUSTUS	CDS	175416	175480	1	-	2	ID=CDS74;Parent=mRNA74;Product=protein-histidine kinase%2C putative;braker_id=g3049.t1.CDS4
QXden1.PacBioOnly_0	AUGUSTUS	CDS	175574	175655	1	-	0	ID=CDS74;Parent=mRNA74;Product=protein-histidine kinase%2C putative;braker_id=g3049.t1.CDS5
QXden1.PacBioOnly_0	AUGUSTUS	CDS	175741	175791	1	-	0	ID=CDS74;Parent=mRNA74;Product=protein-histidine kinase%2C putative;braker_id=g3049.t1.CDS6
QXden1.PacBioOnly_0	AUGUSTUS	CDS	175868	175887	1	-	2	ID=CDS74;Parent=mRNA74;Product=protein-histidine kinase%2C putative;braker_id=g3049.t1.CDS7
QXden1.PacBioOnly_0	AUGUSTUS	CDS	175969	175975	1	-	0	ID=CDS74;Parent=mRNA74;Product=protein-histidine kinase%2C putative;braker_id=g3049.t1.CDS8
QXden1.PacBioOnly_0	AUGUSTUS	CDS	176059	176174	1	-	2	ID=CDS74;Parent=mRNA74;Product=protein-histidine kinase%2C putative;braker_id=g3049.t1.CDS9
QXden1.PacBioOnly_0	AUGUSTUS	CDS	176248	176290	1	-	0	ID=CDS74;Parent=mRNA74;Product=protein-histidine kinase%2C putative;braker_id=g3049.t1.CDS10
QXden1.PacBioOnly_0	AUGUSTUS	CDS	176355	176426	1	-	0	ID=CDS74;Parent=mRNA74;Product=protein-histidine kinase%2C putative;braker_id=g3049.t1.CDS11
QXden1.PacBioOnly_0	AUGUSTUS	CDS	176493	176710	1	-	2	ID=CDS74;Parent=mRNA74;Product=protein-histidine kinase%2C putative;braker_id=g3049.t1.CDS12
QXden1.PacBioOnly_0	AUGUSTUS	CDS	176779	176892	1	-	2	ID=CDS74;Parent=mRNA74;Product=protein-histidine kinase%2C putative;braker_id=g3049.t1.CDS13
QXden1.PacBioOnly_0	AUGUSTUS	CDS	176970	177117	1	-	0	ID=CDS74;Parent=mRNA74;Product=protein-histidine kinase%2C putative;braker_id=g3049.t1.CDS14
QXden1.PacBioOnly_0	AUGUSTUS	CDS	177201	177254	1	-	0	ID=CDS74;Parent=mRNA74;Product=protein-histidine kinase%2C putative;braker_id=g3049.t1.CDS15
QXden1.PacBioOnly_0	AUGUSTUS	CDS	177327	177376	1	-	2	ID=CDS74;Parent=mRNA74;Product=protein-histidine kinase%2C putative;braker_id=g3049.t1.CDS16
QXden1.PacBioOnly_0	AUGUSTUS	CDS	177439	177450	1	-	2	ID=CDS74;Parent=mRNA74;Product=protein-histidine kinase%2C putative;braker_id=g3049.t1.CDS17
QXden1.PacBioOnly_0	AUGUSTUS	CDS	177538	177568	1	-	0	ID=CDS74;Parent=mRNA74;Product=protein-histidine kinase%2C putative;braker_id=g3049.t1.CDS18
QXden1.PacBioOnly_0	AUGUSTUS	CDS	177639	177708	1	-	1	ID=CDS74;Parent=mRNA74;Product=protein-histidine kinase%2C putative;braker_id=g3049.t1.CDS19
QXden1.PacBioOnly_0	AUGUSTUS	CDS	177782	177868	1	-	1	ID=CDS74;Parent=mRNA74;Product=protein-histidine kinase%2C putative;braker_id=g3049.t1.CDS20
QXden1.PacBioOnly_0	AUGUSTUS	CDS	177944	177964	1	-	1	ID=CDS74;Parent=mRNA74;Product=protein-histidine kinase%2C putative;braker_id=g3049.t1.CDS21
QXden1.PacBioOnly_0	AUGUSTUS	CDS	178039	178046	1	-	0	ID=CDS74;Parent=mRNA74;Product=protein-histidine kinase%2C putative;braker_id=g3049.t1.CDS22
QXden1.PacBioOnly_0	AUGUSTUS	CDS	178130	178194	1	-	2	ID=CDS74;Parent=mRNA74;Product=protein-histidine kinase%2C putative;braker_id=g3049.t1.CDS23
QXden1.PacBioOnly_0	AUGUSTUS	CDS	178268	178312	1	-	2	ID=CDS74;Parent=mRNA74;Product=protein-histidine kinase%2C putative;braker_id=g3049.t1.CDS24
QXden1.PacBioOnly_0	AUGUSTUS	CDS	178387	178488	1	-	2	ID=CDS74;Parent=mRNA74;Product=protein-histidine kinase%2C putative;braker_id=g3049.t1.CDS25
QXden1.PacBioOnly_0	AUGUSTUS	CDS	178567	178571	1	-	1	ID=CDS74;Parent=mRNA74;Product=protein-histidine kinase%2C putative;braker_id=g3049.t1.CDS26
QXden1.PacBioOnly_0	AUGUSTUS	CDS	178658	178824	1	-	0	ID=CDS74;Parent=mRNA74;Product=protein-histidine kinase%2C putative;braker_id=g3049.t1.CDS27
QXden1.PacBioOnly_0	AUGUSTUS	CDS	178911	178970	1	-	0	ID=CDS74;Parent=mRNA74;Product=protein-histidine kinase%2C putative;braker_id=g3049.t1.CDS28
QXden1.PacBioOnly_0	AUGUSTUS	CDS	179038	179168	1	-	2	ID=CDS74;Parent=mRNA74;Product=protein-histidine kinase%2C putative;braker_id=g3049.t1.CDS29
QXden1.PacBioOnly_0	AUGUSTUS	CDS	179243	179321	1	-	0	ID=CDS74;Parent=mRNA74;Product=protein-histidine kinase%2C putative;braker_id=g3049.t1.CDS30
QXden1.PacBioOnly_0	AUGUSTUS	CDS	179394	179409	1	-	1	ID=CDS74;Parent=mRNA74;Product=protein-histidine kinase%2C putative;braker_id=g3049.t1.CDS31
QXden1.PacBioOnly_0	AUGUSTUS	CDS	179493	179504	1	-	1	ID=CDS74;Parent=mRNA74;Product=protein-histidine kinase%2C putative;braker_id=g3049.t1.CDS32
QXden1.PacBioOnly_0	AUGUSTUS	CDS	179581	179648	1	-	0	ID=CDS74;Parent=mRNA74;Product=protein-histidine kinase%2C putative;braker_id=g3049.t1.CDS33
QXden1.PacBioOnly_0	AUGUSTUS	CDS	179738	180030	1	-	2	ID=CDS74;Parent=mRNA74;Product=protein-histidine kinase%2C putative;braker_id=g3049.t1.CDS34
QXden1.PacBioOnly_0	AUGUSTUS	CDS	180104	180234	1	-	1	ID=CDS74;Parent=mRNA74;Product=protein-histidine kinase%2C putative;braker_id=g3049.t1.CDS35
QXden1.PacBioOnly_0	AUGUSTUS	CDS	180329	180408	1	-	0	ID=CDS74;Parent=mRNA74;Product=protein-histidine kinase%2C putative;braker_id=g3049.t1.CDS36
QXden1.PacBioOnly_0	AUGUSTUS	CDS	180512	180577	1	-	0	ID=CDS74;Parent=mRNA74;Product=protein-histidine kinase%2C putative;braker_id=g3049.t1.CDS37
QXden1.PacBioOnly_0	AUGUSTUS	CDS	180678	180708	1	-	1	ID=CDS74;Parent=mRNA74;Product=protein-histidine kinase%2C putative;braker_id=g3049.t1.CDS38
QXden1.PacBioOnly_0	AUGUSTUS	CDS	180773	180841	1	-	1	ID=CDS74;Parent=mRNA74;Product=protein-histidine kinase%2C putative;braker_id=g3049.t1.CDS39
QXden1.PacBioOnly_0	AUGUSTUS	CDS	180939	181066	1	-	0	ID=CDS74;Parent=mRNA74;Product=protein-histidine kinase%2C putative;braker_id=g3049.t1.CDS40
QXden1.PacBioOnly_0	AUGUSTUS	CDS	181153	181180	1	-	1	ID=CDS74;Parent=mRNA74;Product=protein-histidine kinase%2C putative;braker_id=g3049.t1.CDS41
QXden1.PacBioOnly_0	AUGUSTUS	CDS	181260	181439	1	-	1	ID=CDS74;Parent=mRNA74;Product=protein-histidine kinase%2C putative;braker_id=g3049.t1.CDS42
QXden1.PacBioOnly_0	AUGUSTUS	CDS	181525	181603	1	-	2	ID=CDS74;Parent=mRNA74;Product=protein-histidine kinase%2C putative;braker_id=g3049.t1.CDS43
QXden1.PacBioOnly_0	AUGUSTUS	CDS	181670	182113	0.99	-	2	ID=CDS74;Parent=mRNA74;Product=protein-histidine kinase%2C putative;braker_id=g3049.t1.CDS44
QXden1.PacBioOnly_0	AUGUSTUS	CDS	182209	182261	1	-	1	ID=CDS74;Parent=mRNA74;Product=protein-histidine kinase%2C putative;braker_id=g3049.t1.CDS45
QXden1.PacBioOnly_0	AUGUSTUS	CDS	182362	182386	1	-	2	ID=CDS74;Parent=mRNA74;Product=protein-histidine kinase%2C putative;braker_id=g3049.t1.CDS46
QXden1.PacBioOnly_0	AUGUSTUS	CDS	182466	182535	1	-	0	ID=CDS74;Parent=mRNA74;Product=protein-histidine kinase%2C putative;braker_id=g3049.t1.CDS47
QXden1.PacBioOnly_0	AUGUSTUS	CDS	182612	182631	1	-	2	ID=CDS74;Parent=mRNA74;Product=protein-histidine kinase%2C putative;braker_id=g3049.t1.CDS48
QXden1.PacBioOnly_0	AUGUSTUS	CDS	182722	182775	1	-	2	ID=CDS74;Parent=mRNA74;Product=protein-histidine kinase%2C putative;braker_id=g3049.t1.CDS49
QXden1.PacBioOnly_0	AUGUSTUS	CDS	182857	182889	1	-	2	ID=CDS74;Parent=mRNA74;Product=protein-histidine kinase%2C putative;braker_id=g3049.t1.CDS50
QXden1.PacBioOnly_0	AUGUSTUS	CDS	182984	183056	1	-	0	ID=CDS74;Parent=mRNA74;Product=protein-histidine kinase%2C putative;braker_id=g3049.t1.CDS51
QXden1.PacBioOnly_0	AUGUSTUS	CDS	183137	183850	0.96	-	0	ID=CDS74;Parent=mRNA74;Product=protein-histidine kinase%2C putative;braker_id=g3049.t1.CDS52
QXden1.PacBioOnly_0	AUGUSTUS	CDS	183967	184032	0.96	-	0	ID=CDS74;Parent=mRNA74;Product=protein-histidine kinase%2C putative;braker_id=g3049.t1.CDS53
QXden1.PacBioOnly_0	AUGUSTUS	CDS	184123	184185	0.87	-	0	ID=CDS74;Parent=mRNA74;Product=protein-histidine kinase%2C putative;braker_id=g3049.t1.CDS54
QXden1.PacBioOnly_0	AUGUSTUS	gene	184652	186361	0.92	+	.	ID=gene72;locus_tag=HTE15_0073;braker_id=g3050
QXden1.PacBioOnly_0	AUGUSTUS	mRNA	184652	186361	0.92	+	.	ID=mRNA75;Parent=gene72;Product=1-acylglycerol-3-phosphate O-acyltransferase%2C putative;braker_id=g3050.t1
QXden1.PacBioOnly_0	AUGUSTUS	CDS	184652	184659	0.93	+	0	ID=CDS75;Parent=mRNA75;Product=1-acylglycerol-3-phosphate O-acyltransferase%2C putative;braker_id=g3050.t1.CDS1
QXden1.PacBioOnly_0	AUGUSTUS	CDS	184924	185029	1	+	1	ID=CDS75;Parent=mRNA75;Product=1-acylglycerol-3-phosphate O-acyltransferase%2C putative;braker_id=g3050.t1.CDS2
QXden1.PacBioOnly_0	AUGUSTUS	CDS	185149	185288	0.99	+	0	ID=CDS75;Parent=mRNA75;Product=1-acylglycerol-3-phosphate O-acyltransferase%2C putative;braker_id=g3050.t1.CDS3
QXden1.PacBioOnly_0	AUGUSTUS	CDS	185363	185460	1	+	1	ID=CDS75;Parent=mRNA75;Product=1-acylglycerol-3-phosphate O-acyltransferase%2C putative;braker_id=g3050.t1.CDS4
QXden1.PacBioOnly_0	AUGUSTUS	CDS	185553	185647	1	+	2	ID=CDS75;Parent=mRNA75;Product=1-acylglycerol-3-phosphate O-acyltransferase%2C putative;braker_id=g3050.t1.CDS5
QXden1.PacBioOnly_0	AUGUSTUS	CDS	185712	185901	1	+	0	ID=CDS75;Parent=mRNA75;Product=1-acylglycerol-3-phosphate O-acyltransferase%2C putative;braker_id=g3050.t1.CDS6
QXden1.PacBioOnly_0	AUGUSTUS	CDS	186009	186361	1	+	2	ID=CDS75;Parent=mRNA75;Product=1-acylglycerol-3-phosphate O-acyltransferase%2C putative;braker_id=g3050.t1.CDS7
QXden1.PacBioOnly_0	AUGUSTUS	gene	186771	190558	1	+	.	ID=gene73;locus_tag=HTE15_0074;braker_id=g3051
QXden1.PacBioOnly_0	AUGUSTUS	mRNA	186771	190558	1	+	.	ID=mRNA76;Parent=gene73;Product=acyltransferase ChoActase/COT/CPT;braker_id=g3051.t1
QXden1.PacBioOnly_0	AUGUSTUS	CDS	186771	186905	1	+	0	ID=CDS76;Parent=mRNA76;Product=acyltransferase ChoActase/COT/CPT;braker_id=g3051.t1.CDS1
QXden1.PacBioOnly_0	AUGUSTUS	CDS	187044	187052	1	+	0	ID=CDS76;Parent=mRNA76;Product=acyltransferase ChoActase/COT/CPT;braker_id=g3051.t1.CDS2
QXden1.PacBioOnly_0	AUGUSTUS	CDS	187177	187338	1	+	0	ID=CDS76;Parent=mRNA76;Product=acyltransferase ChoActase/COT/CPT;braker_id=g3051.t1.CDS3
QXden1.PacBioOnly_0	AUGUSTUS	CDS	187432	187617	1	+	0	ID=CDS76;Parent=mRNA76;Product=acyltransferase ChoActase/COT/CPT;braker_id=g3051.t1.CDS4
QXden1.PacBioOnly_0	AUGUSTUS	CDS	187699	187795	1	+	0	ID=CDS76;Parent=mRNA76;Product=acyltransferase ChoActase/COT/CPT;braker_id=g3051.t1.CDS5
QXden1.PacBioOnly_0	AUGUSTUS	CDS	187882	187991	1	+	2	ID=CDS76;Parent=mRNA76;Product=acyltransferase ChoActase/COT/CPT;braker_id=g3051.t1.CDS6
QXden1.PacBioOnly_0	AUGUSTUS	CDS	188063	188304	1	+	0	ID=CDS76;Parent=mRNA76;Product=acyltransferase ChoActase/COT/CPT;braker_id=g3051.t1.CDS7
QXden1.PacBioOnly_0	AUGUSTUS	CDS	188388	188397	1	+	1	ID=CDS76;Parent=mRNA76;Product=acyltransferase ChoActase/COT/CPT;braker_id=g3051.t1.CDS8
QXden1.PacBioOnly_0	AUGUSTUS	CDS	188482	188548	1	+	0	ID=CDS76;Parent=mRNA76;Product=acyltransferase ChoActase/COT/CPT;braker_id=g3051.t1.CDS9
QXden1.PacBioOnly_0	AUGUSTUS	CDS	188619	188677	1	+	2	ID=CDS76;Parent=mRNA76;Product=acyltransferase ChoActase/COT/CPT;braker_id=g3051.t1.CDS10
QXden1.PacBioOnly_0	AUGUSTUS	CDS	188749	189043	1	+	0	ID=CDS76;Parent=mRNA76;Product=acyltransferase ChoActase/COT/CPT;braker_id=g3051.t1.CDS11
QXden1.PacBioOnly_0	AUGUSTUS	CDS	189109	189180	1	+	2	ID=CDS76;Parent=mRNA76;Product=acyltransferase ChoActase/COT/CPT;braker_id=g3051.t1.CDS12
QXden1.PacBioOnly_0	AUGUSTUS	CDS	189279	189382	1	+	2	ID=CDS76;Parent=mRNA76;Product=acyltransferase ChoActase/COT/CPT;braker_id=g3051.t1.CDS13
QXden1.PacBioOnly_0	AUGUSTUS	CDS	189475	189558	1	+	0	ID=CDS76;Parent=mRNA76;Product=acyltransferase ChoActase/COT/CPT;braker_id=g3051.t1.CDS14
QXden1.PacBioOnly_0	AUGUSTUS	CDS	189633	189883	1	+	0	ID=CDS76;Parent=mRNA76;Product=acyltransferase ChoActase/COT/CPT;braker_id=g3051.t1.CDS15
QXden1.PacBioOnly_0	AUGUSTUS	CDS	189969	190067	1	+	1	ID=CDS76;Parent=mRNA76;Product=acyltransferase ChoActase/COT/CPT;braker_id=g3051.t1.CDS16
QXden1.PacBioOnly_0	AUGUSTUS	CDS	190151	190446	1	+	1	ID=CDS76;Parent=mRNA76;Product=acyltransferase ChoActase/COT/CPT;braker_id=g3051.t1.CDS17
QXden1.PacBioOnly_0	AUGUSTUS	CDS	190533	190558	1	+	2	ID=CDS76;Parent=mRNA76;Product=acyltransferase ChoActase/COT/CPT;braker_id=g3051.t1.CDS18
QXden1.PacBioOnly_0	AUGUSTUS	gene	191131	196238	0.87	-	.	ID=gene74;locus_tag=HTE15_0075;braker_id=g3052
QXden1.PacBioOnly_0	AUGUSTUS	mRNA	191131	196238	0.87	-	.	ID=mRNA77;Parent=gene74;Product=hypothetical protein I206_07782;braker_id=g3052.t1
QXden1.PacBioOnly_0	AUGUSTUS	CDS	191131	191432	1	-	2	ID=CDS77;Parent=mRNA77;Product=hypothetical protein I206_07782;braker_id=g3052.t1.CDS1
QXden1.PacBioOnly_0	AUGUSTUS	CDS	191528	191642	1	-	0	ID=CDS77;Parent=mRNA77;Product=hypothetical protein I206_07782;braker_id=g3052.t1.CDS2
QXden1.PacBioOnly_0	AUGUSTUS	CDS	191741	191919	1	-	2	ID=CDS77;Parent=mRNA77;Product=hypothetical protein I206_07782;braker_id=g3052.t1.CDS3
QXden1.PacBioOnly_0	AUGUSTUS	CDS	192008	192117	1	-	1	ID=CDS77;Parent=mRNA77;Product=hypothetical protein I206_07782;braker_id=g3052.t1.CDS4
QXden1.PacBioOnly_0	AUGUSTUS	CDS	192210	192625	0.94	-	0	ID=CDS77;Parent=mRNA77;Product=hypothetical protein I206_07782;braker_id=g3052.t1.CDS5
QXden1.PacBioOnly_0	AUGUSTUS	CDS	192712	193681	1	-	1	ID=CDS77;Parent=mRNA77;Product=hypothetical protein I206_07782;braker_id=g3052.t1.CDS6
QXden1.PacBioOnly_0	AUGUSTUS	CDS	193772	195855	1	-	0	ID=CDS77;Parent=mRNA77;Product=hypothetical protein I206_07782;braker_id=g3052.t1.CDS7
QXden1.PacBioOnly_0	AUGUSTUS	CDS	195972	196093	0.92	-	2	ID=CDS77;Parent=mRNA77;Product=hypothetical protein I206_07782;braker_id=g3052.t1.CDS8
QXden1.PacBioOnly_0	AUGUSTUS	CDS	196193	196238	1	-	0	ID=CDS77;Parent=mRNA77;Product=hypothetical protein I206_07782;braker_id=g3052.t1.CDS9
QXden1.PacBioOnly_0	AUGUSTUS	gene	196765	198083	0.98	-	.	ID=gene75;locus_tag=HTE15_0076;braker_id=g3053
QXden1.PacBioOnly_0	AUGUSTUS	mRNA	196765	198083	0.98	-	.	ID=mRNA78;Parent=gene75;Product=hypothetical protein;braker_id=g3053.t1
QXden1.PacBioOnly_0	AUGUSTUS	CDS	196765	197159	1	-	2	ID=CDS78;Parent=mRNA78;Product=hypothetical protein;braker_id=g3053.t1.CDS1
QXden1.PacBioOnly_0	AUGUSTUS	CDS	197243	197578	1	-	2	ID=CDS78;Parent=mRNA78;Product=hypothetical protein;braker_id=g3053.t1.CDS2
QXden1.PacBioOnly_0	AUGUSTUS	CDS	197701	197787	1	-	2	ID=CDS78;Parent=mRNA78;Product=hypothetical protein;braker_id=g3053.t1.CDS3
QXden1.PacBioOnly_0	AUGUSTUS	CDS	197939	197952	1	-	1	ID=CDS78;Parent=mRNA78;Product=hypothetical protein;braker_id=g3053.t1.CDS4
QXden1.PacBioOnly_0	AUGUSTUS	CDS	198061	198083	0.98	-	0	ID=CDS78;Parent=mRNA78;Product=hypothetical protein;braker_id=g3053.t1.CDS5
QXden1.PacBioOnly_0	AUGUSTUS	gene	198641	201181	0.99	+	.	ID=gene76;locus_tag=HTE15_0077;braker_id=g3054
QXden1.PacBioOnly_0	AUGUSTUS	mRNA	198641	201181	0.99	+	.	ID=mRNA79;Parent=gene76;Product=T-complex protein 1 subunit gamma;braker_id=g3054.t1
QXden1.PacBioOnly_0	AUGUSTUS	CDS	198641	198665	1	+	0	ID=CDS79;Parent=mRNA79;Product=T-complex protein 1 subunit gamma;braker_id=g3054.t1.CDS1
QXden1.PacBioOnly_0	AUGUSTUS	CDS	198771	198832	1	+	2	ID=CDS79;Parent=mRNA79;Product=T-complex protein 1 subunit gamma;braker_id=g3054.t1.CDS2
QXden1.PacBioOnly_0	AUGUSTUS	CDS	199057	199136	1	+	0	ID=CDS79;Parent=mRNA79;Product=T-complex protein 1 subunit gamma;braker_id=g3054.t1.CDS3
QXden1.PacBioOnly_0	AUGUSTUS	CDS	199243	199373	1	+	1	ID=CDS79;Parent=mRNA79;Product=T-complex protein 1 subunit gamma;braker_id=g3054.t1.CDS4
QXden1.PacBioOnly_0	AUGUSTUS	CDS	199455	200057	1	+	2	ID=CDS79;Parent=mRNA79;Product=T-complex protein 1 subunit gamma;braker_id=g3054.t1.CDS5
QXden1.PacBioOnly_0	AUGUSTUS	CDS	200134	200314	1	+	2	ID=CDS79;Parent=mRNA79;Product=T-complex protein 1 subunit gamma;braker_id=g3054.t1.CDS6
QXden1.PacBioOnly_0	AUGUSTUS	CDS	200397	200724	1	+	1	ID=CDS79;Parent=mRNA79;Product=T-complex protein 1 subunit gamma;braker_id=g3054.t1.CDS7
QXden1.PacBioOnly_0	AUGUSTUS	CDS	200804	200932	1	+	0	ID=CDS79;Parent=mRNA79;Product=T-complex protein 1 subunit gamma;braker_id=g3054.t1.CDS8
QXden1.PacBioOnly_0	AUGUSTUS	CDS	201050	201181	0.99	+	0	ID=CDS79;Parent=mRNA79;Product=T-complex protein 1 subunit gamma;braker_id=g3054.t1.CDS9
QXden1.PacBioOnly_0	AUGUSTUS	gene	201416	205452	0.57	-	.	ID=gene77;locus_tag=HTE15_0078;braker_id=g3055
QXden1.PacBioOnly_0	AUGUSTUS	mRNA	201416	205452	0.57	-	.	ID=mRNA80;Parent=gene77;Product=peptide-methionine (S)-S-oxide reductase;braker_id=g3055.t1
QXden1.PacBioOnly_0	AUGUSTUS	CDS	201416	201554	1	-	1	ID=CDS80;Parent=mRNA80;Product=peptide-methionine (S)-S-oxide reductase;braker_id=g3055.t1.CDS1
QXden1.PacBioOnly_0	AUGUSTUS	CDS	201664	201745	1	-	2	ID=CDS80;Parent=mRNA80;Product=peptide-methionine (S)-S-oxide reductase;braker_id=g3055.t1.CDS2
QXden1.PacBioOnly_0	AUGUSTUS	CDS	201859	201919	1	-	0	ID=CDS80;Parent=mRNA80;Product=peptide-methionine (S)-S-oxide reductase;braker_id=g3055.t1.CDS3
QXden1.PacBioOnly_0	AUGUSTUS	CDS	202020	202096	1	-	2	ID=CDS80;Parent=mRNA80;Product=peptide-methionine (S)-S-oxide reductase;braker_id=g3055.t1.CDS4
QXden1.PacBioOnly_0	AUGUSTUS	CDS	202183	202200	1	-	2	ID=CDS80;Parent=mRNA80;Product=peptide-methionine (S)-S-oxide reductase;braker_id=g3055.t1.CDS5
QXden1.PacBioOnly_0	AUGUSTUS	CDS	202285	202335	1	-	2	ID=CDS80;Parent=mRNA80;Product=peptide-methionine (S)-S-oxide reductase;braker_id=g3055.t1.CDS6
QXden1.PacBioOnly_0	AUGUSTUS	CDS	202459	202502	1	-	1	ID=CDS80;Parent=mRNA80;Product=peptide-methionine (S)-S-oxide reductase;braker_id=g3055.t1.CDS7
QXden1.PacBioOnly_0	AUGUSTUS	CDS	202592	202617	1	-	0	ID=CDS80;Parent=mRNA80;Product=peptide-methionine (S)-S-oxide reductase;braker_id=g3055.t1.CDS8
QXden1.PacBioOnly_0	AUGUSTUS	CDS	202731	202735	1	-	2	ID=CDS80;Parent=mRNA80;Product=peptide-methionine (S)-S-oxide reductase;braker_id=g3055.t1.CDS9
QXden1.PacBioOnly_0	AUGUSTUS	CDS	202870	203057	0.99	-	1	ID=CDS80;Parent=mRNA80;Product=peptide-methionine (S)-S-oxide reductase;braker_id=g3055.t1.CDS10
QXden1.PacBioOnly_0	AUGUSTUS	CDS	203140	203146	0.99	-	2	ID=CDS80;Parent=mRNA80;Product=peptide-methionine (S)-S-oxide reductase;braker_id=g3055.t1.CDS11
QXden1.PacBioOnly_0	AUGUSTUS	CDS	203233	203354	0.6	-	1	ID=CDS80;Parent=mRNA80;Product=peptide-methionine (S)-S-oxide reductase;braker_id=g3055.t1.CDS12
QXden1.PacBioOnly_0	AUGUSTUS	CDS	203504	204240	0.94	-	0	ID=CDS80;Parent=mRNA80;Product=peptide-methionine (S)-S-oxide reductase;braker_id=g3055.t1.CDS13
QXden1.PacBioOnly_0	AUGUSTUS	CDS	204334	205452	0.99	-	0	ID=CDS80;Parent=mRNA80;Product=peptide-methionine (S)-S-oxide reductase;braker_id=g3055.t1.CDS14
QXden1.PacBioOnly_0	AUGUSTUS	gene	205972	209002	0.66	-	.	ID=gene78;locus_tag=HTE15_0079;braker_id=g3056
QXden1.PacBioOnly_0	AUGUSTUS	mRNA	205972	209002	0.66	-	.	ID=mRNA81;Parent=gene78;Product=cytochrome c oxidase subunit 6B%2C variant;braker_id=g3056.t1
QXden1.PacBioOnly_0	AUGUSTUS	CDS	205972	205995	1	-	0	ID=CDS81;Parent=mRNA81;Product=cytochrome c oxidase subunit 6B%2C variant;braker_id=g3056.t1.CDS1
QXden1.PacBioOnly_0	AUGUSTUS	CDS	206083	206123	1	-	2	ID=CDS81;Parent=mRNA81;Product=cytochrome c oxidase subunit 6B%2C variant;braker_id=g3056.t1.CDS2
QXden1.PacBioOnly_0	AUGUSTUS	CDS	206214	206317	1	-	1	ID=CDS81;Parent=mRNA81;Product=cytochrome c oxidase subunit 6B%2C variant;braker_id=g3056.t1.CDS3
QXden1.PacBioOnly_0	AUGUSTUS	CDS	206462	206469	1	-	0	ID=CDS81;Parent=mRNA81;Product=cytochrome c oxidase subunit 6B%2C variant;braker_id=g3056.t1.CDS4
QXden1.PacBioOnly_0	AUGUSTUS	CDS	206624	206635	1	-	0	ID=CDS81;Parent=mRNA81;Product=cytochrome c oxidase subunit 6B%2C variant;braker_id=g3056.t1.CDS5
QXden1.PacBioOnly_0	AUGUSTUS	CDS	206744	206759	1	-	1	ID=CDS81;Parent=mRNA81;Product=cytochrome c oxidase subunit 6B%2C variant;braker_id=g3056.t1.CDS6
QXden1.PacBioOnly_0	AUGUSTUS	CDS	206869	206888	0.98	-	0	ID=CDS81;Parent=mRNA81;Product=cytochrome c oxidase subunit 6B%2C variant;braker_id=g3056.t1.CDS7
QXden1.PacBioOnly_0	AUGUSTUS	CDS	207097	207106	1	-	1	ID=CDS81;Parent=mRNA81;Product=cytochrome c oxidase subunit 6B%2C variant;braker_id=g3056.t1.CDS8
QXden1.PacBioOnly_0	AUGUSTUS	CDS	207278	207355	0.68	-	1	ID=CDS81;Parent=mRNA81;Product=cytochrome c oxidase subunit 6B%2C variant;braker_id=g3056.t1.CDS9
QXden1.PacBioOnly_0	AUGUSTUS	CDS	207543	208594	0.8	-	0	ID=CDS81;Parent=mRNA81;Product=cytochrome c oxidase subunit 6B%2C variant;braker_id=g3056.t1.CDS10
QXden1.PacBioOnly_0	AUGUSTUS	CDS	208682	208847	1	-	1	ID=CDS81;Parent=mRNA81;Product=cytochrome c oxidase subunit 6B%2C variant;braker_id=g3056.t1.CDS11
QXden1.PacBioOnly_0	AUGUSTUS	CDS	208986	209002	1	-	0	ID=CDS81;Parent=mRNA81;Product=cytochrome c oxidase subunit 6B%2C variant;braker_id=g3056.t1.CDS12
QXden1.PacBioOnly_0	AUGUSTUS	gene	209208	210717	1	+	.	ID=gene79;locus_tag=HTE15_0080;braker_id=g3057
QXden1.PacBioOnly_0	AUGUSTUS	mRNA	209208	210717	1	+	.	ID=mRNA82;Parent=gene79;Product=Phosphoribosylformimino-5-aminoimidazole carboxamide ribotide isomerase;braker_id=g3057.t1
QXden1.PacBioOnly_0	AUGUSTUS	CDS	209208	209356	1	+	0	ID=CDS82;Parent=mRNA82;Product=Phosphoribosylformimino-5-aminoimidazole carboxamide ribotide isomerase;braker_id=g3057.t1.CDS1
QXden1.PacBioOnly_0	AUGUSTUS	CDS	209470	209588	1	+	1	ID=CDS82;Parent=mRNA82;Product=Phosphoribosylformimino-5-aminoimidazole carboxamide ribotide isomerase;braker_id=g3057.t1.CDS2
QXden1.PacBioOnly_0	AUGUSTUS	CDS	209665	209916	1	+	2	ID=CDS82;Parent=mRNA82;Product=Phosphoribosylformimino-5-aminoimidazole carboxamide ribotide isomerase;braker_id=g3057.t1.CDS3
QXden1.PacBioOnly_0	AUGUSTUS	CDS	209996	210026	1	+	2	ID=CDS82;Parent=mRNA82;Product=Phosphoribosylformimino-5-aminoimidazole carboxamide ribotide isomerase;braker_id=g3057.t1.CDS4
QXden1.PacBioOnly_0	AUGUSTUS	CDS	210116	210183	1	+	1	ID=CDS82;Parent=mRNA82;Product=Phosphoribosylformimino-5-aminoimidazole carboxamide ribotide isomerase;braker_id=g3057.t1.CDS5
QXden1.PacBioOnly_0	AUGUSTUS	CDS	210300	210350	1	+	2	ID=CDS82;Parent=mRNA82;Product=Phosphoribosylformimino-5-aminoimidazole carboxamide ribotide isomerase;braker_id=g3057.t1.CDS6
QXden1.PacBioOnly_0	AUGUSTUS	CDS	210451	210514	1	+	2	ID=CDS82;Parent=mRNA82;Product=Phosphoribosylformimino-5-aminoimidazole carboxamide ribotide isomerase;braker_id=g3057.t1.CDS7
QXden1.PacBioOnly_0	AUGUSTUS	CDS	210639	210717	1	+	1	ID=CDS82;Parent=mRNA82;Product=Phosphoribosylformimino-5-aminoimidazole carboxamide ribotide isomerase;braker_id=g3057.t1.CDS8
QXden1.PacBioOnly_0	AUGUSTUS	gene	211385	216463	0.99	+	.	ID=gene80;locus_tag=HTE15_0081;braker_id=g3058
QXden1.PacBioOnly_0	AUGUSTUS	mRNA	211385	216463	0.99	+	.	ID=mRNA83;Parent=gene80;Product=Transcriptional elongation regulator%2C putative;braker_id=g3058.t1
QXden1.PacBioOnly_0	AUGUSTUS	CDS	211385	211453	1	+	0	ID=CDS83;Parent=mRNA83;Product=Transcriptional elongation regulator%2C putative;braker_id=g3058.t1.CDS1
QXden1.PacBioOnly_0	AUGUSTUS	CDS	211651	211761	1	+	0	ID=CDS83;Parent=mRNA83;Product=Transcriptional elongation regulator%2C putative;braker_id=g3058.t1.CDS2
QXden1.PacBioOnly_0	AUGUSTUS	CDS	211920	212004	1	+	0	ID=CDS83;Parent=mRNA83;Product=Transcriptional elongation regulator%2C putative;braker_id=g3058.t1.CDS3
QXden1.PacBioOnly_0	AUGUSTUS	CDS	212127	212213	1	+	2	ID=CDS83;Parent=mRNA83;Product=Transcriptional elongation regulator%2C putative;braker_id=g3058.t1.CDS4
QXden1.PacBioOnly_0	AUGUSTUS	CDS	212348	212459	1	+	2	ID=CDS83;Parent=mRNA83;Product=Transcriptional elongation regulator%2C putative;braker_id=g3058.t1.CDS5
QXden1.PacBioOnly_0	AUGUSTUS	CDS	212559	212640	1	+	1	ID=CDS83;Parent=mRNA83;Product=Transcriptional elongation regulator%2C putative;braker_id=g3058.t1.CDS6
QXden1.PacBioOnly_0	AUGUSTUS	CDS	212718	212825	0.99	+	0	ID=CDS83;Parent=mRNA83;Product=Transcriptional elongation regulator%2C putative;braker_id=g3058.t1.CDS7
QXden1.PacBioOnly_0	AUGUSTUS	CDS	212940	213026	0.99	+	0	ID=CDS83;Parent=mRNA83;Product=Transcriptional elongation regulator%2C putative;braker_id=g3058.t1.CDS8
QXden1.PacBioOnly_0	AUGUSTUS	CDS	213107	213295	1	+	0	ID=CDS83;Parent=mRNA83;Product=Transcriptional elongation regulator%2C putative;braker_id=g3058.t1.CDS9
QXden1.PacBioOnly_0	AUGUSTUS	CDS	213384	213548	1	+	0	ID=CDS83;Parent=mRNA83;Product=Transcriptional elongation regulator%2C putative;braker_id=g3058.t1.CDS10
QXden1.PacBioOnly_0	AUGUSTUS	CDS	213629	213759	1	+	0	ID=CDS83;Parent=mRNA83;Product=Transcriptional elongation regulator%2C putative;braker_id=g3058.t1.CDS11
QXden1.PacBioOnly_0	AUGUSTUS	CDS	213851	213956	1	+	1	ID=CDS83;Parent=mRNA83;Product=Transcriptional elongation regulator%2C putative;braker_id=g3058.t1.CDS12
QXden1.PacBioOnly_0	AUGUSTUS	CDS	214054	214356	1	+	0	ID=CDS83;Parent=mRNA83;Product=Transcriptional elongation regulator%2C putative;braker_id=g3058.t1.CDS13
QXden1.PacBioOnly_0	AUGUSTUS	CDS	214429	214599	1	+	0	ID=CDS83;Parent=mRNA83;Product=Transcriptional elongation regulator%2C putative;braker_id=g3058.t1.CDS14
QXden1.PacBioOnly_0	AUGUSTUS	CDS	214676	214856	1	+	0	ID=CDS83;Parent=mRNA83;Product=Transcriptional elongation regulator%2C putative;braker_id=g3058.t1.CDS15
QXden1.PacBioOnly_0	AUGUSTUS	CDS	214933	215058	1	+	2	ID=CDS83;Parent=mRNA83;Product=Transcriptional elongation regulator%2C putative;braker_id=g3058.t1.CDS16
QXden1.PacBioOnly_0	AUGUSTUS	CDS	215168	215283	1	+	2	ID=CDS83;Parent=mRNA83;Product=Transcriptional elongation regulator%2C putative;braker_id=g3058.t1.CDS17
QXden1.PacBioOnly_0	AUGUSTUS	CDS	215353	215816	1	+	0	ID=CDS83;Parent=mRNA83;Product=Transcriptional elongation regulator%2C putative;braker_id=g3058.t1.CDS18
QXden1.PacBioOnly_0	AUGUSTUS	CDS	215884	216013	1	+	1	ID=CDS83;Parent=mRNA83;Product=Transcriptional elongation regulator%2C putative;braker_id=g3058.t1.CDS19
QXden1.PacBioOnly_0	AUGUSTUS	CDS	216102	216298	1	+	0	ID=CDS83;Parent=mRNA83;Product=Transcriptional elongation regulator%2C putative;braker_id=g3058.t1.CDS20
QXden1.PacBioOnly_0	AUGUSTUS	CDS	216373	216463	1	+	1	ID=CDS83;Parent=mRNA83;Product=Transcriptional elongation regulator%2C putative;braker_id=g3058.t1.CDS21
QXden1.PacBioOnly_0	AUGUSTUS	gene	216958	221483	0.51	-	.	ID=gene81;locus_tag=HTE15_0082;braker_id=g3059
QXden1.PacBioOnly_0	AUGUSTUS	mRNA	216958	221483	0.51	-	.	ID=mRNA84;Parent=gene81;Product=Pre-mRNA-splicing factor ATP-dependent RNA helicase prp22;braker_id=g3059.t1
QXden1.PacBioOnly_0	AUGUSTUS	CDS	216958	218010	0.95	-	0	ID=CDS84;Parent=mRNA84;Product=Pre-mRNA-splicing factor ATP-dependent RNA helicase prp22;braker_id=g3059.t1.CDS1
QXden1.PacBioOnly_0	AUGUSTUS	CDS	218106	218629	0.99	-	2	ID=CDS84;Parent=mRNA84;Product=Pre-mRNA-splicing factor ATP-dependent RNA helicase prp22;braker_id=g3059.t1.CDS2
QXden1.PacBioOnly_0	AUGUSTUS	CDS	218708	219163	1	-	2	ID=CDS84;Parent=mRNA84;Product=Pre-mRNA-splicing factor ATP-dependent RNA helicase prp22;braker_id=g3059.t1.CDS3
QXden1.PacBioOnly_0	AUGUSTUS	CDS	219281	219539	0.93	-	0	ID=CDS84;Parent=mRNA84;Product=Pre-mRNA-splicing factor ATP-dependent RNA helicase prp22;braker_id=g3059.t1.CDS4
QXden1.PacBioOnly_0	AUGUSTUS	CDS	219655	220175	1	-	2	ID=CDS84;Parent=mRNA84;Product=Pre-mRNA-splicing factor ATP-dependent RNA helicase prp22;braker_id=g3059.t1.CDS5
QXden1.PacBioOnly_0	AUGUSTUS	CDS	220281	220873	1	-	1	ID=CDS84;Parent=mRNA84;Product=Pre-mRNA-splicing factor ATP-dependent RNA helicase prp22;braker_id=g3059.t1.CDS6
QXden1.PacBioOnly_0	AUGUSTUS	CDS	221176	221305	1	-	2	ID=CDS84;Parent=mRNA84;Product=Pre-mRNA-splicing factor ATP-dependent RNA helicase prp22;braker_id=g3059.t1.CDS7
QXden1.PacBioOnly_0	AUGUSTUS	CDS	221408	221483	0.59	-	0	ID=CDS84;Parent=mRNA84;Product=Pre-mRNA-splicing factor ATP-dependent RNA helicase prp22;braker_id=g3059.t1.CDS8
QXden1.PacBioOnly_0	AUGUSTUS	gene	221862	222721	0.61	-	.	ID=gene82;locus_tag=HTE15_0083;braker_id=g3060
QXden1.PacBioOnly_0	AUGUSTUS	mRNA	221862	222721	0.61	-	.	ID=mRNA85;Parent=gene82;Product=hypothetical protein EHS24_004328;braker_id=g3060.t1
QXden1.PacBioOnly_0	AUGUSTUS	CDS	221862	222077	1	-	0	ID=CDS85;Parent=mRNA85;Product=hypothetical protein EHS24_004328;braker_id=g3060.t1.CDS1
QXden1.PacBioOnly_0	AUGUSTUS	CDS	222159	222270	1	-	1	ID=CDS85;Parent=mRNA85;Product=hypothetical protein EHS24_004328;braker_id=g3060.t1.CDS2
QXden1.PacBioOnly_0	AUGUSTUS	CDS	222356	222438	1	-	0	ID=CDS85;Parent=mRNA85;Product=hypothetical protein EHS24_004328;braker_id=g3060.t1.CDS3
QXden1.PacBioOnly_0	AUGUSTUS	CDS	222506	222721	0.61	-	0	ID=CDS85;Parent=mRNA85;Product=hypothetical protein EHS24_004328;braker_id=g3060.t1.CDS4
QXden1.PacBioOnly_0	AUGUSTUS	gene	222975	229526	0.91	+	.	ID=gene83;locus_tag=HTE15_0084;braker_id=g3061
QXden1.PacBioOnly_0	AUGUSTUS	mRNA	222975	229526	0.91	+	.	ID=mRNA86;Parent=gene83;Product=hypothetical protein I206_00858;braker_id=g3061.t1
QXden1.PacBioOnly_0	AUGUSTUS	CDS	222975	223001	1	+	0	ID=CDS86;Parent=mRNA86;Product=hypothetical protein I206_00858;braker_id=g3061.t1.CDS1
QXden1.PacBioOnly_0	AUGUSTUS	CDS	223269	225979	1	+	0	ID=CDS86;Parent=mRNA86;Product=hypothetical protein I206_00858;braker_id=g3061.t1.CDS2
QXden1.PacBioOnly_0	AUGUSTUS	CDS	226058	226285	1	+	1	ID=CDS86;Parent=mRNA86;Product=hypothetical protein I206_00858;braker_id=g3061.t1.CDS3
QXden1.PacBioOnly_0	AUGUSTUS	CDS	226365	226516	1	+	1	ID=CDS86;Parent=mRNA86;Product=hypothetical protein I206_00858;braker_id=g3061.t1.CDS4
QXden1.PacBioOnly_0	AUGUSTUS	CDS	226599	226713	1	+	2	ID=CDS86;Parent=mRNA86;Product=hypothetical protein I206_00858;braker_id=g3061.t1.CDS5
QXden1.PacBioOnly_0	AUGUSTUS	CDS	226794	226971	1	+	1	ID=CDS86;Parent=mRNA86;Product=hypothetical protein I206_00858;braker_id=g3061.t1.CDS6
QXden1.PacBioOnly_0	AUGUSTUS	CDS	227049	227187	1	+	0	ID=CDS86;Parent=mRNA86;Product=hypothetical protein I206_00858;braker_id=g3061.t1.CDS7
QXden1.PacBioOnly_0	AUGUSTUS	CDS	227291	227609	1	+	2	ID=CDS86;Parent=mRNA86;Product=hypothetical protein I206_00858;braker_id=g3061.t1.CDS8
QXden1.PacBioOnly_0	AUGUSTUS	CDS	227697	229307	0.91	+	1	ID=CDS86;Parent=mRNA86;Product=hypothetical protein I206_00858;braker_id=g3061.t1.CDS9
QXden1.PacBioOnly_0	AUGUSTUS	CDS	229433	229526	1	+	1	ID=CDS86;Parent=mRNA86;Product=hypothetical protein I206_00858;braker_id=g3061.t1.CDS10
QXden1.PacBioOnly_0	AUGUSTUS	gene	230366	232200	0.96	-	.	ID=gene84;locus_tag=HTE15_0085;braker_id=g3062
QXden1.PacBioOnly_0	AUGUSTUS	mRNA	230366	232200	0.96	-	.	ID=mRNA87;Parent=gene84;Product=adenosine kinase;braker_id=g3062.t1
QXden1.PacBioOnly_0	AUGUSTUS	CDS	230366	230407	1	-	0	ID=CDS87;Parent=mRNA87;Product=adenosine kinase;braker_id=g3062.t1.CDS1
QXden1.PacBioOnly_0	AUGUSTUS	CDS	230502	230828	1	-	0	ID=CDS87;Parent=mRNA87;Product=adenosine kinase;braker_id=g3062.t1.CDS2
QXden1.PacBioOnly_0	AUGUSTUS	CDS	230915	231052	1	-	0	ID=CDS87;Parent=mRNA87;Product=adenosine kinase;braker_id=g3062.t1.CDS3
QXden1.PacBioOnly_0	AUGUSTUS	CDS	231136	231310	1	-	1	ID=CDS87;Parent=mRNA87;Product=adenosine kinase;braker_id=g3062.t1.CDS4
QXden1.PacBioOnly_0	AUGUSTUS	CDS	231402	231568	1	-	0	ID=CDS87;Parent=mRNA87;Product=adenosine kinase;braker_id=g3062.t1.CDS5
QXden1.PacBioOnly_0	AUGUSTUS	CDS	231654	231693	1	-	1	ID=CDS87;Parent=mRNA87;Product=adenosine kinase;braker_id=g3062.t1.CDS6
QXden1.PacBioOnly_0	AUGUSTUS	CDS	231772	231807	1	-	1	ID=CDS87;Parent=mRNA87;Product=adenosine kinase;braker_id=g3062.t1.CDS7
QXden1.PacBioOnly_0	AUGUSTUS	CDS	231913	232007	1	-	0	ID=CDS87;Parent=mRNA87;Product=adenosine kinase;braker_id=g3062.t1.CDS8
QXden1.PacBioOnly_0	AUGUSTUS	CDS	232165	232200	0.96	-	0	ID=CDS87;Parent=mRNA87;Product=adenosine kinase;braker_id=g3062.t1.CDS9
QXden1.PacBioOnly_0	AUGUSTUS	gene	232606	234051	0.61	-	.	ID=gene85;locus_tag=HTE15_0086;braker_id=g3063
QXden1.PacBioOnly_0	AUGUSTUS	mRNA	232606	234051	0.61	-	.	ID=mRNA88;Parent=gene85;Product=ras-domain-containing protein;braker_id=g3063.t1
QXden1.PacBioOnly_0	AUGUSTUS	CDS	232606	232683	0.65	-	0	ID=CDS88;Parent=mRNA88;Product=ras-domain-containing protein;braker_id=g3063.t1.CDS1
QXden1.PacBioOnly_0	AUGUSTUS	CDS	232785	232852	0.67	-	2	ID=CDS88;Parent=mRNA88;Product=ras-domain-containing protein;braker_id=g3063.t1.CDS2
QXden1.PacBioOnly_0	AUGUSTUS	CDS	232917	232971	0.72	-	0	ID=CDS88;Parent=mRNA88;Product=ras-domain-containing protein;braker_id=g3063.t1.CDS3
QXden1.PacBioOnly_0	AUGUSTUS	CDS	233065	233334	1	-	0	ID=CDS88;Parent=mRNA88;Product=ras-domain-containing protein;braker_id=g3063.t1.CDS4
QXden1.PacBioOnly_0	AUGUSTUS	CDS	233448	233859	1	-	1	ID=CDS88;Parent=mRNA88;Product=ras-domain-containing protein;braker_id=g3063.t1.CDS5
QXden1.PacBioOnly_0	AUGUSTUS	CDS	233944	233952	1	-	1	ID=CDS88;Parent=mRNA88;Product=ras-domain-containing protein;braker_id=g3063.t1.CDS6
QXden1.PacBioOnly_0	AUGUSTUS	CDS	234029	234051	1	-	0	ID=CDS88;Parent=mRNA88;Product=ras-domain-containing protein;braker_id=g3063.t1.CDS7
QXden1.PacBioOnly_0	AUGUSTUS	gene	234228	236236	0.51	+	.	ID=gene86;locus_tag=HTE15_0087;braker_id=g3064
QXden1.PacBioOnly_0	AUGUSTUS	mRNA	234228	236236	0.51	+	.	ID=mRNA89;Parent=gene86;Product=zf-DHHC-domain-containing protein;braker_id=g3064.t1
QXden1.PacBioOnly_0	AUGUSTUS	CDS	234228	234253	1	+	0	ID=CDS89;Parent=mRNA89;Product=zf-DHHC-domain-containing protein;braker_id=g3064.t1.CDS1
QXden1.PacBioOnly_0	AUGUSTUS	CDS	234330	234449	1	+	1	ID=CDS89;Parent=mRNA89;Product=zf-DHHC-domain-containing protein;braker_id=g3064.t1.CDS2
QXden1.PacBioOnly_0	AUGUSTUS	CDS	234543	234618	1	+	1	ID=CDS89;Parent=mRNA89;Product=zf-DHHC-domain-containing protein;braker_id=g3064.t1.CDS3
QXden1.PacBioOnly_0	AUGUSTUS	CDS	234712	234805	1	+	0	ID=CDS89;Parent=mRNA89;Product=zf-DHHC-domain-containing protein;braker_id=g3064.t1.CDS4
QXden1.PacBioOnly_0	AUGUSTUS	CDS	234878	234902	1	+	2	ID=CDS89;Parent=mRNA89;Product=zf-DHHC-domain-containing protein;braker_id=g3064.t1.CDS5
QXden1.PacBioOnly_0	AUGUSTUS	CDS	234991	235015	1	+	1	ID=CDS89;Parent=mRNA89;Product=zf-DHHC-domain-containing protein;braker_id=g3064.t1.CDS6
QXden1.PacBioOnly_0	AUGUSTUS	CDS	235112	235190	0.88	+	0	ID=CDS89;Parent=mRNA89;Product=zf-DHHC-domain-containing protein;braker_id=g3064.t1.CDS7
QXden1.PacBioOnly_0	AUGUSTUS	CDS	235300	235370	0.75	+	2	ID=CDS89;Parent=mRNA89;Product=zf-DHHC-domain-containing protein;braker_id=g3064.t1.CDS8
QXden1.PacBioOnly_0	AUGUSTUS	CDS	235477	235562	0.93	+	0	ID=CDS89;Parent=mRNA89;Product=zf-DHHC-domain-containing protein;braker_id=g3064.t1.CDS9
QXden1.PacBioOnly_0	AUGUSTUS	CDS	235668	235731	0.99	+	1	ID=CDS89;Parent=mRNA89;Product=zf-DHHC-domain-containing protein;braker_id=g3064.t1.CDS10
QXden1.PacBioOnly_0	AUGUSTUS	CDS	235802	236236	0.72	+	0	ID=CDS89;Parent=mRNA89;Product=zf-DHHC-domain-containing protein;braker_id=g3064.t1.CDS11
QXden1.PacBioOnly_0	AUGUSTUS	gene	236753	237022	0.94	+	.	ID=gene87;locus_tag=HTE15_0088;braker_id=g3065
QXden1.PacBioOnly_0	AUGUSTUS	mRNA	236753	237022	0.94	+	.	ID=mRNA90;Parent=gene87;Product=hypothetical protein;braker_id=g3065.t1
QXden1.PacBioOnly_0	AUGUSTUS	CDS	236753	237022	0.94	+	0	ID=CDS90;Parent=mRNA90;Product=hypothetical protein;braker_id=g3065.t1.CDS1
QXden1.PacBioOnly_0	AUGUSTUS	gene	237531	238856	0.27	+	.	ID=gene88;locus_tag=HTE15_0089;braker_id=g3066
QXden1.PacBioOnly_0	AUGUSTUS	mRNA	237531	238856	0.27	+	.	ID=mRNA91;Parent=gene88;Product=hypothetical protein;braker_id=g3066.t1
QXden1.PacBioOnly_0	AUGUSTUS	CDS	237531	237581	0.44	+	0	ID=CDS91;Parent=mRNA91;Product=hypothetical protein;braker_id=g3066.t1.CDS1
QXden1.PacBioOnly_0	AUGUSTUS	CDS	237709	237716	0.62	+	0	ID=CDS91;Parent=mRNA91;Product=hypothetical protein;braker_id=g3066.t1.CDS2
QXden1.PacBioOnly_0	AUGUSTUS	CDS	237856	237867	0.75	+	1	ID=CDS91;Parent=mRNA91;Product=hypothetical protein;braker_id=g3066.t1.CDS3
QXden1.PacBioOnly_0	AUGUSTUS	CDS	237944	237956	0.75	+	1	ID=CDS91;Parent=mRNA91;Product=hypothetical protein;braker_id=g3066.t1.CDS4
QXden1.PacBioOnly_0	AUGUSTUS	CDS	238061	238137	0.86	+	0	ID=CDS91;Parent=mRNA91;Product=hypothetical protein;braker_id=g3066.t1.CDS5
QXden1.PacBioOnly_0	AUGUSTUS	CDS	238736	238856	0.86	+	1	ID=CDS91;Parent=mRNA91;Product=hypothetical protein;braker_id=g3066.t1.CDS6
QXden1.PacBioOnly_0	AUGUSTUS	gene	238924	241931	0.85	+	.	ID=gene89;locus_tag=HTE15_0090;braker_id=g3067
QXden1.PacBioOnly_0	AUGUSTUS	mRNA	238924	241931	0.85	+	.	ID=mRNA92;Parent=gene89;Product=hypothetical protein I203_03882;braker_id=g3067.t1
QXden1.PacBioOnly_0	AUGUSTUS	CDS	238924	240196	0.91	+	0	ID=CDS92;Parent=mRNA92;Product=hypothetical protein I203_03882;braker_id=g3067.t1.CDS1
QXden1.PacBioOnly_0	AUGUSTUS	CDS	240301	241118	0.93	+	2	ID=CDS92;Parent=mRNA92;Product=hypothetical protein I203_03882;braker_id=g3067.t1.CDS2
QXden1.PacBioOnly_0	AUGUSTUS	CDS	241218	241931	1	+	0	ID=CDS92;Parent=mRNA92;Product=hypothetical protein I203_03882;braker_id=g3067.t1.CDS3
QXden1.PacBioOnly_0	AUGUSTUS	gene	242935	249338	0.26	+	.	ID=gene90;locus_tag=HTE15_0091;braker_id=g3068
QXden1.PacBioOnly_0	AUGUSTUS	mRNA	242935	249338	0.26	+	.	ID=mRNA93;Parent=gene90;Product=dynactin 1;braker_id=g3068.t1
QXden1.PacBioOnly_0	AUGUSTUS	CDS	242935	243092	1	+	0	ID=CDS93;Parent=mRNA93;Product=dynactin 1;braker_id=g3068.t1.CDS1
QXden1.PacBioOnly_0	AUGUSTUS	CDS	243224	243341	0.97	+	1	ID=CDS93;Parent=mRNA93;Product=dynactin 1;braker_id=g3068.t1.CDS2
QXden1.PacBioOnly_0	AUGUSTUS	CDS	243461	244526	0.49	+	0	ID=CDS93;Parent=mRNA93;Product=dynactin 1;braker_id=g3068.t1.CDS3
QXden1.PacBioOnly_0	AUGUSTUS	CDS	244631	244870	0.99	+	2	ID=CDS93;Parent=mRNA93;Product=dynactin 1;braker_id=g3068.t1.CDS4
QXden1.PacBioOnly_0	AUGUSTUS	CDS	244977	245085	1	+	2	ID=CDS93;Parent=mRNA93;Product=dynactin 1;braker_id=g3068.t1.CDS5
QXden1.PacBioOnly_0	AUGUSTUS	CDS	245195	245286	0.49	+	1	ID=CDS93;Parent=mRNA93;Product=dynactin 1;braker_id=g3068.t1.CDS6
QXden1.PacBioOnly_0	AUGUSTUS	CDS	245380	245516	1	+	2	ID=CDS93;Parent=mRNA93;Product=dynactin 1;braker_id=g3068.t1.CDS7
QXden1.PacBioOnly_0	AUGUSTUS	CDS	245629	245740	1	+	0	ID=CDS93;Parent=mRNA93;Product=dynactin 1;braker_id=g3068.t1.CDS8
QXden1.PacBioOnly_0	AUGUSTUS	CDS	245834	245951	1	+	2	ID=CDS93;Parent=mRNA93;Product=dynactin 1;braker_id=g3068.t1.CDS9
QXden1.PacBioOnly_0	AUGUSTUS	CDS	246086	246281	1	+	1	ID=CDS93;Parent=mRNA93;Product=dynactin 1;braker_id=g3068.t1.CDS10
QXden1.PacBioOnly_0	AUGUSTUS	CDS	246346	246519	1	+	0	ID=CDS93;Parent=mRNA93;Product=dynactin 1;braker_id=g3068.t1.CDS11
QXden1.PacBioOnly_0	AUGUSTUS	CDS	246629	246828	1	+	0	ID=CDS93;Parent=mRNA93;Product=dynactin 1;braker_id=g3068.t1.CDS12
QXden1.PacBioOnly_0	AUGUSTUS	CDS	246931	247200	1	+	1	ID=CDS93;Parent=mRNA93;Product=dynactin 1;braker_id=g3068.t1.CDS13
QXden1.PacBioOnly_0	AUGUSTUS	CDS	247275	247395	1	+	1	ID=CDS93;Parent=mRNA93;Product=dynactin 1;braker_id=g3068.t1.CDS14
QXden1.PacBioOnly_0	AUGUSTUS	CDS	247472	247688	1	+	0	ID=CDS93;Parent=mRNA93;Product=dynactin 1;braker_id=g3068.t1.CDS15
QXden1.PacBioOnly_0	AUGUSTUS	CDS	247763	247896	1	+	2	ID=CDS93;Parent=mRNA93;Product=dynactin 1;braker_id=g3068.t1.CDS16
QXden1.PacBioOnly_0	AUGUSTUS	CDS	247997	248068	1	+	0	ID=CDS93;Parent=mRNA93;Product=dynactin 1;braker_id=g3068.t1.CDS17
QXden1.PacBioOnly_0	AUGUSTUS	CDS	248155	248311	1	+	0	ID=CDS93;Parent=mRNA93;Product=dynactin 1;braker_id=g3068.t1.CDS18
QXden1.PacBioOnly_0	AUGUSTUS	CDS	248412	248500	1	+	2	ID=CDS93;Parent=mRNA93;Product=dynactin 1;braker_id=g3068.t1.CDS19
QXden1.PacBioOnly_0	AUGUSTUS	CDS	248628	249338	0.99	+	0	ID=CDS93;Parent=mRNA93;Product=dynactin 1;braker_id=g3068.t1.CDS20
QXden1.PacBioOnly_0	AUGUSTUS	gene	249757	251848	1	-	.	ID=gene91;locus_tag=HTE15_0092;braker_id=g3069
QXden1.PacBioOnly_0	AUGUSTUS	mRNA	249757	251848	1	-	.	ID=mRNA94;Parent=gene91;Product=NADH-ubiquinone oxidoreductase 49 kDa subunit;braker_id=g3069.t1
QXden1.PacBioOnly_0	AUGUSTUS	CDS	249757	249935	1	-	2	ID=CDS94;Parent=mRNA94;Product=NADH-ubiquinone oxidoreductase 49 kDa subunit;braker_id=g3069.t1.CDS1
QXden1.PacBioOnly_0	AUGUSTUS	CDS	250022	250248	1	-	1	ID=CDS94;Parent=mRNA94;Product=NADH-ubiquinone oxidoreductase 49 kDa subunit;braker_id=g3069.t1.CDS2
QXden1.PacBioOnly_0	AUGUSTUS	CDS	250354	250578	1	-	1	ID=CDS94;Parent=mRNA94;Product=NADH-ubiquinone oxidoreductase 49 kDa subunit;braker_id=g3069.t1.CDS3
QXden1.PacBioOnly_0	AUGUSTUS	CDS	250673	251000	1	-	2	ID=CDS94;Parent=mRNA94;Product=NADH-ubiquinone oxidoreductase 49 kDa subunit;braker_id=g3069.t1.CDS4
QXden1.PacBioOnly_0	AUGUSTUS	CDS	251130	251250	1	-	0	ID=CDS94;Parent=mRNA94;Product=NADH-ubiquinone oxidoreductase 49 kDa subunit;braker_id=g3069.t1.CDS5
QXden1.PacBioOnly_0	AUGUSTUS	CDS	251376	251520	1	-	1	ID=CDS94;Parent=mRNA94;Product=NADH-ubiquinone oxidoreductase 49 kDa subunit;braker_id=g3069.t1.CDS6
QXden1.PacBioOnly_0	AUGUSTUS	CDS	251655	251848	1	-	0	ID=CDS94;Parent=mRNA94;Product=NADH-ubiquinone oxidoreductase 49 kDa subunit;braker_id=g3069.t1.CDS7
QXden1.PacBioOnly_0	AUGUSTUS	gene	252695	261081	0.62	+	.	ID=gene92;locus_tag=HTE15_0093;braker_id=g3070
QXden1.PacBioOnly_0	AUGUSTUS	mRNA	252695	261081	0.62	+	.	ID=mRNA95;Parent=gene92;Product=Not1-domain-containing protein;braker_id=g3070.t1
QXden1.PacBioOnly_0	AUGUSTUS	CDS	252695	252712	0.71	+	0	ID=CDS95;Parent=mRNA95;Product=Not1-domain-containing protein;braker_id=g3070.t1.CDS1
QXden1.PacBioOnly_0	AUGUSTUS	CDS	253195	253720	0.9	+	0	ID=CDS95;Parent=mRNA95;Product=Not1-domain-containing protein;braker_id=g3070.t1.CDS2
QXden1.PacBioOnly_0	AUGUSTUS	CDS	253956	255079	1	+	2	ID=CDS95;Parent=mRNA95;Product=Not1-domain-containing protein;braker_id=g3070.t1.CDS3
QXden1.PacBioOnly_0	AUGUSTUS	CDS	255194	255391	1	+	0	ID=CDS95;Parent=mRNA95;Product=Not1-domain-containing protein;braker_id=g3070.t1.CDS4
QXden1.PacBioOnly_0	AUGUSTUS	CDS	255496	255588	1	+	0	ID=CDS95;Parent=mRNA95;Product=Not1-domain-containing protein;braker_id=g3070.t1.CDS5
QXden1.PacBioOnly_0	AUGUSTUS	CDS	255685	257844	1	+	0	ID=CDS95;Parent=mRNA95;Product=Not1-domain-containing protein;braker_id=g3070.t1.CDS6
QXden1.PacBioOnly_0	AUGUSTUS	CDS	257949	258101	1	+	0	ID=CDS95;Parent=mRNA95;Product=Not1-domain-containing protein;braker_id=g3070.t1.CDS7
QXden1.PacBioOnly_0	AUGUSTUS	CDS	258184	258352	1	+	0	ID=CDS95;Parent=mRNA95;Product=Not1-domain-containing protein;braker_id=g3070.t1.CDS8
QXden1.PacBioOnly_0	AUGUSTUS	CDS	258451	258941	1	+	2	ID=CDS95;Parent=mRNA95;Product=Not1-domain-containing protein;braker_id=g3070.t1.CDS9
QXden1.PacBioOnly_0	AUGUSTUS	CDS	259037	259969	0.96	+	0	ID=CDS95;Parent=mRNA95;Product=Not1-domain-containing protein;braker_id=g3070.t1.CDS10
QXden1.PacBioOnly_0	AUGUSTUS	CDS	260056	261081	1	+	0	ID=CDS95;Parent=mRNA95;Product=Not1-domain-containing protein;braker_id=g3070.t1.CDS11
QXden1.PacBioOnly_0	AUGUSTUS	gene	262758	267128	0.27	-	.	ID=gene93;locus_tag=HTE15_0094;braker_id=g3071
QXden1.PacBioOnly_0	AUGUSTUS	mRNA	262758	267128	0.27	-	.	ID=mRNA96;Parent=gene93;Product=hypothetical protein I203_03882;braker_id=g3071.t1
QXden1.PacBioOnly_0	AUGUSTUS	CDS	262758	263145	1	-	1	ID=CDS96;Parent=mRNA96;Product=hypothetical protein I203_03882;braker_id=g3071.t1.CDS1
QXden1.PacBioOnly_0	AUGUSTUS	CDS	263235	264408	1	-	2	ID=CDS96;Parent=mRNA96;Product=hypothetical protein I203_03882;braker_id=g3071.t1.CDS2
QXden1.PacBioOnly_0	AUGUSTUS	CDS	264500	265777	0.98	-	2	ID=CDS96;Parent=mRNA96;Product=hypothetical protein I203_03882;braker_id=g3071.t1.CDS3
QXden1.PacBioOnly_0	AUGUSTUS	CDS	265855	265912	0.98	-	0	ID=CDS96;Parent=mRNA96;Product=hypothetical protein I203_03882;braker_id=g3071.t1.CDS4
QXden1.PacBioOnly_0	AUGUSTUS	CDS	266405	266429	0.98	-	1	ID=CDS96;Parent=mRNA96;Product=hypothetical protein I203_03882;braker_id=g3071.t1.CDS5
QXden1.PacBioOnly_0	AUGUSTUS	CDS	266505	266519	1	-	1	ID=CDS96;Parent=mRNA96;Product=hypothetical protein I203_03882;braker_id=g3071.t1.CDS6
QXden1.PacBioOnly_0	AUGUSTUS	CDS	266700	266715	0.94	-	2	ID=CDS96;Parent=mRNA96;Product=hypothetical protein I203_03882;braker_id=g3071.t1.CDS7
QXden1.PacBioOnly_0	AUGUSTUS	CDS	266972	266990	0.38	-	0	ID=CDS96;Parent=mRNA96;Product=hypothetical protein I203_03882;braker_id=g3071.t1.CDS8
QXden1.PacBioOnly_0	AUGUSTUS	CDS	267081	267128	0.42	-	0	ID=CDS96;Parent=mRNA96;Product=hypothetical protein I203_03882;braker_id=g3071.t1.CDS9
QXden1.PacBioOnly_0	AUGUSTUS	gene	269394	271540	0.98	-	.	ID=gene94;locus_tag=HTE15_0095;braker_id=g3072
QXden1.PacBioOnly_0	AUGUSTUS	mRNA	269394	271540	0.98	-	.	ID=mRNA97;Parent=gene94;Product=Alpha-amylase precursor%2C putative;braker_id=g3072.t1
QXden1.PacBioOnly_0	AUGUSTUS	CDS	269394	270258	0.98	-	1	ID=CDS97;Parent=mRNA97;Product=Alpha-amylase precursor%2C putative;braker_id=g3072.t1.CDS1
QXden1.PacBioOnly_0	AUGUSTUS	CDS	270376	270912	0.98	-	1	ID=CDS97;Parent=mRNA97;Product=Alpha-amylase precursor%2C putative;braker_id=g3072.t1.CDS2
QXden1.PacBioOnly_0	AUGUSTUS	CDS	270995	271097	1	-	2	ID=CDS97;Parent=mRNA97;Product=Alpha-amylase precursor%2C putative;braker_id=g3072.t1.CDS3
QXden1.PacBioOnly_0	AUGUSTUS	CDS	271251	271276	1	-	1	ID=CDS97;Parent=mRNA97;Product=Alpha-amylase precursor%2C putative;braker_id=g3072.t1.CDS4
QXden1.PacBioOnly_0	AUGUSTUS	CDS	271365	271540	1	-	0	ID=CDS97;Parent=mRNA97;Product=Alpha-amylase precursor%2C putative;braker_id=g3072.t1.CDS5
QXden1.PacBioOnly_0	AUGUSTUS	gene	273837	278297	0.41	+	.	ID=gene95;locus_tag=HTE15_0096;braker_id=g3073
QXden1.PacBioOnly_0	AUGUSTUS	mRNA	273837	278297	0.41	+	.	ID=mRNA98;Parent=gene95;Product=predicted protein;braker_id=g3073.t1
QXden1.PacBioOnly_0	AUGUSTUS	CDS	273837	273859	1	+	0	ID=CDS98;Parent=mRNA98;Product=predicted protein;braker_id=g3073.t1.CDS1
QXden1.PacBioOnly_0	AUGUSTUS	CDS	273958	274030	1	+	1	ID=CDS98;Parent=mRNA98;Product=predicted protein;braker_id=g3073.t1.CDS2
QXden1.PacBioOnly_0	AUGUSTUS	CDS	274118	274237	1	+	0	ID=CDS98;Parent=mRNA98;Product=predicted protein;braker_id=g3073.t1.CDS3
QXden1.PacBioOnly_0	AUGUSTUS	CDS	274324	274352	1	+	0	ID=CDS98;Parent=mRNA98;Product=predicted protein;braker_id=g3073.t1.CDS4
QXden1.PacBioOnly_0	AUGUSTUS	CDS	274456	274528	0.98	+	1	ID=CDS98;Parent=mRNA98;Product=predicted protein;braker_id=g3073.t1.CDS5
QXden1.PacBioOnly_0	AUGUSTUS	CDS	274600	274701	1	+	0	ID=CDS98;Parent=mRNA98;Product=predicted protein;braker_id=g3073.t1.CDS6
QXden1.PacBioOnly_0	AUGUSTUS	CDS	274824	275321	0.86	+	0	ID=CDS98;Parent=mRNA98;Product=predicted protein;braker_id=g3073.t1.CDS7
QXden1.PacBioOnly_0	AUGUSTUS	CDS	275434	275603	0.86	+	0	ID=CDS98;Parent=mRNA98;Product=predicted protein;braker_id=g3073.t1.CDS8
QXden1.PacBioOnly_0	AUGUSTUS	CDS	275693	276189	1	+	1	ID=CDS98;Parent=mRNA98;Product=predicted protein;braker_id=g3073.t1.CDS9
QXden1.PacBioOnly_0	AUGUSTUS	CDS	276275	276426	1	+	2	ID=CDS98;Parent=mRNA98;Product=predicted protein;braker_id=g3073.t1.CDS10
QXden1.PacBioOnly_0	AUGUSTUS	CDS	276522	276565	1	+	0	ID=CDS98;Parent=mRNA98;Product=predicted protein;braker_id=g3073.t1.CDS11
QXden1.PacBioOnly_0	AUGUSTUS	CDS	276679	276766	1	+	1	ID=CDS98;Parent=mRNA98;Product=predicted protein;braker_id=g3073.t1.CDS12
QXden1.PacBioOnly_0	AUGUSTUS	CDS	276861	276915	1	+	0	ID=CDS98;Parent=mRNA98;Product=predicted protein;braker_id=g3073.t1.CDS13
QXden1.PacBioOnly_0	AUGUSTUS	CDS	277014	277138	1	+	2	ID=CDS98;Parent=mRNA98;Product=predicted protein;braker_id=g3073.t1.CDS14
QXden1.PacBioOnly_0	AUGUSTUS	CDS	277267	277338	1	+	0	ID=CDS98;Parent=mRNA98;Product=predicted protein;braker_id=g3073.t1.CDS15
QXden1.PacBioOnly_0	AUGUSTUS	CDS	277437	277464	1	+	0	ID=CDS98;Parent=mRNA98;Product=predicted protein;braker_id=g3073.t1.CDS16
QXden1.PacBioOnly_0	AUGUSTUS	CDS	277599	277695	1	+	2	ID=CDS98;Parent=mRNA98;Product=predicted protein;braker_id=g3073.t1.CDS17
QXden1.PacBioOnly_0	AUGUSTUS	CDS	277796	277935	1	+	1	ID=CDS98;Parent=mRNA98;Product=predicted protein;braker_id=g3073.t1.CDS18
QXden1.PacBioOnly_0	AUGUSTUS	CDS	278080	278297	0.49	+	2	ID=CDS98;Parent=mRNA98;Product=predicted protein;braker_id=g3073.t1.CDS19
QXden1.PacBioOnly_0	AUGUSTUS	gene	278935	282912	0.98	+	.	ID=gene96;locus_tag=HTE15_0097;braker_id=g3074
QXden1.PacBioOnly_0	AUGUSTUS	mRNA	278935	282912	0.98	+	.	ID=mRNA99;Parent=gene96;Product=major facilitator superfamily domain-containing protein;braker_id=g3074.t1
QXden1.PacBioOnly_0	AUGUSTUS	CDS	278935	279071	0.99	+	0	ID=CDS99;Parent=mRNA99;Product=major facilitator superfamily domain-containing protein;braker_id=g3074.t1.CDS1
QXden1.PacBioOnly_0	AUGUSTUS	CDS	279203	279230	1	+	1	ID=CDS99;Parent=mRNA99;Product=major facilitator superfamily domain-containing protein;braker_id=g3074.t1.CDS2
QXden1.PacBioOnly_0	AUGUSTUS	CDS	279346	279358	1	+	0	ID=CDS99;Parent=mRNA99;Product=major facilitator superfamily domain-containing protein;braker_id=g3074.t1.CDS3
QXden1.PacBioOnly_0	AUGUSTUS	CDS	279440	279549	1	+	2	ID=CDS99;Parent=mRNA99;Product=major facilitator superfamily domain-containing protein;braker_id=g3074.t1.CDS4
QXden1.PacBioOnly_0	AUGUSTUS	CDS	279616	279693	1	+	0	ID=CDS99;Parent=mRNA99;Product=major facilitator superfamily domain-containing protein;braker_id=g3074.t1.CDS5
QXden1.PacBioOnly_0	AUGUSTUS	CDS	279797	279857	1	+	0	ID=CDS99;Parent=mRNA99;Product=major facilitator superfamily domain-containing protein;braker_id=g3074.t1.CDS6
QXden1.PacBioOnly_0	AUGUSTUS	CDS	279964	280005	1	+	2	ID=CDS99;Parent=mRNA99;Product=major facilitator superfamily domain-containing protein;braker_id=g3074.t1.CDS7
QXden1.PacBioOnly_0	AUGUSTUS	CDS	280112	280138	1	+	2	ID=CDS99;Parent=mRNA99;Product=major facilitator superfamily domain-containing protein;braker_id=g3074.t1.CDS8
QXden1.PacBioOnly_0	AUGUSTUS	CDS	280227	280258	1	+	2	ID=CDS99;Parent=mRNA99;Product=major facilitator superfamily domain-containing protein;braker_id=g3074.t1.CDS9
QXden1.PacBioOnly_0	AUGUSTUS	CDS	280353	280369	1	+	0	ID=CDS99;Parent=mRNA99;Product=major facilitator superfamily domain-containing protein;braker_id=g3074.t1.CDS10
QXden1.PacBioOnly_0	AUGUSTUS	CDS	280454	280491	1	+	1	ID=CDS99;Parent=mRNA99;Product=major facilitator superfamily domain-containing protein;braker_id=g3074.t1.CDS11
QXden1.PacBioOnly_0	AUGUSTUS	CDS	280586	280604	1	+	2	ID=CDS99;Parent=mRNA99;Product=major facilitator superfamily domain-containing protein;braker_id=g3074.t1.CDS12
QXden1.PacBioOnly_0	AUGUSTUS	CDS	280686	280799	1	+	1	ID=CDS99;Parent=mRNA99;Product=major facilitator superfamily domain-containing protein;braker_id=g3074.t1.CDS13
QXden1.PacBioOnly_0	AUGUSTUS	CDS	280929	280993	1	+	1	ID=CDS99;Parent=mRNA99;Product=major facilitator superfamily domain-containing protein;braker_id=g3074.t1.CDS14
QXden1.PacBioOnly_0	AUGUSTUS	CDS	281095	281210	1	+	2	ID=CDS99;Parent=mRNA99;Product=major facilitator superfamily domain-containing protein;braker_id=g3074.t1.CDS15
QXden1.PacBioOnly_0	AUGUSTUS	CDS	281304	281368	1	+	0	ID=CDS99;Parent=mRNA99;Product=major facilitator superfamily domain-containing protein;braker_id=g3074.t1.CDS16
QXden1.PacBioOnly_0	AUGUSTUS	CDS	281447	281483	1	+	1	ID=CDS99;Parent=mRNA99;Product=major facilitator superfamily domain-containing protein;braker_id=g3074.t1.CDS17
QXden1.PacBioOnly_0	AUGUSTUS	CDS	281576	281639	1	+	0	ID=CDS99;Parent=mRNA99;Product=major facilitator superfamily domain-containing protein;braker_id=g3074.t1.CDS18
QXden1.PacBioOnly_0	AUGUSTUS	CDS	281736	281813	1	+	2	ID=CDS99;Parent=mRNA99;Product=major facilitator superfamily domain-containing protein;braker_id=g3074.t1.CDS19
QXden1.PacBioOnly_0	AUGUSTUS	CDS	281900	281967	1	+	2	ID=CDS99;Parent=mRNA99;Product=major facilitator superfamily domain-containing protein;braker_id=g3074.t1.CDS20
QXden1.PacBioOnly_0	AUGUSTUS	CDS	282068	282088	1	+	0	ID=CDS99;Parent=mRNA99;Product=major facilitator superfamily domain-containing protein;braker_id=g3074.t1.CDS21
QXden1.PacBioOnly_0	AUGUSTUS	CDS	282185	282466	1	+	0	ID=CDS99;Parent=mRNA99;Product=major facilitator superfamily domain-containing protein;braker_id=g3074.t1.CDS22
QXden1.PacBioOnly_0	AUGUSTUS	CDS	282574	282912	0.99	+	0	ID=CDS99;Parent=mRNA99;Product=major facilitator superfamily domain-containing protein;braker_id=g3074.t1.CDS23
QXden1.PacBioOnly_0	AUGUSTUS	gene	283426	284037	0.47	+	.	ID=gene97;locus_tag=HTE15_0098;braker_id=g3075
QXden1.PacBioOnly_0	AUGUSTUS	mRNA	283426	284037	0.47	+	.	ID=mRNA100;Parent=gene97;Product=hypothetical protein;braker_id=g3075.t1
QXden1.PacBioOnly_0	AUGUSTUS	CDS	283426	283760	0.47	+	0	ID=CDS100;Parent=mRNA100;Product=hypothetical protein;braker_id=g3075.t1.CDS1
QXden1.PacBioOnly_0	AUGUSTUS	CDS	283890	284037	0.69	+	1	ID=CDS100;Parent=mRNA100;Product=hypothetical protein;braker_id=g3075.t1.CDS2
QXden1.PacBioOnly_0	AUGUSTUS	gene	284431	286816	1	-	.	ID=gene98;locus_tag=HTE15_0099;braker_id=g3076
QXden1.PacBioOnly_0	AUGUSTUS	mRNA	284431	286816	1	-	.	ID=mRNA101;Parent=gene98;Product=probable geranylgeranyl-diphosphate geranylgeranyltransferase (AL-2);braker_id=g3076.t1
QXden1.PacBioOnly_0	AUGUSTUS	CDS	284431	285463	1	-	1	ID=CDS101;Parent=mRNA101;Product=probable geranylgeranyl-diphosphate geranylgeranyltransferase (AL-2);braker_id=g3076.t1.CDS1
QXden1.PacBioOnly_0	AUGUSTUS	CDS	285555	285797	1	-	1	ID=CDS101;Parent=mRNA101;Product=probable geranylgeranyl-diphosphate geranylgeranyltransferase (AL-2);braker_id=g3076.t1.CDS2
QXden1.PacBioOnly_0	AUGUSTUS	CDS	285880	286392	1	-	1	ID=CDS101;Parent=mRNA101;Product=probable geranylgeranyl-diphosphate geranylgeranyltransferase (AL-2);braker_id=g3076.t1.CDS3
QXden1.PacBioOnly_0	AUGUSTUS	CDS	286473	286679	1	-	1	ID=CDS101;Parent=mRNA101;Product=probable geranylgeranyl-diphosphate geranylgeranyltransferase (AL-2);braker_id=g3076.t1.CDS4
QXden1.PacBioOnly_0	AUGUSTUS	CDS	286791	286816	1	-	0	ID=CDS101;Parent=mRNA101;Product=probable geranylgeranyl-diphosphate geranylgeranyltransferase (AL-2);braker_id=g3076.t1.CDS5
QXden1.PacBioOnly_0	AUGUSTUS	gene	287167	288259	0.72	-	.	ID=gene99;locus_tag=HTE15_0100;braker_id=g3077
QXden1.PacBioOnly_0	AUGUSTUS	mRNA	287167	288259	0.72	-	.	ID=mRNA102;Parent=gene99;Product=5-formyltetrahydrofolate cyclo-ligase;braker_id=g3077.t1
QXden1.PacBioOnly_0	AUGUSTUS	CDS	287167	287288	0.99	-	2	ID=CDS102;Parent=mRNA102;Product=5-formyltetrahydrofolate cyclo-ligase;braker_id=g3077.t1.CDS1
QXden1.PacBioOnly_0	AUGUSTUS	CDS	287416	287586	0.97	-	2	ID=CDS102;Parent=mRNA102;Product=5-formyltetrahydrofolate cyclo-ligase;braker_id=g3077.t1.CDS2
QXden1.PacBioOnly_0	AUGUSTUS	CDS	287703	288032	0.73	-	2	ID=CDS102;Parent=mRNA102;Product=5-formyltetrahydrofolate cyclo-ligase;braker_id=g3077.t1.CDS3
QXden1.PacBioOnly_0	AUGUSTUS	CDS	288163	288259	1	-	0	ID=CDS102;Parent=mRNA102;Product=5-formyltetrahydrofolate cyclo-ligase;braker_id=g3077.t1.CDS4
QXden1.PacBioOnly_0	AUGUSTUS	gene	288575	289547	1	-	.	ID=gene100;locus_tag=HTE15_0101;braker_id=g3078
QXden1.PacBioOnly_0	AUGUSTUS	mRNA	288575	289547	1	-	.	ID=mRNA103;Parent=gene100;Product=ribosomal protein S4;braker_id=g3078.t1
QXden1.PacBioOnly_0	AUGUSTUS	CDS	288575	288946	1	-	0	ID=CDS103;Parent=mRNA103;Product=ribosomal protein S4;braker_id=g3078.t1.CDS1
QXden1.PacBioOnly_0	AUGUSTUS	CDS	289034	289162	1	-	0	ID=CDS103;Parent=mRNA103;Product=ribosomal protein S4;braker_id=g3078.t1.CDS2
QXden1.PacBioOnly_0	AUGUSTUS	CDS	289245	289300	1	-	2	ID=CDS103;Parent=mRNA103;Product=ribosomal protein S4;braker_id=g3078.t1.CDS3
QXden1.PacBioOnly_0	AUGUSTUS	CDS	289425	289447	1	-	1	ID=CDS103;Parent=mRNA103;Product=ribosomal protein S4;braker_id=g3078.t1.CDS4
QXden1.PacBioOnly_0	AUGUSTUS	CDS	289540	289547	1	-	0	ID=CDS103;Parent=mRNA103;Product=ribosomal protein S4;braker_id=g3078.t1.CDS5
QXden1.PacBioOnly_0	AUGUSTUS	gene	290413	291312	0.88	+	.	ID=gene101;locus_tag=HTE15_0102;braker_id=g3079
QXden1.PacBioOnly_0	AUGUSTUS	mRNA	290413	291312	0.88	+	.	ID=mRNA104;Parent=gene101;Product=60S ribosomal protein L21;braker_id=g3079.t1
QXden1.PacBioOnly_0	AUGUSTUS	CDS	290413	290473	0.88	+	0	ID=CDS104;Parent=mRNA104;Product=60S ribosomal protein L21;braker_id=g3079.t1.CDS1
QXden1.PacBioOnly_0	AUGUSTUS	CDS	290607	290710	0.88	+	2	ID=CDS104;Parent=mRNA104;Product=60S ribosomal protein L21;braker_id=g3079.t1.CDS2
QXden1.PacBioOnly_0	AUGUSTUS	CDS	290890	291094	1	+	0	ID=CDS104;Parent=mRNA104;Product=60S ribosomal protein L21;braker_id=g3079.t1.CDS3
QXden1.PacBioOnly_0	AUGUSTUS	CDS	291200	291312	1	+	2	ID=CDS104;Parent=mRNA104;Product=60S ribosomal protein L21;braker_id=g3079.t1.CDS4
QXden1.PacBioOnly_0	AUGUSTUS	gene	291676	292589	1	-	.	ID=gene102;locus_tag=HTE15_0103;braker_id=g3080
QXden1.PacBioOnly_0	AUGUSTUS	mRNA	291676	292589	1	-	.	ID=mRNA105;Parent=gene102;Product=hypothetical protein;braker_id=g3080.t1
QXden1.PacBioOnly_0	AUGUSTUS	CDS	291676	291870	1	-	0	ID=CDS105;Parent=mRNA105;Product=hypothetical protein;braker_id=g3080.t1.CDS1
QXden1.PacBioOnly_0	AUGUSTUS	CDS	292030	292155	1	-	0	ID=CDS105;Parent=mRNA105;Product=hypothetical protein;braker_id=g3080.t1.CDS2
QXden1.PacBioOnly_0	AUGUSTUS	CDS	292287	292343	1	-	0	ID=CDS105;Parent=mRNA105;Product=hypothetical protein;braker_id=g3080.t1.CDS3
QXden1.PacBioOnly_0	AUGUSTUS	CDS	292455	292589	1	-	0	ID=CDS105;Parent=mRNA105;Product=hypothetical protein;braker_id=g3080.t1.CDS4
QXden1.PacBioOnly_0	AUGUSTUS	gene	292865	293691	1	+	.	ID=gene103;locus_tag=HTE15_0104;braker_id=g3081
QXden1.PacBioOnly_0	AUGUSTUS	mRNA	292865	293691	1	+	.	ID=mRNA106;Parent=gene103;Product=like-Sm ribonucleo protein;braker_id=g3081.t1
QXden1.PacBioOnly_0	AUGUSTUS	CDS	292865	292889	1	+	0	ID=CDS106;Parent=mRNA106;Product=like-Sm ribonucleo protein;braker_id=g3081.t1.CDS1
QXden1.PacBioOnly_0	AUGUSTUS	CDS	293004	293046	1	+	2	ID=CDS106;Parent=mRNA106;Product=like-Sm ribonucleo protein;braker_id=g3081.t1.CDS2
QXden1.PacBioOnly_0	AUGUSTUS	CDS	293138	293190	1	+	1	ID=CDS106;Parent=mRNA106;Product=like-Sm ribonucleo protein;braker_id=g3081.t1.CDS3
QXden1.PacBioOnly_0	AUGUSTUS	CDS	293312	293339	1	+	2	ID=CDS106;Parent=mRNA106;Product=like-Sm ribonucleo protein;braker_id=g3081.t1.CDS4
QXden1.PacBioOnly_0	AUGUSTUS	CDS	293446	293518	1	+	1	ID=CDS106;Parent=mRNA106;Product=like-Sm ribonucleo protein;braker_id=g3081.t1.CDS5
QXden1.PacBioOnly_0	AUGUSTUS	CDS	293653	293691	1	+	0	ID=CDS106;Parent=mRNA106;Product=like-Sm ribonucleo protein;braker_id=g3081.t1.CDS6
QXden1.PacBioOnly_0	AUGUSTUS	gene	294033	294698	0.46	+	.	ID=gene104;locus_tag=HTE15_0105;braker_id=g3082
QXden1.PacBioOnly_0	AUGUSTUS	mRNA	294033	294698	0.46	+	.	ID=mRNA107;Parent=gene104;Product=hypothetical protein;braker_id=g3082.t1
QXden1.PacBioOnly_0	AUGUSTUS	CDS	294033	294254	0.78	+	0	ID=CDS107;Parent=mRNA107;Product=hypothetical protein;braker_id=g3082.t1.CDS1
QXden1.PacBioOnly_0	AUGUSTUS	CDS	294355	294372	0.99	+	0	ID=CDS107;Parent=mRNA107;Product=hypothetical protein;braker_id=g3082.t1.CDS2
QXden1.PacBioOnly_0	AUGUSTUS	CDS	294630	294698	0.71	+	0	ID=CDS107;Parent=mRNA107;Product=hypothetical protein;braker_id=g3082.t1.CDS3
QXden1.PacBioOnly_0	AUGUSTUS	gene	295373	296508	0.88	-	.	ID=gene105;locus_tag=HTE15_0106;braker_id=g3083
QXden1.PacBioOnly_0	AUGUSTUS	mRNA	295373	296508	0.88	-	.	ID=mRNA108;Parent=gene105;Product=peroxisome biosynthesis protein Pex12;braker_id=g3083.t1
QXden1.PacBioOnly_0	AUGUSTUS	CDS	295373	295436	1	-	1	ID=CDS108;Parent=mRNA108;Product=peroxisome biosynthesis protein Pex12;braker_id=g3083.t1.CDS1
QXden1.PacBioOnly_0	AUGUSTUS	CDS	295512	295534	1	-	0	ID=CDS108;Parent=mRNA108;Product=peroxisome biosynthesis protein Pex12;braker_id=g3083.t1.CDS2
QXden1.PacBioOnly_0	AUGUSTUS	CDS	295623	295832	0.93	-	0	ID=CDS108;Parent=mRNA108;Product=peroxisome biosynthesis protein Pex12;braker_id=g3083.t1.CDS3
QXden1.PacBioOnly_0	AUGUSTUS	CDS	295924	296084	1	-	2	ID=CDS108;Parent=mRNA108;Product=peroxisome biosynthesis protein Pex12;braker_id=g3083.t1.CDS4
QXden1.PacBioOnly_0	AUGUSTUS	CDS	296177	296285	1	-	0	ID=CDS108;Parent=mRNA108;Product=peroxisome biosynthesis protein Pex12;braker_id=g3083.t1.CDS5
QXden1.PacBioOnly_0	AUGUSTUS	CDS	296389	296508	0.95	-	0	ID=CDS108;Parent=mRNA108;Product=peroxisome biosynthesis protein Pex12;braker_id=g3083.t1.CDS6
QXden1.PacBioOnly_0	AUGUSTUS	gene	296881	298630	0.99	-	.	ID=gene106;locus_tag=HTE15_0107;braker_id=g3084
QXden1.PacBioOnly_0	AUGUSTUS	mRNA	296881	298630	0.99	-	.	ID=mRNA109;Parent=gene106;Product=actin-like protein ARPC2;braker_id=g3084.t1
QXden1.PacBioOnly_0	AUGUSTUS	CDS	296881	296905	1	-	1	ID=CDS109;Parent=mRNA109;Product=actin-like protein ARPC2;braker_id=g3084.t1.CDS1
QXden1.PacBioOnly_0	AUGUSTUS	CDS	297022	297235	1	-	2	ID=CDS109;Parent=mRNA109;Product=actin-like protein ARPC2;braker_id=g3084.t1.CDS2
QXden1.PacBioOnly_0	AUGUSTUS	CDS	297341	297476	0.99	-	0	ID=CDS109;Parent=mRNA109;Product=actin-like protein ARPC2;braker_id=g3084.t1.CDS3
QXden1.PacBioOnly_0	AUGUSTUS	CDS	297579	297841	1	-	2	ID=CDS109;Parent=mRNA109;Product=actin-like protein ARPC2;braker_id=g3084.t1.CDS4
QXden1.PacBioOnly_0	AUGUSTUS	CDS	297980	298218	1	-	1	ID=CDS109;Parent=mRNA109;Product=actin-like protein ARPC2;braker_id=g3084.t1.CDS5
QXden1.PacBioOnly_0	AUGUSTUS	CDS	298307	298353	1	-	0	ID=CDS109;Parent=mRNA109;Product=actin-like protein ARPC2;braker_id=g3084.t1.CDS6
QXden1.PacBioOnly_0	AUGUSTUS	CDS	298616	298630	1	-	0	ID=CDS109;Parent=mRNA109;Product=actin-like protein ARPC2;braker_id=g3084.t1.CDS7
QXden1.PacBioOnly_0	AUGUSTUS	gene	298882	303253	0.95	+	.	ID=gene107;locus_tag=HTE15_0108;braker_id=g3085
QXden1.PacBioOnly_0	AUGUSTUS	mRNA	298882	303253	0.95	+	.	ID=mRNA110;Parent=gene107;Product=hypothetical protein TREMEDRAFT_43442;braker_id=g3085.t1
QXden1.PacBioOnly_0	AUGUSTUS	CDS	298882	298986	1	+	0	ID=CDS110;Parent=mRNA110;Product=hypothetical protein TREMEDRAFT_43442;braker_id=g3085.t1.CDS1
QXden1.PacBioOnly_0	AUGUSTUS	CDS	299068	299103	1	+	0	ID=CDS110;Parent=mRNA110;Product=hypothetical protein TREMEDRAFT_43442;braker_id=g3085.t1.CDS2
QXden1.PacBioOnly_0	AUGUSTUS	CDS	299175	299232	1	+	0	ID=CDS110;Parent=mRNA110;Product=hypothetical protein TREMEDRAFT_43442;braker_id=g3085.t1.CDS3
QXden1.PacBioOnly_0	AUGUSTUS	CDS	299306	299879	1	+	2	ID=CDS110;Parent=mRNA110;Product=hypothetical protein TREMEDRAFT_43442;braker_id=g3085.t1.CDS4
QXden1.PacBioOnly_0	AUGUSTUS	CDS	299950	300023	1	+	1	ID=CDS110;Parent=mRNA110;Product=hypothetical protein TREMEDRAFT_43442;braker_id=g3085.t1.CDS5
QXden1.PacBioOnly_0	AUGUSTUS	CDS	300126	300511	1	+	2	ID=CDS110;Parent=mRNA110;Product=hypothetical protein TREMEDRAFT_43442;braker_id=g3085.t1.CDS6
QXden1.PacBioOnly_0	AUGUSTUS	CDS	300614	300737	1	+	0	ID=CDS110;Parent=mRNA110;Product=hypothetical protein TREMEDRAFT_43442;braker_id=g3085.t1.CDS7
QXden1.PacBioOnly_0	AUGUSTUS	CDS	300815	300849	1	+	2	ID=CDS110;Parent=mRNA110;Product=hypothetical protein TREMEDRAFT_43442;braker_id=g3085.t1.CDS8
QXden1.PacBioOnly_0	AUGUSTUS	CDS	300928	301021	0.97	+	0	ID=CDS110;Parent=mRNA110;Product=hypothetical protein TREMEDRAFT_43442;braker_id=g3085.t1.CDS9
QXden1.PacBioOnly_0	AUGUSTUS	CDS	301126	301277	0.96	+	2	ID=CDS110;Parent=mRNA110;Product=hypothetical protein TREMEDRAFT_43442;braker_id=g3085.t1.CDS10
QXden1.PacBioOnly_0	AUGUSTUS	CDS	301361	301409	1	+	0	ID=CDS110;Parent=mRNA110;Product=hypothetical protein TREMEDRAFT_43442;braker_id=g3085.t1.CDS11
QXden1.PacBioOnly_0	AUGUSTUS	CDS	301503	301650	1	+	2	ID=CDS110;Parent=mRNA110;Product=hypothetical protein TREMEDRAFT_43442;braker_id=g3085.t1.CDS12
QXden1.PacBioOnly_0	AUGUSTUS	CDS	301729	301769	1	+	1	ID=CDS110;Parent=mRNA110;Product=hypothetical protein TREMEDRAFT_43442;braker_id=g3085.t1.CDS13
QXden1.PacBioOnly_0	AUGUSTUS	CDS	301845	301970	1	+	2	ID=CDS110;Parent=mRNA110;Product=hypothetical protein TREMEDRAFT_43442;braker_id=g3085.t1.CDS14
QXden1.PacBioOnly_0	AUGUSTUS	CDS	302081	302504	1	+	2	ID=CDS110;Parent=mRNA110;Product=hypothetical protein TREMEDRAFT_43442;braker_id=g3085.t1.CDS15
QXden1.PacBioOnly_0	AUGUSTUS	CDS	302582	302753	1	+	1	ID=CDS110;Parent=mRNA110;Product=hypothetical protein TREMEDRAFT_43442;braker_id=g3085.t1.CDS16
QXden1.PacBioOnly_0	AUGUSTUS	CDS	302839	302982	1	+	0	ID=CDS110;Parent=mRNA110;Product=hypothetical protein TREMEDRAFT_43442;braker_id=g3085.t1.CDS17
QXden1.PacBioOnly_0	AUGUSTUS	CDS	303083	303253	0.99	+	0	ID=CDS110;Parent=mRNA110;Product=hypothetical protein TREMEDRAFT_43442;braker_id=g3085.t1.CDS18
QXden1.PacBioOnly_0	AUGUSTUS	gene	303312	305028	0.3	-	.	ID=gene108;locus_tag=HTE15_0109;braker_id=g3086
QXden1.PacBioOnly_0	AUGUSTUS	mRNA	303312	305028	0.3	-	.	ID=mRNA111;Parent=gene108;Product=leucine carboxyl methyltransferase;braker_id=g3086.t1
QXden1.PacBioOnly_0	AUGUSTUS	CDS	303312	303350	0.91	-	0	ID=CDS111;Parent=mRNA111;Product=leucine carboxyl methyltransferase;braker_id=g3086.t1.CDS1
QXden1.PacBioOnly_0	AUGUSTUS	CDS	303477	303558	0.91	-	1	ID=CDS111;Parent=mRNA111;Product=leucine carboxyl methyltransferase;braker_id=g3086.t1.CDS2
QXden1.PacBioOnly_0	AUGUSTUS	CDS	303649	303800	1	-	0	ID=CDS111;Parent=mRNA111;Product=leucine carboxyl methyltransferase;braker_id=g3086.t1.CDS3
QXden1.PacBioOnly_0	AUGUSTUS	CDS	303901	303937	1	-	1	ID=CDS111;Parent=mRNA111;Product=leucine carboxyl methyltransferase;braker_id=g3086.t1.CDS4
QXden1.PacBioOnly_0	AUGUSTUS	CDS	304025	304139	0.34	-	2	ID=CDS111;Parent=mRNA111;Product=leucine carboxyl methyltransferase;braker_id=g3086.t1.CDS5
QXden1.PacBioOnly_0	AUGUSTUS	CDS	304375	304513	1	-	0	ID=CDS111;Parent=mRNA111;Product=leucine carboxyl methyltransferase;braker_id=g3086.t1.CDS6
QXden1.PacBioOnly_0	AUGUSTUS	CDS	304592	304820	1	-	1	ID=CDS111;Parent=mRNA111;Product=leucine carboxyl methyltransferase;braker_id=g3086.t1.CDS7
QXden1.PacBioOnly_0	AUGUSTUS	CDS	304910	305028	1	-	0	ID=CDS111;Parent=mRNA111;Product=leucine carboxyl methyltransferase;braker_id=g3086.t1.CDS8
QXden1.PacBioOnly_0	AUGUSTUS	gene	305936	307104	0.62	-	.	ID=gene109;locus_tag=HTE15_0110;braker_id=g3087
QXden1.PacBioOnly_0	AUGUSTUS	mRNA	305936	307104	0.62	-	.	ID=mRNA112;Parent=gene109;Product=histone H4;braker_id=g3087.t1
QXden1.PacBioOnly_0	AUGUSTUS	CDS	305936	306176	0.64	-	1	ID=CDS112;Parent=mRNA112;Product=histone H4;braker_id=g3087.t1.CDS1
QXden1.PacBioOnly_0	AUGUSTUS	CDS	306497	306596	0.62	-	2	ID=CDS112;Parent=mRNA112;Product=histone H4;braker_id=g3087.t1.CDS2
QXden1.PacBioOnly_0	AUGUSTUS	CDS	306753	306918	1	-	0	ID=CDS112;Parent=mRNA112;Product=histone H4;braker_id=g3087.t1.CDS3
QXden1.PacBioOnly_0	AUGUSTUS	CDS	307078	307104	1	-	0	ID=CDS112;Parent=mRNA112;Product=histone H4;braker_id=g3087.t1.CDS4
QXden1.PacBioOnly_0	AUGUSTUS	gene	307985	308639	1	+	.	ID=gene110;locus_tag=HTE15_0111;braker_id=g3088
QXden1.PacBioOnly_0	AUGUSTUS	mRNA	307985	308639	1	+	.	ID=mRNA113;Parent=gene110;Product=histone H3;braker_id=g3088.t1
QXden1.PacBioOnly_0	AUGUSTUS	CDS	307985	308112	1	+	0	ID=CDS113;Parent=mRNA113;Product=histone H3;braker_id=g3088.t1.CDS1
QXden1.PacBioOnly_0	AUGUSTUS	CDS	308357	308639	1	+	1	ID=CDS113;Parent=mRNA113;Product=histone H3;braker_id=g3088.t1.CDS2
QXden1.PacBioOnly_0	AUGUSTUS	gene	309511	311175	1	-	.	ID=gene111;locus_tag=HTE15_0112;braker_id=g3089
QXden1.PacBioOnly_0	AUGUSTUS	mRNA	309511	311175	1	-	.	ID=mRNA114;Parent=gene111;Product=predicted protein;braker_id=g3089.t1
QXden1.PacBioOnly_0	AUGUSTUS	CDS	309511	309543	1	-	0	ID=CDS114;Parent=mRNA114;Product=predicted protein;braker_id=g3089.t1.CDS1
QXden1.PacBioOnly_0	AUGUSTUS	CDS	309661	309969	1	-	0	ID=CDS114;Parent=mRNA114;Product=predicted protein;braker_id=g3089.t1.CDS2
QXden1.PacBioOnly_0	AUGUSTUS	CDS	310079	310154	1	-	1	ID=CDS114;Parent=mRNA114;Product=predicted protein;braker_id=g3089.t1.CDS3
QXden1.PacBioOnly_0	AUGUSTUS	CDS	310249	310468	1	-	2	ID=CDS114;Parent=mRNA114;Product=predicted protein;braker_id=g3089.t1.CDS4
QXden1.PacBioOnly_0	AUGUSTUS	CDS	310606	310667	1	-	1	ID=CDS114;Parent=mRNA114;Product=predicted protein;braker_id=g3089.t1.CDS5
QXden1.PacBioOnly_0	AUGUSTUS	CDS	310760	310783	1	-	1	ID=CDS114;Parent=mRNA114;Product=predicted protein;braker_id=g3089.t1.CDS6
QXden1.PacBioOnly_0	AUGUSTUS	CDS	310859	310878	1	-	0	ID=CDS114;Parent=mRNA114;Product=predicted protein;braker_id=g3089.t1.CDS7
QXden1.PacBioOnly_0	AUGUSTUS	CDS	311038	311175	1	-	0	ID=CDS114;Parent=mRNA114;Product=predicted protein;braker_id=g3089.t1.CDS8
QXden1.PacBioOnly_0	AUGUSTUS	gene	311505	312471	0.97	+	.	ID=gene112;locus_tag=HTE15_0113;braker_id=g3090
QXden1.PacBioOnly_0	AUGUSTUS	mRNA	311505	312471	0.97	+	.	ID=mRNA115;Parent=gene112;Product=hypothetical protein;braker_id=g3090.t1
QXden1.PacBioOnly_0	AUGUSTUS	CDS	311505	311507	0.99	+	0	ID=CDS115;Parent=mRNA115;Product=hypothetical protein;braker_id=g3090.t1.CDS1
QXden1.PacBioOnly_0	AUGUSTUS	CDS	311610	311642	1	+	0	ID=CDS115;Parent=mRNA115;Product=hypothetical protein;braker_id=g3090.t1.CDS2
QXden1.PacBioOnly_0	AUGUSTUS	CDS	311745	311883	1	+	0	ID=CDS115;Parent=mRNA115;Product=hypothetical protein;braker_id=g3090.t1.CDS3
QXden1.PacBioOnly_0	AUGUSTUS	CDS	312045	312058	1	+	2	ID=CDS115;Parent=mRNA115;Product=hypothetical protein;braker_id=g3090.t1.CDS4
QXden1.PacBioOnly_0	AUGUSTUS	CDS	312136	312174	0.98	+	0	ID=CDS115;Parent=mRNA115;Product=hypothetical protein;braker_id=g3090.t1.CDS5
QXden1.PacBioOnly_0	AUGUSTUS	CDS	312248	312323	1	+	0	ID=CDS115;Parent=mRNA115;Product=hypothetical protein;braker_id=g3090.t1.CDS6
QXden1.PacBioOnly_0	AUGUSTUS	CDS	312395	312471	1	+	2	ID=CDS115;Parent=mRNA115;Product=hypothetical protein;braker_id=g3090.t1.CDS7
QXden1.PacBioOnly_0	AUGUSTUS	gene	312992	317235	0.72	+	.	ID=gene113;locus_tag=HTE15_0114;braker_id=g3091
QXden1.PacBioOnly_0	AUGUSTUS	mRNA	312992	317235	0.72	+	.	ID=mRNA116;Parent=gene113;Product=long-chain acyl-CoA synthetase;braker_id=g3091.t1
QXden1.PacBioOnly_0	AUGUSTUS	CDS	312992	313111	0.72	+	0	ID=CDS116;Parent=mRNA116;Product=long-chain acyl-CoA synthetase;braker_id=g3091.t1.CDS1
QXden1.PacBioOnly_0	AUGUSTUS	CDS	313229	313277	0.72	+	0	ID=CDS116;Parent=mRNA116;Product=long-chain acyl-CoA synthetase;braker_id=g3091.t1.CDS2
QXden1.PacBioOnly_0	AUGUSTUS	CDS	313388	313459	1	+	2	ID=CDS116;Parent=mRNA116;Product=long-chain acyl-CoA synthetase;braker_id=g3091.t1.CDS3
QXden1.PacBioOnly_0	AUGUSTUS	CDS	313544	313677	1	+	2	ID=CDS116;Parent=mRNA116;Product=long-chain acyl-CoA synthetase;braker_id=g3091.t1.CDS4
QXden1.PacBioOnly_0	AUGUSTUS	CDS	313756	313962	1	+	0	ID=CDS116;Parent=mRNA116;Product=long-chain acyl-CoA synthetase;braker_id=g3091.t1.CDS5
QXden1.PacBioOnly_0	AUGUSTUS	CDS	314072	314081	1	+	0	ID=CDS116;Parent=mRNA116;Product=long-chain acyl-CoA synthetase;braker_id=g3091.t1.CDS6
QXden1.PacBioOnly_0	AUGUSTUS	CDS	314176	314182	1	+	2	ID=CDS116;Parent=mRNA116;Product=long-chain acyl-CoA synthetase;braker_id=g3091.t1.CDS7
QXden1.PacBioOnly_0	AUGUSTUS	CDS	314263	314450	1	+	1	ID=CDS116;Parent=mRNA116;Product=long-chain acyl-CoA synthetase;braker_id=g3091.t1.CDS8
QXden1.PacBioOnly_0	AUGUSTUS	CDS	314524	314595	1	+	2	ID=CDS116;Parent=mRNA116;Product=long-chain acyl-CoA synthetase;braker_id=g3091.t1.CDS9
QXden1.PacBioOnly_0	AUGUSTUS	CDS	314681	314890	1	+	2	ID=CDS116;Parent=mRNA116;Product=long-chain acyl-CoA synthetase;braker_id=g3091.t1.CDS10
QXden1.PacBioOnly_0	AUGUSTUS	CDS	314969	315060	1	+	2	ID=CDS116;Parent=mRNA116;Product=long-chain acyl-CoA synthetase;braker_id=g3091.t1.CDS11
QXden1.PacBioOnly_0	AUGUSTUS	CDS	315142	315169	1	+	0	ID=CDS116;Parent=mRNA116;Product=long-chain acyl-CoA synthetase;braker_id=g3091.t1.CDS12
QXden1.PacBioOnly_0	AUGUSTUS	CDS	315252	315349	1	+	2	ID=CDS116;Parent=mRNA116;Product=long-chain acyl-CoA synthetase;braker_id=g3091.t1.CDS13
QXden1.PacBioOnly_0	AUGUSTUS	CDS	315445	315487	1	+	0	ID=CDS116;Parent=mRNA116;Product=long-chain acyl-CoA synthetase;braker_id=g3091.t1.CDS14
QXden1.PacBioOnly_0	AUGUSTUS	CDS	315574	315681	1	+	2	ID=CDS116;Parent=mRNA116;Product=long-chain acyl-CoA synthetase;braker_id=g3091.t1.CDS15
QXden1.PacBioOnly_0	AUGUSTUS	CDS	315763	315808	1	+	2	ID=CDS116;Parent=mRNA116;Product=long-chain acyl-CoA synthetase;braker_id=g3091.t1.CDS16
QXden1.PacBioOnly_0	AUGUSTUS	CDS	315882	315987	1	+	1	ID=CDS116;Parent=mRNA116;Product=long-chain acyl-CoA synthetase;braker_id=g3091.t1.CDS17
QXden1.PacBioOnly_0	AUGUSTUS	CDS	316080	316131	1	+	0	ID=CDS116;Parent=mRNA116;Product=long-chain acyl-CoA synthetase;braker_id=g3091.t1.CDS18
QXden1.PacBioOnly_0	AUGUSTUS	CDS	316207	316221	1	+	2	ID=CDS116;Parent=mRNA116;Product=long-chain acyl-CoA synthetase;braker_id=g3091.t1.CDS19
QXden1.PacBioOnly_0	AUGUSTUS	CDS	316306	316343	1	+	2	ID=CDS116;Parent=mRNA116;Product=long-chain acyl-CoA synthetase;braker_id=g3091.t1.CDS20
QXden1.PacBioOnly_0	AUGUSTUS	CDS	316425	316581	1	+	0	ID=CDS116;Parent=mRNA116;Product=long-chain acyl-CoA synthetase;braker_id=g3091.t1.CDS21
QXden1.PacBioOnly_0	AUGUSTUS	CDS	316701	316875	1	+	2	ID=CDS116;Parent=mRNA116;Product=long-chain acyl-CoA synthetase;braker_id=g3091.t1.CDS22
QXden1.PacBioOnly_0	AUGUSTUS	CDS	316964	317036	1	+	1	ID=CDS116;Parent=mRNA116;Product=long-chain acyl-CoA synthetase;braker_id=g3091.t1.CDS23
QXden1.PacBioOnly_0	AUGUSTUS	CDS	317122	317235	1	+	0	ID=CDS116;Parent=mRNA116;Product=long-chain acyl-CoA synthetase;braker_id=g3091.t1.CDS24
QXden1.PacBioOnly_0	AUGUSTUS	gene	317714	319609	0.88	-	.	ID=gene114;locus_tag=HTE15_0115;braker_id=g3092
QXden1.PacBioOnly_0	AUGUSTUS	mRNA	317714	319609	0.88	-	.	ID=mRNA117;Parent=gene114;Product=uridine nucleosidase Urh1;braker_id=g3092.t1
QXden1.PacBioOnly_0	AUGUSTUS	CDS	317714	317779	1	-	0	ID=CDS117;Parent=mRNA117;Product=uridine nucleosidase Urh1;braker_id=g3092.t1.CDS1
QXden1.PacBioOnly_0	AUGUSTUS	CDS	317923	318093	1	-	0	ID=CDS117;Parent=mRNA117;Product=uridine nucleosidase Urh1;braker_id=g3092.t1.CDS2
QXden1.PacBioOnly_0	AUGUSTUS	CDS	318191	318262	1	-	0	ID=CDS117;Parent=mRNA117;Product=uridine nucleosidase Urh1;braker_id=g3092.t1.CDS3
QXden1.PacBioOnly_0	AUGUSTUS	CDS	318364	318611	0.88	-	2	ID=CDS117;Parent=mRNA117;Product=uridine nucleosidase Urh1;braker_id=g3092.t1.CDS4
QXden1.PacBioOnly_0	AUGUSTUS	CDS	318757	319013	1	-	1	ID=CDS117;Parent=mRNA117;Product=uridine nucleosidase Urh1;braker_id=g3092.t1.CDS5
QXden1.PacBioOnly_0	AUGUSTUS	CDS	319098	319122	1	-	2	ID=CDS117;Parent=mRNA117;Product=uridine nucleosidase Urh1;braker_id=g3092.t1.CDS6
QXden1.PacBioOnly_0	AUGUSTUS	CDS	319239	319448	1	-	2	ID=CDS117;Parent=mRNA117;Product=uridine nucleosidase Urh1;braker_id=g3092.t1.CDS7
QXden1.PacBioOnly_0	AUGUSTUS	CDS	319576	319609	1	-	0	ID=CDS117;Parent=mRNA117;Product=uridine nucleosidase Urh1;braker_id=g3092.t1.CDS8
QXden1.PacBioOnly_0	AUGUSTUS	gene	320367	322882	0.44	-	.	ID=gene115;locus_tag=HTE15_0116;braker_id=g3093
QXden1.PacBioOnly_0	AUGUSTUS	mRNA	320367	322882	0.44	-	.	ID=mRNA118;Parent=gene115;Product=potential mitochondrial protein;braker_id=g3093.t1
QXden1.PacBioOnly_0	AUGUSTUS	CDS	320367	320735	0.99	-	0	ID=CDS118;Parent=mRNA118;Product=potential mitochondrial protein;braker_id=g3093.t1.CDS1
QXden1.PacBioOnly_0	AUGUSTUS	CDS	320847	320878	0.99	-	2	ID=CDS118;Parent=mRNA118;Product=potential mitochondrial protein;braker_id=g3093.t1.CDS2
QXden1.PacBioOnly_0	AUGUSTUS	CDS	320974	321187	1	-	0	ID=CDS118;Parent=mRNA118;Product=potential mitochondrial protein;braker_id=g3093.t1.CDS3
QXden1.PacBioOnly_0	AUGUSTUS	CDS	321291	321941	0.99	-	0	ID=CDS118;Parent=mRNA118;Product=potential mitochondrial protein;braker_id=g3093.t1.CDS4
QXden1.PacBioOnly_0	AUGUSTUS	CDS	322147	322516	1	-	1	ID=CDS118;Parent=mRNA118;Product=potential mitochondrial protein;braker_id=g3093.t1.CDS5
QXden1.PacBioOnly_0	AUGUSTUS	CDS	322656	322882	0.44	-	0	ID=CDS118;Parent=mRNA118;Product=potential mitochondrial protein;braker_id=g3093.t1.CDS6
QXden1.PacBioOnly_0	AUGUSTUS	gene	324459	327590	0.21	-	.	ID=gene116;locus_tag=HTE15_0117;braker_id=g3094
QXden1.PacBioOnly_0	AUGUSTUS	mRNA	324459	327590	0.21	-	.	ID=mRNA119;Parent=gene116;Product=glucose-6-phosphate dehydrogenase;braker_id=g3094.t1
QXden1.PacBioOnly_0	AUGUSTUS	CDS	324459	324507	0.79	-	1	ID=CDS119;Parent=mRNA119;Product=glucose-6-phosphate dehydrogenase;braker_id=g3094.t1.CDS1
QXden1.PacBioOnly_0	AUGUSTUS	CDS	324586	324680	1	-	0	ID=CDS119;Parent=mRNA119;Product=glucose-6-phosphate dehydrogenase;braker_id=g3094.t1.CDS2
QXden1.PacBioOnly_0	AUGUSTUS	CDS	324745	324779	1	-	2	ID=CDS119;Parent=mRNA119;Product=glucose-6-phosphate dehydrogenase;braker_id=g3094.t1.CDS3
QXden1.PacBioOnly_0	AUGUSTUS	CDS	324894	325072	0.51	-	1	ID=CDS119;Parent=mRNA119;Product=glucose-6-phosphate dehydrogenase;braker_id=g3094.t1.CDS4
QXden1.PacBioOnly_0	AUGUSTUS	CDS	325200	325290	1	-	2	ID=CDS119;Parent=mRNA119;Product=glucose-6-phosphate dehydrogenase;braker_id=g3094.t1.CDS5
QXden1.PacBioOnly_0	AUGUSTUS	CDS	325378	325579	1	-	0	ID=CDS119;Parent=mRNA119;Product=glucose-6-phosphate dehydrogenase;braker_id=g3094.t1.CDS6
QXden1.PacBioOnly_0	AUGUSTUS	CDS	325669	325775	0.48	-	2	ID=CDS119;Parent=mRNA119;Product=glucose-6-phosphate dehydrogenase;braker_id=g3094.t1.CDS7
QXden1.PacBioOnly_0	AUGUSTUS	CDS	325884	325914	1	-	0	ID=CDS119;Parent=mRNA119;Product=glucose-6-phosphate dehydrogenase;braker_id=g3094.t1.CDS8
QXden1.PacBioOnly_0	AUGUSTUS	CDS	326040	326378	1	-	0	ID=CDS119;Parent=mRNA119;Product=glucose-6-phosphate dehydrogenase;braker_id=g3094.t1.CDS9
QXden1.PacBioOnly_0	AUGUSTUS	CDS	326482	326634	1	-	0	ID=CDS119;Parent=mRNA119;Product=glucose-6-phosphate dehydrogenase;braker_id=g3094.t1.CDS10
QXden1.PacBioOnly_0	AUGUSTUS	CDS	326718	326867	1	-	0	ID=CDS119;Parent=mRNA119;Product=glucose-6-phosphate dehydrogenase;braker_id=g3094.t1.CDS11
QXden1.PacBioOnly_0	AUGUSTUS	CDS	327010	327044	1	-	2	ID=CDS119;Parent=mRNA119;Product=glucose-6-phosphate dehydrogenase;braker_id=g3094.t1.CDS12
QXden1.PacBioOnly_0	AUGUSTUS	CDS	327410	327590	1	-	0	ID=CDS119;Parent=mRNA119;Product=glucose-6-phosphate dehydrogenase;braker_id=g3094.t1.CDS13
QXden1.PacBioOnly_0	AUGUSTUS	gene	329527	331576	1	+	.	ID=gene117;locus_tag=HTE15_0118;braker_id=g3095
QXden1.PacBioOnly_0	AUGUSTUS	mRNA	329527	331576	1	+	.	ID=mRNA120;Parent=gene117;Product=mitochondrial 54S ribosomal protein YmL3;braker_id=g3095.t1
QXden1.PacBioOnly_0	AUGUSTUS	CDS	329527	330270	1	+	0	ID=CDS120;Parent=mRNA120;Product=mitochondrial 54S ribosomal protein YmL3;braker_id=g3095.t1.CDS1
QXden1.PacBioOnly_0	AUGUSTUS	CDS	330427	330516	1	+	0	ID=CDS120;Parent=mRNA120;Product=mitochondrial 54S ribosomal protein YmL3;braker_id=g3095.t1.CDS2
QXden1.PacBioOnly_0	AUGUSTUS	CDS	330634	330776	1	+	0	ID=CDS120;Parent=mRNA120;Product=mitochondrial 54S ribosomal protein YmL3;braker_id=g3095.t1.CDS3
QXden1.PacBioOnly_0	AUGUSTUS	CDS	330877	330994	1	+	1	ID=CDS120;Parent=mRNA120;Product=mitochondrial 54S ribosomal protein YmL3;braker_id=g3095.t1.CDS4
QXden1.PacBioOnly_0	AUGUSTUS	CDS	331154	331576	1	+	0	ID=CDS120;Parent=mRNA120;Product=mitochondrial 54S ribosomal protein YmL3;braker_id=g3095.t1.CDS5
QXden1.PacBioOnly_0	AUGUSTUS	gene	332054	337229	1.21	+	.	ID=gene118;locus_tag=HTE15_0119;braker_id=g3096
QXden1.PacBioOnly_0	AUGUSTUS	mRNA	332054	337229	0.65	+	.	ID=mRNA121;Parent=gene118;Product=predicted protein;braker_id=g3096.t1
QXden1.PacBioOnly_0	AUGUSTUS	CDS	332054	332068	0.96	+	0	ID=CDS121;Parent=mRNA121;Product=predicted protein;braker_id=g3096.t1.CDS1
QXden1.PacBioOnly_0	AUGUSTUS	CDS	332257	332400	1	+	0	ID=CDS121;Parent=mRNA121;Product=predicted protein;braker_id=g3096.t1.CDS2
QXden1.PacBioOnly_0	AUGUSTUS	CDS	332561	332682	1	+	0	ID=CDS121;Parent=mRNA121;Product=predicted protein;braker_id=g3096.t1.CDS3
QXden1.PacBioOnly_0	AUGUSTUS	CDS	332808	332970	1	+	1	ID=CDS121;Parent=mRNA121;Product=predicted protein;braker_id=g3096.t1.CDS4
QXden1.PacBioOnly_0	AUGUSTUS	CDS	333143	333287	1	+	0	ID=CDS121;Parent=mRNA121;Product=predicted protein;braker_id=g3096.t1.CDS5
QXden1.PacBioOnly_0	AUGUSTUS	CDS	333442	333454	1	+	2	ID=CDS121;Parent=mRNA121;Product=predicted protein;braker_id=g3096.t1.CDS6
QXden1.PacBioOnly_0	AUGUSTUS	CDS	333563	336050	1	+	1	ID=CDS121;Parent=mRNA121;Product=predicted protein;braker_id=g3096.t1.CDS7
QXden1.PacBioOnly_0	AUGUSTUS	CDS	336209	337024	0.74	+	0	ID=CDS121;Parent=mRNA121;Product=predicted protein;braker_id=g3096.t1.CDS8
QXden1.PacBioOnly_0	AUGUSTUS	CDS	337146	337229	0.68	+	0	ID=CDS121;Parent=mRNA121;Product=predicted protein;braker_id=g3096.t1.CDS9
QXden1.PacBioOnly_0	AUGUSTUS	mRNA	332054	337229	0.56	+	.	ID=mRNA122;Parent=gene118;Product=predicted protein;Note=alternative spliced;braker_id=g3096.t2
QXden1.PacBioOnly_0	AUGUSTUS	CDS	332054	332059	1	+	0	ID=CDS122;Parent=mRNA122;Product=predicted protein;Note=alternative spliced;braker_id=g3096.t2.CDS1
QXden1.PacBioOnly_0	AUGUSTUS	CDS	332257	332400	1	+	0	ID=CDS122;Parent=mRNA122;Product=predicted protein;Note=alternative spliced;braker_id=g3096.t2.CDS2
QXden1.PacBioOnly_0	AUGUSTUS	CDS	332561	332682	1	+	0	ID=CDS122;Parent=mRNA122;Product=predicted protein;Note=alternative spliced;braker_id=g3096.t2.CDS3
QXden1.PacBioOnly_0	AUGUSTUS	CDS	332808	332970	1	+	1	ID=CDS122;Parent=mRNA122;Product=predicted protein;Note=alternative spliced;braker_id=g3096.t2.CDS4
QXden1.PacBioOnly_0	AUGUSTUS	CDS	333143	333287	1	+	0	ID=CDS122;Parent=mRNA122;Product=predicted protein;Note=alternative spliced;braker_id=g3096.t2.CDS5
QXden1.PacBioOnly_0	AUGUSTUS	CDS	333442	333454	0.99	+	2	ID=CDS122;Parent=mRNA122;Product=predicted protein;Note=alternative spliced;braker_id=g3096.t2.CDS6
QXden1.PacBioOnly_0	AUGUSTUS	CDS	333563	336050	0.99	+	1	ID=CDS122;Parent=mRNA122;Product=predicted protein;Note=alternative spliced;braker_id=g3096.t2.CDS7
QXden1.PacBioOnly_0	AUGUSTUS	CDS	336209	337024	0.67	+	0	ID=CDS122;Parent=mRNA122;Product=predicted protein;Note=alternative spliced;braker_id=g3096.t2.CDS8
QXden1.PacBioOnly_0	AUGUSTUS	CDS	337146	337229	0.56	+	0	ID=CDS122;Parent=mRNA122;Product=predicted protein;Note=alternative spliced;braker_id=g3096.t2.CDS9
QXden1.PacBioOnly_0	AUGUSTUS	gene	337498	338108	1	-	.	ID=gene119;locus_tag=HTE15_0120;braker_id=g3097
QXden1.PacBioOnly_0	AUGUSTUS	mRNA	337498	338108	1	-	.	ID=mRNA123;Parent=gene119;Product=histone H3;braker_id=g3097.t1
QXden1.PacBioOnly_0	AUGUSTUS	CDS	337498	337780	1	-	1	ID=CDS123;Parent=mRNA123;Product=histone H3;braker_id=g3097.t1.CDS1
QXden1.PacBioOnly_0	AUGUSTUS	CDS	337981	338108	1	-	0	ID=CDS123;Parent=mRNA123;Product=histone H3;braker_id=g3097.t1.CDS2
QXden1.PacBioOnly_0	AUGUSTUS	gene	339025	340114	0.77	+	.	ID=gene120;locus_tag=HTE15_0121;braker_id=g3098
QXden1.PacBioOnly_0	AUGUSTUS	mRNA	339025	340114	0.77	+	.	ID=mRNA124;Parent=gene120;Product=histone H4;braker_id=g3098.t1
QXden1.PacBioOnly_0	AUGUSTUS	CDS	339025	339051	1	+	0	ID=CDS124;Parent=mRNA124;Product=histone H4;braker_id=g3098.t1.CDS1
QXden1.PacBioOnly_0	AUGUSTUS	CDS	339202	339367	1	+	0	ID=CDS124;Parent=mRNA124;Product=histone H4;braker_id=g3098.t1.CDS2
QXden1.PacBioOnly_0	AUGUSTUS	CDS	339524	339623	0.77	+	2	ID=CDS124;Parent=mRNA124;Product=histone H4;braker_id=g3098.t1.CDS3
QXden1.PacBioOnly_0	AUGUSTUS	CDS	339874	340114	0.82	+	1	ID=CDS124;Parent=mRNA124;Product=histone H4;braker_id=g3098.t1.CDS4
QXden1.PacBioOnly_0	AUGUSTUS	gene	341193	343576	0.77	-	.	ID=gene121;locus_tag=HTE15_0122;braker_id=g3099
QXden1.PacBioOnly_0	AUGUSTUS	mRNA	341193	343576	0.77	-	.	ID=mRNA125;Parent=gene121;Product=predicted protein;braker_id=g3099.t1
QXden1.PacBioOnly_0	AUGUSTUS	CDS	341193	343043	0.77	-	0	ID=CDS125;Parent=mRNA125;Product=predicted protein;braker_id=g3099.t1.CDS1
QXden1.PacBioOnly_0	AUGUSTUS	CDS	343119	343232	0.8	-	0	ID=CDS125;Parent=mRNA125;Product=predicted protein;braker_id=g3099.t1.CDS2
QXden1.PacBioOnly_0	AUGUSTUS	CDS	343314	343446	0.8	-	1	ID=CDS125;Parent=mRNA125;Product=predicted protein;braker_id=g3099.t1.CDS3
QXden1.PacBioOnly_0	AUGUSTUS	CDS	343542	343576	0.8	-	0	ID=CDS125;Parent=mRNA125;Product=predicted protein;braker_id=g3099.t1.CDS4
QXden1.PacBioOnly_0	AUGUSTUS	gene	343803	345484	0.85	+	.	ID=gene122;locus_tag=HTE15_0123;braker_id=g3100
QXden1.PacBioOnly_0	AUGUSTUS	mRNA	343803	345484	0.85	+	.	ID=mRNA126;Parent=gene122;Product=transmembrane adaptor Erv26-domain-containing protein;braker_id=g3100.t1
QXden1.PacBioOnly_0	AUGUSTUS	CDS	343803	343824	1	+	0	ID=CDS126;Parent=mRNA126;Product=transmembrane adaptor Erv26-domain-containing protein;braker_id=g3100.t1.CDS1
QXden1.PacBioOnly_0	AUGUSTUS	CDS	343925	343975	1	+	2	ID=CDS126;Parent=mRNA126;Product=transmembrane adaptor Erv26-domain-containing protein;braker_id=g3100.t1.CDS2
QXden1.PacBioOnly_0	AUGUSTUS	CDS	344081	344160	0.92	+	2	ID=CDS126;Parent=mRNA126;Product=transmembrane adaptor Erv26-domain-containing protein;braker_id=g3100.t1.CDS3
QXden1.PacBioOnly_0	AUGUSTUS	CDS	344250	344342	0.99	+	0	ID=CDS126;Parent=mRNA126;Product=transmembrane adaptor Erv26-domain-containing protein;braker_id=g3100.t1.CDS4
QXden1.PacBioOnly_0	AUGUSTUS	CDS	344451	344694	1	+	0	ID=CDS126;Parent=mRNA126;Product=transmembrane adaptor Erv26-domain-containing protein;braker_id=g3100.t1.CDS5
QXden1.PacBioOnly_0	AUGUSTUS	CDS	344795	344869	1	+	2	ID=CDS126;Parent=mRNA126;Product=transmembrane adaptor Erv26-domain-containing protein;braker_id=g3100.t1.CDS6
QXden1.PacBioOnly_0	AUGUSTUS	CDS	344940	345484	0.94	+	2	ID=CDS126;Parent=mRNA126;Product=transmembrane adaptor Erv26-domain-containing protein;braker_id=g3100.t1.CDS7
QXden1.PacBioOnly_0	AUGUSTUS	gene	346348	346937	0.9	+	.	ID=gene123;locus_tag=HTE15_0124;braker_id=g3101
QXden1.PacBioOnly_0	AUGUSTUS	mRNA	346348	346937	0.9	+	.	ID=mRNA127;Parent=gene123;Product=thioesterase superfamily protein;braker_id=g3101.t1
QXden1.PacBioOnly_0	AUGUSTUS	CDS	346348	346434	0.9	+	0	ID=CDS127;Parent=mRNA127;Product=thioesterase superfamily protein;braker_id=g3101.t1.CDS1
QXden1.PacBioOnly_0	AUGUSTUS	CDS	346565	346569	1	+	0	ID=CDS127;Parent=mRNA127;Product=thioesterase superfamily protein;braker_id=g3101.t1.CDS2
QXden1.PacBioOnly_0	AUGUSTUS	CDS	346661	346730	1	+	1	ID=CDS127;Parent=mRNA127;Product=thioesterase superfamily protein;braker_id=g3101.t1.CDS3
QXden1.PacBioOnly_0	AUGUSTUS	CDS	346815	346937	1	+	0	ID=CDS127;Parent=mRNA127;Product=thioesterase superfamily protein;braker_id=g3101.t1.CDS4
QXden1.PacBioOnly_0	AUGUSTUS	gene	347202	348818	0.99	-	.	ID=gene124;locus_tag=HTE15_0125;braker_id=g3102
QXden1.PacBioOnly_0	AUGUSTUS	mRNA	347202	348818	0.99	-	.	ID=mRNA128;Parent=gene124;Product=YbgI/family dinuclear metal center protein;braker_id=g3102.t1
QXden1.PacBioOnly_0	AUGUSTUS	CDS	347202	347341	1	-	2	ID=CDS128;Parent=mRNA128;Product=YbgI/family dinuclear metal center protein;braker_id=g3102.t1.CDS1
QXden1.PacBioOnly_0	AUGUSTUS	CDS	347491	347536	1	-	0	ID=CDS128;Parent=mRNA128;Product=YbgI/family dinuclear metal center protein;braker_id=g3102.t1.CDS2
QXden1.PacBioOnly_0	AUGUSTUS	CDS	347619	347628	1	-	1	ID=CDS128;Parent=mRNA128;Product=YbgI/family dinuclear metal center protein;braker_id=g3102.t1.CDS3
QXden1.PacBioOnly_0	AUGUSTUS	CDS	347727	347841	1	-	2	ID=CDS128;Parent=mRNA128;Product=YbgI/family dinuclear metal center protein;braker_id=g3102.t1.CDS4
QXden1.PacBioOnly_0	AUGUSTUS	CDS	347944	348094	1	-	0	ID=CDS128;Parent=mRNA128;Product=YbgI/family dinuclear metal center protein;braker_id=g3102.t1.CDS5
QXden1.PacBioOnly_0	AUGUSTUS	CDS	348201	348336	0.99	-	1	ID=CDS128;Parent=mRNA128;Product=YbgI/family dinuclear metal center protein;braker_id=g3102.t1.CDS6
QXden1.PacBioOnly_0	AUGUSTUS	CDS	348462	348597	1	-	2	ID=CDS128;Parent=mRNA128;Product=YbgI/family dinuclear metal center protein;braker_id=g3102.t1.CDS7
QXden1.PacBioOnly_0	AUGUSTUS	CDS	348722	348818	1	-	0	ID=CDS128;Parent=mRNA128;Product=YbgI/family dinuclear metal center protein;braker_id=g3102.t1.CDS8
QXden1.PacBioOnly_0	AUGUSTUS	gene	349162	350008	0.94	-	.	ID=gene125;locus_tag=HTE15_0126;braker_id=g3103
QXden1.PacBioOnly_0	AUGUSTUS	mRNA	349162	350008	0.94	-	.	ID=mRNA129;Parent=gene125;Product=MRG/MORF4L-binding protein;braker_id=g3103.t1
QXden1.PacBioOnly_0	AUGUSTUS	CDS	349162	349476	0.95	-	0	ID=CDS129;Parent=mRNA129;Product=MRG/MORF4L-binding protein;braker_id=g3103.t1.CDS1
QXden1.PacBioOnly_0	AUGUSTUS	CDS	349592	349777	0.95	-	0	ID=CDS129;Parent=mRNA129;Product=MRG/MORF4L-binding protein;braker_id=g3103.t1.CDS2
QXden1.PacBioOnly_0	AUGUSTUS	CDS	349898	350008	0.98	-	0	ID=CDS129;Parent=mRNA129;Product=MRG/MORF4L-binding protein;braker_id=g3103.t1.CDS3
QXden1.PacBioOnly_0	AUGUSTUS	gene	350308	353428	1	+	.	ID=gene126;locus_tag=HTE15_0127;braker_id=g3104
QXden1.PacBioOnly_0	AUGUSTUS	mRNA	350308	353428	1	+	.	ID=mRNA130;Parent=gene126;Product=DEAD-domain-containing protein;braker_id=g3104.t1
QXden1.PacBioOnly_0	AUGUSTUS	CDS	350308	350402	1	+	0	ID=CDS130;Parent=mRNA130;Product=DEAD-domain-containing protein;braker_id=g3104.t1.CDS1
QXden1.PacBioOnly_0	AUGUSTUS	CDS	350518	352888	1	+	1	ID=CDS130;Parent=mRNA130;Product=DEAD-domain-containing protein;braker_id=g3104.t1.CDS2
QXden1.PacBioOnly_0	AUGUSTUS	CDS	353015	353428	1	+	0	ID=CDS130;Parent=mRNA130;Product=DEAD-domain-containing protein;braker_id=g3104.t1.CDS3
QXden1.PacBioOnly_0	AUGUSTUS	gene	353525	354623	0.99	-	.	ID=gene127;locus_tag=HTE15_0128;braker_id=g3105
QXden1.PacBioOnly_0	AUGUSTUS	mRNA	353525	354623	0.99	-	.	ID=mRNA131;Parent=gene127;Product=hypothetical protein POSPLADRAFT_1150989;braker_id=g3105.t1
QXden1.PacBioOnly_0	AUGUSTUS	CDS	353525	353547	1	-	2	ID=CDS131;Parent=mRNA131;Product=hypothetical protein POSPLADRAFT_1150989;braker_id=g3105.t1.CDS1
QXden1.PacBioOnly_0	AUGUSTUS	CDS	353635	353963	0.99	-	1	ID=CDS131;Parent=mRNA131;Product=hypothetical protein POSPLADRAFT_1150989;braker_id=g3105.t1.CDS2
QXden1.PacBioOnly_0	AUGUSTUS	CDS	354062	354225	1	-	0	ID=CDS131;Parent=mRNA131;Product=hypothetical protein POSPLADRAFT_1150989;braker_id=g3105.t1.CDS3
QXden1.PacBioOnly_0	AUGUSTUS	CDS	354307	354351	1	-	0	ID=CDS131;Parent=mRNA131;Product=hypothetical protein POSPLADRAFT_1150989;braker_id=g3105.t1.CDS4
QXden1.PacBioOnly_0	AUGUSTUS	CDS	354426	354499	1	-	2	ID=CDS131;Parent=mRNA131;Product=hypothetical protein POSPLADRAFT_1150989;braker_id=g3105.t1.CDS5
QXden1.PacBioOnly_0	AUGUSTUS	CDS	354566	354623	1	-	0	ID=CDS131;Parent=mRNA131;Product=hypothetical protein POSPLADRAFT_1150989;braker_id=g3105.t1.CDS6
QXden1.PacBioOnly_0	AUGUSTUS	gene	355164	356018	0.66	+	.	ID=gene128;locus_tag=HTE15_0129;braker_id=g3106
QXden1.PacBioOnly_0	AUGUSTUS	mRNA	355164	356018	0.66	+	.	ID=mRNA132;Parent=gene128;Product=hypothetical protein;braker_id=g3106.t1
QXden1.PacBioOnly_0	AUGUSTUS	CDS	355164	355276	0.91	+	0	ID=CDS132;Parent=mRNA132;Product=hypothetical protein;braker_id=g3106.t1.CDS1
QXden1.PacBioOnly_0	AUGUSTUS	CDS	355393	355464	0.67	+	1	ID=CDS132;Parent=mRNA132;Product=hypothetical protein;braker_id=g3106.t1.CDS2
QXden1.PacBioOnly_0	AUGUSTUS	CDS	355559	356018	0.76	+	1	ID=CDS132;Parent=mRNA132;Product=hypothetical protein;braker_id=g3106.t1.CDS3
QXden1.PacBioOnly_0	AUGUSTUS	gene	356818	358083	1	+	.	ID=gene129;locus_tag=HTE15_0130;braker_id=g3107
QXden1.PacBioOnly_0	AUGUSTUS	mRNA	356818	358083	1	+	.	ID=mRNA133;Parent=gene129;Product=ubiquitin-related domain-containing protein;braker_id=g3107.t1
QXden1.PacBioOnly_0	AUGUSTUS	CDS	356818	357007	1	+	0	ID=CDS133;Parent=mRNA133;Product=ubiquitin-related domain-containing protein;braker_id=g3107.t1.CDS1
QXden1.PacBioOnly_0	AUGUSTUS	CDS	357350	357798	1	+	2	ID=CDS133;Parent=mRNA133;Product=ubiquitin-related domain-containing protein;braker_id=g3107.t1.CDS2
QXden1.PacBioOnly_0	AUGUSTUS	CDS	357892	358083	1	+	0	ID=CDS133;Parent=mRNA133;Product=ubiquitin-related domain-containing protein;braker_id=g3107.t1.CDS3
QXden1.PacBioOnly_0	AUGUSTUS	gene	358359	360423	0.92	-	.	ID=gene130;locus_tag=HTE15_0131;braker_id=g3108
QXden1.PacBioOnly_0	AUGUSTUS	mRNA	358359	360423	0.92	-	.	ID=mRNA134;Parent=gene130;Product=glycosyltransferase family 4 protein;braker_id=g3108.t1
QXden1.PacBioOnly_0	AUGUSTUS	CDS	358359	358598	0.99	-	0	ID=CDS134;Parent=mRNA134;Product=glycosyltransferase family 4 protein;braker_id=g3108.t1.CDS1
QXden1.PacBioOnly_0	AUGUSTUS	CDS	358683	358805	1	-	0	ID=CDS134;Parent=mRNA134;Product=glycosyltransferase family 4 protein;braker_id=g3108.t1.CDS2
QXden1.PacBioOnly_0	AUGUSTUS	CDS	358901	359081	1	-	1	ID=CDS134;Parent=mRNA134;Product=glycosyltransferase family 4 protein;braker_id=g3108.t1.CDS3
QXden1.PacBioOnly_0	AUGUSTUS	CDS	359178	359507	1	-	1	ID=CDS134;Parent=mRNA134;Product=glycosyltransferase family 4 protein;braker_id=g3108.t1.CDS4
QXden1.PacBioOnly_0	AUGUSTUS	CDS	359604	359697	1	-	2	ID=CDS134;Parent=mRNA134;Product=glycosyltransferase family 4 protein;braker_id=g3108.t1.CDS5
QXden1.PacBioOnly_0	AUGUSTUS	CDS	359778	359958	1	-	0	ID=CDS134;Parent=mRNA134;Product=glycosyltransferase family 4 protein;braker_id=g3108.t1.CDS6
QXden1.PacBioOnly_0	AUGUSTUS	CDS	360055	360423	0.93	-	0	ID=CDS134;Parent=mRNA134;Product=glycosyltransferase family 4 protein;braker_id=g3108.t1.CDS7
QXden1.PacBioOnly_0	AUGUSTUS	gene	360971	362846	1	-	.	ID=gene131;locus_tag=HTE15_0132;braker_id=g3109
QXden1.PacBioOnly_0	AUGUSTUS	mRNA	360971	362846	1	-	.	ID=mRNA135;Parent=gene131;Product=small GTPase superfamily;braker_id=g3109.t1
QXden1.PacBioOnly_0	AUGUSTUS	CDS	360971	361101	1	-	2	ID=CDS135;Parent=mRNA135;Product=small GTPase superfamily;braker_id=g3109.t1.CDS1
QXden1.PacBioOnly_0	AUGUSTUS	CDS	361182	361242	1	-	0	ID=CDS135;Parent=mRNA135;Product=small GTPase superfamily;braker_id=g3109.t1.CDS2
QXden1.PacBioOnly_0	AUGUSTUS	CDS	361333	361476	1	-	0	ID=CDS135;Parent=mRNA135;Product=small GTPase superfamily;braker_id=g3109.t1.CDS3
QXden1.PacBioOnly_0	AUGUSTUS	CDS	361650	361692	1	-	1	ID=CDS135;Parent=mRNA135;Product=small GTPase superfamily;braker_id=g3109.t1.CDS4
QXden1.PacBioOnly_0	AUGUSTUS	CDS	361762	361802	1	-	0	ID=CDS135;Parent=mRNA135;Product=small GTPase superfamily;braker_id=g3109.t1.CDS5
QXden1.PacBioOnly_0	AUGUSTUS	CDS	361871	361878	1	-	2	ID=CDS135;Parent=mRNA135;Product=small GTPase superfamily;braker_id=g3109.t1.CDS6
QXden1.PacBioOnly_0	AUGUSTUS	CDS	361988	362068	1	-	2	ID=CDS135;Parent=mRNA135;Product=small GTPase superfamily;braker_id=g3109.t1.CDS7
QXden1.PacBioOnly_0	AUGUSTUS	CDS	362204	362214	1	-	1	ID=CDS135;Parent=mRNA135;Product=small GTPase superfamily;braker_id=g3109.t1.CDS8
QXden1.PacBioOnly_0	AUGUSTUS	CDS	362388	362460	1	-	2	ID=CDS135;Parent=mRNA135;Product=small GTPase superfamily;braker_id=g3109.t1.CDS9
QXden1.PacBioOnly_0	AUGUSTUS	CDS	362816	362846	1	-	0	ID=CDS135;Parent=mRNA135;Product=small GTPase superfamily;braker_id=g3109.t1.CDS10
QXden1.PacBioOnly_0	AUGUSTUS	gene	363272	366447	0.81	+	.	ID=gene132;locus_tag=HTE15_0133;braker_id=g3110
QXden1.PacBioOnly_0	AUGUSTUS	mRNA	363272	366447	0.81	+	.	ID=mRNA136;Parent=gene132;Product=MYB DNA binding protein;braker_id=g3110.t1
QXden1.PacBioOnly_0	AUGUSTUS	CDS	363272	363599	1	+	0	ID=CDS136;Parent=mRNA136;Product=MYB DNA binding protein;braker_id=g3110.t1.CDS1
QXden1.PacBioOnly_0	AUGUSTUS	CDS	363697	363992	0.88	+	2	ID=CDS136;Parent=mRNA136;Product=MYB DNA binding protein;braker_id=g3110.t1.CDS2
QXden1.PacBioOnly_0	AUGUSTUS	CDS	364113	364310	1	+	0	ID=CDS136;Parent=mRNA136;Product=MYB DNA binding protein;braker_id=g3110.t1.CDS3
QXden1.PacBioOnly_0	AUGUSTUS	CDS	364387	364490	0.94	+	0	ID=CDS136;Parent=mRNA136;Product=MYB DNA binding protein;braker_id=g3110.t1.CDS4
QXden1.PacBioOnly_0	AUGUSTUS	CDS	364609	365051	1	+	1	ID=CDS136;Parent=mRNA136;Product=MYB DNA binding protein;braker_id=g3110.t1.CDS5
QXden1.PacBioOnly_0	AUGUSTUS	CDS	365139	365173	1	+	2	ID=CDS136;Parent=mRNA136;Product=MYB DNA binding protein;braker_id=g3110.t1.CDS6
QXden1.PacBioOnly_0	AUGUSTUS	CDS	365259	365653	0.98	+	0	ID=CDS136;Parent=mRNA136;Product=MYB DNA binding protein;braker_id=g3110.t1.CDS7
QXden1.PacBioOnly_0	AUGUSTUS	CDS	365779	365866	1	+	1	ID=CDS136;Parent=mRNA136;Product=MYB DNA binding protein;braker_id=g3110.t1.CDS8
QXden1.PacBioOnly_0	AUGUSTUS	CDS	365968	366447	1	+	0	ID=CDS136;Parent=mRNA136;Product=MYB DNA binding protein;braker_id=g3110.t1.CDS9
QXden1.PacBioOnly_0	AUGUSTUS	gene	366769	369620	0.92	-	.	ID=gene133;locus_tag=HTE15_0134;braker_id=g3111
QXden1.PacBioOnly_0	AUGUSTUS	mRNA	366769	369620	0.92	-	.	ID=mRNA137;Parent=gene133;Product=Fip1-domain-containing protein;braker_id=g3111.t1
QXden1.PacBioOnly_0	AUGUSTUS	CDS	366769	366847	0.93	-	1	ID=CDS137;Parent=mRNA137;Product=Fip1-domain-containing protein;braker_id=g3111.t1.CDS1
QXden1.PacBioOnly_0	AUGUSTUS	CDS	366957	368049	0.99	-	2	ID=CDS137;Parent=mRNA137;Product=Fip1-domain-containing protein;braker_id=g3111.t1.CDS2
QXden1.PacBioOnly_0	AUGUSTUS	CDS	368184	368373	1	-	0	ID=CDS137;Parent=mRNA137;Product=Fip1-domain-containing protein;braker_id=g3111.t1.CDS3
QXden1.PacBioOnly_0	AUGUSTUS	CDS	368511	368983	1	-	2	ID=CDS137;Parent=mRNA137;Product=Fip1-domain-containing protein;braker_id=g3111.t1.CDS4
QXden1.PacBioOnly_0	AUGUSTUS	CDS	369101	369227	1	-	0	ID=CDS137;Parent=mRNA137;Product=Fip1-domain-containing protein;braker_id=g3111.t1.CDS5
QXden1.PacBioOnly_0	AUGUSTUS	CDS	369369	369620	1	-	0	ID=CDS137;Parent=mRNA137;Product=Fip1-domain-containing protein;braker_id=g3111.t1.CDS6
QXden1.PacBioOnly_0	AUGUSTUS	gene	369863	372139	0.88	+	.	ID=gene134;locus_tag=HTE15_0135;braker_id=g3112
QXden1.PacBioOnly_0	AUGUSTUS	mRNA	369863	372139	0.88	+	.	ID=mRNA138;Parent=gene134;Product=Histone acetyltransferase type B subunit 2;braker_id=g3112.t1
QXden1.PacBioOnly_0	AUGUSTUS	CDS	369863	369940	1	+	0	ID=CDS138;Parent=mRNA138;Product=Histone acetyltransferase type B subunit 2;braker_id=g3112.t1.CDS1
QXden1.PacBioOnly_0	AUGUSTUS	CDS	370310	370416	1	+	0	ID=CDS138;Parent=mRNA138;Product=Histone acetyltransferase type B subunit 2;braker_id=g3112.t1.CDS2
QXden1.PacBioOnly_0	AUGUSTUS	CDS	370508	370969	1	+	1	ID=CDS138;Parent=mRNA138;Product=Histone acetyltransferase type B subunit 2;braker_id=g3112.t1.CDS3
QXden1.PacBioOnly_0	AUGUSTUS	CDS	371069	371147	1	+	1	ID=CDS138;Parent=mRNA138;Product=Histone acetyltransferase type B subunit 2;braker_id=g3112.t1.CDS4
QXden1.PacBioOnly_0	AUGUSTUS	CDS	371234	371301	1	+	0	ID=CDS138;Parent=mRNA138;Product=Histone acetyltransferase type B subunit 2;braker_id=g3112.t1.CDS5
QXden1.PacBioOnly_0	AUGUSTUS	CDS	371397	371830	1	+	1	ID=CDS138;Parent=mRNA138;Product=Histone acetyltransferase type B subunit 2;braker_id=g3112.t1.CDS6
QXden1.PacBioOnly_0	AUGUSTUS	CDS	371950	371992	0.94	+	2	ID=CDS138;Parent=mRNA138;Product=Histone acetyltransferase type B subunit 2;braker_id=g3112.t1.CDS7
QXden1.PacBioOnly_0	AUGUSTUS	CDS	372109	372139	0.88	+	1	ID=CDS138;Parent=mRNA138;Product=Histone acetyltransferase type B subunit 2;braker_id=g3112.t1.CDS8
QXden1.PacBioOnly_0	AUGUSTUS	gene	372558	378380	0.72	+	.	ID=gene135;locus_tag=HTE15_0136;braker_id=g3113
QXden1.PacBioOnly_0	AUGUSTUS	mRNA	372558	378380	0.72	+	.	ID=mRNA139;Parent=gene135;Product=nuclear protein;braker_id=g3113.t1
QXden1.PacBioOnly_0	AUGUSTUS	CDS	372558	373123	0.97	+	0	ID=CDS139;Parent=mRNA139;Product=nuclear protein;braker_id=g3113.t1.CDS1
QXden1.PacBioOnly_0	AUGUSTUS	CDS	373309	374676	0.95	+	1	ID=CDS139;Parent=mRNA139;Product=nuclear protein;braker_id=g3113.t1.CDS2
QXden1.PacBioOnly_0	AUGUSTUS	CDS	374760	374826	1	+	1	ID=CDS139;Parent=mRNA139;Product=nuclear protein;braker_id=g3113.t1.CDS3
QXden1.PacBioOnly_0	AUGUSTUS	CDS	374910	374946	1	+	0	ID=CDS139;Parent=mRNA139;Product=nuclear protein;braker_id=g3113.t1.CDS4
QXden1.PacBioOnly_0	AUGUSTUS	CDS	375025	375134	1	+	2	ID=CDS139;Parent=mRNA139;Product=nuclear protein;braker_id=g3113.t1.CDS5
QXden1.PacBioOnly_0	AUGUSTUS	CDS	375233	375412	1	+	0	ID=CDS139;Parent=mRNA139;Product=nuclear protein;braker_id=g3113.t1.CDS6
QXden1.PacBioOnly_0	AUGUSTUS	CDS	375525	375578	1	+	0	ID=CDS139;Parent=mRNA139;Product=nuclear protein;braker_id=g3113.t1.CDS7
QXden1.PacBioOnly_0	AUGUSTUS	CDS	375660	375833	1	+	0	ID=CDS139;Parent=mRNA139;Product=nuclear protein;braker_id=g3113.t1.CDS8
QXden1.PacBioOnly_0	AUGUSTUS	CDS	375932	375942	1	+	0	ID=CDS139;Parent=mRNA139;Product=nuclear protein;braker_id=g3113.t1.CDS9
QXden1.PacBioOnly_0	AUGUSTUS	CDS	376022	376061	1	+	1	ID=CDS139;Parent=mRNA139;Product=nuclear protein;braker_id=g3113.t1.CDS10
QXden1.PacBioOnly_0	AUGUSTUS	CDS	376167	376367	1	+	0	ID=CDS139;Parent=mRNA139;Product=nuclear protein;braker_id=g3113.t1.CDS11
QXden1.PacBioOnly_0	AUGUSTUS	CDS	376449	376576	1	+	0	ID=CDS139;Parent=mRNA139;Product=nuclear protein;braker_id=g3113.t1.CDS12
QXden1.PacBioOnly_0	AUGUSTUS	CDS	376669	376702	1	+	1	ID=CDS139;Parent=mRNA139;Product=nuclear protein;braker_id=g3113.t1.CDS13
QXden1.PacBioOnly_0	AUGUSTUS	CDS	376783	376898	1	+	0	ID=CDS139;Parent=mRNA139;Product=nuclear protein;braker_id=g3113.t1.CDS14
QXden1.PacBioOnly_0	AUGUSTUS	CDS	376977	377099	1	+	1	ID=CDS139;Parent=mRNA139;Product=nuclear protein;braker_id=g3113.t1.CDS15
QXden1.PacBioOnly_0	AUGUSTUS	CDS	377194	378096	1	+	1	ID=CDS139;Parent=mRNA139;Product=nuclear protein;braker_id=g3113.t1.CDS16
QXden1.PacBioOnly_0	AUGUSTUS	CDS	378204	378265	0.78	+	1	ID=CDS139;Parent=mRNA139;Product=nuclear protein;braker_id=g3113.t1.CDS17
QXden1.PacBioOnly_0	AUGUSTUS	CDS	378364	378380	1	+	2	ID=CDS139;Parent=mRNA139;Product=nuclear protein;braker_id=g3113.t1.CDS18
QXden1.PacBioOnly_0	AUGUSTUS	gene	379235	381390	1	-	.	ID=gene136;locus_tag=HTE15_0137;braker_id=g3114
QXden1.PacBioOnly_0	AUGUSTUS	mRNA	379235	381390	1	-	.	ID=mRNA140;Parent=gene136;Product=hypothetical protein SCP_0104880;braker_id=g3114.t1
QXden1.PacBioOnly_0	AUGUSTUS	CDS	379235	379557	1	-	2	ID=CDS140;Parent=mRNA140;Product=hypothetical protein SCP_0104880;braker_id=g3114.t1.CDS1
QXden1.PacBioOnly_0	AUGUSTUS	CDS	379653	379721	1	-	2	ID=CDS140;Parent=mRNA140;Product=hypothetical protein SCP_0104880;braker_id=g3114.t1.CDS2
QXden1.PacBioOnly_0	AUGUSTUS	CDS	379811	379964	1	-	0	ID=CDS140;Parent=mRNA140;Product=hypothetical protein SCP_0104880;braker_id=g3114.t1.CDS3
QXden1.PacBioOnly_0	AUGUSTUS	CDS	380058	380207	1	-	0	ID=CDS140;Parent=mRNA140;Product=hypothetical protein SCP_0104880;braker_id=g3114.t1.CDS4
QXden1.PacBioOnly_0	AUGUSTUS	CDS	380340	380451	1	-	1	ID=CDS140;Parent=mRNA140;Product=hypothetical protein SCP_0104880;braker_id=g3114.t1.CDS5
QXden1.PacBioOnly_0	AUGUSTUS	CDS	380558	380732	1	-	2	ID=CDS140;Parent=mRNA140;Product=hypothetical protein SCP_0104880;braker_id=g3114.t1.CDS6
QXden1.PacBioOnly_0	AUGUSTUS	CDS	381375	381390	1	-	0	ID=CDS140;Parent=mRNA140;Product=hypothetical protein SCP_0104880;braker_id=g3114.t1.CDS7
QXden1.PacBioOnly_0	AUGUSTUS	gene	382698	385711	0.52	-	.	ID=gene137;locus_tag=HTE15_0138;braker_id=g3115
QXden1.PacBioOnly_0	AUGUSTUS	mRNA	382698	385711	0.52	-	.	ID=mRNA141;Parent=gene137;Product=STE/STE20/YSK protein kinase;braker_id=g3115.t1
QXden1.PacBioOnly_0	AUGUSTUS	CDS	382698	382779	1	-	1	ID=CDS141;Parent=mRNA141;Product=STE/STE20/YSK protein kinase;braker_id=g3115.t1.CDS1
QXden1.PacBioOnly_0	AUGUSTUS	CDS	382884	382963	1	-	0	ID=CDS141;Parent=mRNA141;Product=STE/STE20/YSK protein kinase;braker_id=g3115.t1.CDS2
QXden1.PacBioOnly_0	AUGUSTUS	CDS	383050	383758	1	-	1	ID=CDS141;Parent=mRNA141;Product=STE/STE20/YSK protein kinase;braker_id=g3115.t1.CDS3
QXden1.PacBioOnly_0	AUGUSTUS	CDS	383862	384013	1	-	0	ID=CDS141;Parent=mRNA141;Product=STE/STE20/YSK protein kinase;braker_id=g3115.t1.CDS4
QXden1.PacBioOnly_0	AUGUSTUS	CDS	384093	384197	1	-	0	ID=CDS141;Parent=mRNA141;Product=STE/STE20/YSK protein kinase;braker_id=g3115.t1.CDS5
QXden1.PacBioOnly_0	AUGUSTUS	CDS	384340	384489	1	-	0	ID=CDS141;Parent=mRNA141;Product=STE/STE20/YSK protein kinase;braker_id=g3115.t1.CDS6
QXden1.PacBioOnly_0	AUGUSTUS	CDS	384574	384662	1	-	2	ID=CDS141;Parent=mRNA141;Product=STE/STE20/YSK protein kinase;braker_id=g3115.t1.CDS7
QXden1.PacBioOnly_0	AUGUSTUS	CDS	384780	384888	1	-	0	ID=CDS141;Parent=mRNA141;Product=STE/STE20/YSK protein kinase;braker_id=g3115.t1.CDS8
QXden1.PacBioOnly_0	AUGUSTUS	CDS	385005	385083	1	-	1	ID=CDS141;Parent=mRNA141;Product=STE/STE20/YSK protein kinase;braker_id=g3115.t1.CDS9
QXden1.PacBioOnly_0	AUGUSTUS	CDS	385171	385299	1	-	1	ID=CDS141;Parent=mRNA141;Product=STE/STE20/YSK protein kinase;braker_id=g3115.t1.CDS10
QXden1.PacBioOnly_0	AUGUSTUS	CDS	385382	385412	1	-	2	ID=CDS141;Parent=mRNA141;Product=STE/STE20/YSK protein kinase;braker_id=g3115.t1.CDS11
QXden1.PacBioOnly_0	AUGUSTUS	CDS	385501	385555	1	-	0	ID=CDS141;Parent=mRNA141;Product=STE/STE20/YSK protein kinase;braker_id=g3115.t1.CDS12
QXden1.PacBioOnly_0	AUGUSTUS	CDS	385700	385711	0.52	-	0	ID=CDS141;Parent=mRNA141;Product=STE/STE20/YSK protein kinase;braker_id=g3115.t1.CDS13
QXden1.PacBioOnly_0	AUGUSTUS	gene	386007	393750	0.98	+	.	ID=gene138;locus_tag=HTE15_0139;braker_id=g3116
QXden1.PacBioOnly_0	AUGUSTUS	mRNA	386007	393750	0.98	+	.	ID=mRNA142;Parent=gene138;Product=hypothetical protein SERLADRAFT_432797;braker_id=g3116.t1
QXden1.PacBioOnly_0	AUGUSTUS	CDS	386007	386256	1	+	0	ID=CDS142;Parent=mRNA142;Product=hypothetical protein SERLADRAFT_432797;braker_id=g3116.t1.CDS1
QXden1.PacBioOnly_0	AUGUSTUS	CDS	386348	386625	1	+	2	ID=CDS142;Parent=mRNA142;Product=hypothetical protein SERLADRAFT_432797;braker_id=g3116.t1.CDS2
QXden1.PacBioOnly_0	AUGUSTUS	CDS	386741	386821	1	+	0	ID=CDS142;Parent=mRNA142;Product=hypothetical protein SERLADRAFT_432797;braker_id=g3116.t1.CDS3
QXden1.PacBioOnly_0	AUGUSTUS	CDS	386897	387176	0.99	+	0	ID=CDS142;Parent=mRNA142;Product=hypothetical protein SERLADRAFT_432797;braker_id=g3116.t1.CDS4
QXden1.PacBioOnly_0	AUGUSTUS	CDS	387250	387394	1	+	2	ID=CDS142;Parent=mRNA142;Product=hypothetical protein SERLADRAFT_432797;braker_id=g3116.t1.CDS5
QXden1.PacBioOnly_0	AUGUSTUS	CDS	387491	387671	1	+	1	ID=CDS142;Parent=mRNA142;Product=hypothetical protein SERLADRAFT_432797;braker_id=g3116.t1.CDS6
QXden1.PacBioOnly_0	AUGUSTUS	CDS	387761	387934	1	+	0	ID=CDS142;Parent=mRNA142;Product=hypothetical protein SERLADRAFT_432797;braker_id=g3116.t1.CDS7
QXden1.PacBioOnly_0	AUGUSTUS	CDS	388027	388137	1	+	0	ID=CDS142;Parent=mRNA142;Product=hypothetical protein SERLADRAFT_432797;braker_id=g3116.t1.CDS8
QXden1.PacBioOnly_0	AUGUSTUS	CDS	388221	388802	1	+	0	ID=CDS142;Parent=mRNA142;Product=hypothetical protein SERLADRAFT_432797;braker_id=g3116.t1.CDS9
QXden1.PacBioOnly_0	AUGUSTUS	CDS	388877	388999	1	+	0	ID=CDS142;Parent=mRNA142;Product=hypothetical protein SERLADRAFT_432797;braker_id=g3116.t1.CDS10
QXden1.PacBioOnly_0	AUGUSTUS	CDS	389094	389280	1	+	0	ID=CDS142;Parent=mRNA142;Product=hypothetical protein SERLADRAFT_432797;braker_id=g3116.t1.CDS11
QXden1.PacBioOnly_0	AUGUSTUS	CDS	389383	389515	0.99	+	2	ID=CDS142;Parent=mRNA142;Product=hypothetical protein SERLADRAFT_432797;braker_id=g3116.t1.CDS12
QXden1.PacBioOnly_0	AUGUSTUS	CDS	389614	389861	1	+	1	ID=CDS142;Parent=mRNA142;Product=hypothetical protein SERLADRAFT_432797;braker_id=g3116.t1.CDS13
QXden1.PacBioOnly_0	AUGUSTUS	CDS	389945	390002	1	+	2	ID=CDS142;Parent=mRNA142;Product=hypothetical protein SERLADRAFT_432797;braker_id=g3116.t1.CDS14
QXden1.PacBioOnly_0	AUGUSTUS	CDS	390102	390924	1	+	1	ID=CDS142;Parent=mRNA142;Product=hypothetical protein SERLADRAFT_432797;braker_id=g3116.t1.CDS15
QXden1.PacBioOnly_0	AUGUSTUS	CDS	391013	391252	1	+	0	ID=CDS142;Parent=mRNA142;Product=hypothetical protein SERLADRAFT_432797;braker_id=g3116.t1.CDS16
QXden1.PacBioOnly_0	AUGUSTUS	CDS	391334	391452	1	+	0	ID=CDS142;Parent=mRNA142;Product=hypothetical protein SERLADRAFT_432797;braker_id=g3116.t1.CDS17
QXden1.PacBioOnly_0	AUGUSTUS	CDS	391526	391684	1	+	1	ID=CDS142;Parent=mRNA142;Product=hypothetical protein SERLADRAFT_432797;braker_id=g3116.t1.CDS18
QXden1.PacBioOnly_0	AUGUSTUS	CDS	391764	391839	1	+	1	ID=CDS142;Parent=mRNA142;Product=hypothetical protein SERLADRAFT_432797;braker_id=g3116.t1.CDS19
QXden1.PacBioOnly_0	AUGUSTUS	CDS	391912	392032	1	+	0	ID=CDS142;Parent=mRNA142;Product=hypothetical protein SERLADRAFT_432797;braker_id=g3116.t1.CDS20
QXden1.PacBioOnly_0	AUGUSTUS	CDS	392103	392167	1	+	2	ID=CDS142;Parent=mRNA142;Product=hypothetical protein SERLADRAFT_432797;braker_id=g3116.t1.CDS21
QXden1.PacBioOnly_0	AUGUSTUS	CDS	392241	392371	1	+	0	ID=CDS142;Parent=mRNA142;Product=hypothetical protein SERLADRAFT_432797;braker_id=g3116.t1.CDS22
QXden1.PacBioOnly_0	AUGUSTUS	CDS	392438	392646	1	+	1	ID=CDS142;Parent=mRNA142;Product=hypothetical protein SERLADRAFT_432797;braker_id=g3116.t1.CDS23
QXden1.PacBioOnly_0	AUGUSTUS	CDS	392719	393005	1	+	2	ID=CDS142;Parent=mRNA142;Product=hypothetical protein SERLADRAFT_432797;braker_id=g3116.t1.CDS24
QXden1.PacBioOnly_0	AUGUSTUS	CDS	393074	393198	1	+	0	ID=CDS142;Parent=mRNA142;Product=hypothetical protein SERLADRAFT_432797;braker_id=g3116.t1.CDS25
QXden1.PacBioOnly_0	AUGUSTUS	CDS	393288	393408	1	+	1	ID=CDS142;Parent=mRNA142;Product=hypothetical protein SERLADRAFT_432797;braker_id=g3116.t1.CDS26
QXden1.PacBioOnly_0	AUGUSTUS	CDS	393496	393750	1	+	0	ID=CDS142;Parent=mRNA142;Product=hypothetical protein SERLADRAFT_432797;braker_id=g3116.t1.CDS27
QXden1.PacBioOnly_0	AUGUSTUS	gene	394143	397940	1	-	.	ID=gene139;locus_tag=HTE15_0140;braker_id=g3117
QXden1.PacBioOnly_0	AUGUSTUS	mRNA	394143	397940	1	-	.	ID=mRNA143;Parent=gene139;Product=GRAM-domain-containing protein;braker_id=g3117.t1
QXden1.PacBioOnly_0	AUGUSTUS	CDS	394143	394405	1	-	2	ID=CDS143;Parent=mRNA143;Product=GRAM-domain-containing protein;braker_id=g3117.t1.CDS1
QXden1.PacBioOnly_0	AUGUSTUS	CDS	394502	395173	1	-	2	ID=CDS143;Parent=mRNA143;Product=GRAM-domain-containing protein;braker_id=g3117.t1.CDS2
QXden1.PacBioOnly_0	AUGUSTUS	CDS	395255	395563	1	-	2	ID=CDS143;Parent=mRNA143;Product=GRAM-domain-containing protein;braker_id=g3117.t1.CDS3
QXden1.PacBioOnly_0	AUGUSTUS	CDS	395671	396061	1	-	0	ID=CDS143;Parent=mRNA143;Product=GRAM-domain-containing protein;braker_id=g3117.t1.CDS4
QXden1.PacBioOnly_0	AUGUSTUS	CDS	396147	396242	1	-	0	ID=CDS143;Parent=mRNA143;Product=GRAM-domain-containing protein;braker_id=g3117.t1.CDS5
QXden1.PacBioOnly_0	AUGUSTUS	CDS	396337	396440	1	-	2	ID=CDS143;Parent=mRNA143;Product=GRAM-domain-containing protein;braker_id=g3117.t1.CDS6
QXden1.PacBioOnly_0	AUGUSTUS	CDS	396524	397940	1	-	0	ID=CDS143;Parent=mRNA143;Product=GRAM-domain-containing protein;braker_id=g3117.t1.CDS7
QXden1.PacBioOnly_0	AUGUSTUS	gene	398319	400474	0.99	+	.	ID=gene140;locus_tag=HTE15_0141;braker_id=g3118
QXden1.PacBioOnly_0	AUGUSTUS	mRNA	398319	400474	0.99	+	.	ID=mRNA144;Parent=gene140;Product=hypothetical protein;braker_id=g3118.t1
QXden1.PacBioOnly_0	AUGUSTUS	CDS	398319	398569	1	+	0	ID=CDS144;Parent=mRNA144;Product=hypothetical protein;braker_id=g3118.t1.CDS1
QXden1.PacBioOnly_0	AUGUSTUS	CDS	398640	400137	1	+	1	ID=CDS144;Parent=mRNA144;Product=hypothetical protein;braker_id=g3118.t1.CDS2
QXden1.PacBioOnly_0	AUGUSTUS	CDS	400244	400474	0.99	+	0	ID=CDS144;Parent=mRNA144;Product=hypothetical protein;braker_id=g3118.t1.CDS3
QXden1.PacBioOnly_0	AUGUSTUS	gene	400894	404760	0.56	+	.	ID=gene141;locus_tag=HTE15_0142;braker_id=g3119
QXden1.PacBioOnly_0	AUGUSTUS	mRNA	400894	404760	0.56	+	.	ID=mRNA145;Parent=gene141;Product=phosphatases II;braker_id=g3119.t1
QXden1.PacBioOnly_0	AUGUSTUS	CDS	400894	400917	1	+	0	ID=CDS145;Parent=mRNA145;Product=phosphatases II;braker_id=g3119.t1.CDS1
QXden1.PacBioOnly_0	AUGUSTUS	CDS	401129	401233	1	+	0	ID=CDS145;Parent=mRNA145;Product=phosphatases II;braker_id=g3119.t1.CDS2
QXden1.PacBioOnly_0	AUGUSTUS	CDS	401301	401324	0.62	+	0	ID=CDS145;Parent=mRNA145;Product=phosphatases II;braker_id=g3119.t1.CDS3
QXden1.PacBioOnly_0	AUGUSTUS	CDS	401412	401466	0.57	+	0	ID=CDS145;Parent=mRNA145;Product=phosphatases II;braker_id=g3119.t1.CDS4
QXden1.PacBioOnly_0	AUGUSTUS	CDS	401571	401731	1	+	2	ID=CDS145;Parent=mRNA145;Product=phosphatases II;braker_id=g3119.t1.CDS5
QXden1.PacBioOnly_0	AUGUSTUS	CDS	401825	401953	1	+	0	ID=CDS145;Parent=mRNA145;Product=phosphatases II;braker_id=g3119.t1.CDS6
QXden1.PacBioOnly_0	AUGUSTUS	CDS	402079	402386	1	+	0	ID=CDS145;Parent=mRNA145;Product=phosphatases II;braker_id=g3119.t1.CDS7
QXden1.PacBioOnly_0	AUGUSTUS	CDS	402477	403715	0.99	+	1	ID=CDS145;Parent=mRNA145;Product=phosphatases II;braker_id=g3119.t1.CDS8
QXden1.PacBioOnly_0	AUGUSTUS	CDS	403782	404760	1	+	1	ID=CDS145;Parent=mRNA145;Product=phosphatases II;braker_id=g3119.t1.CDS9
QXden1.PacBioOnly_0	AUGUSTUS	gene	405340	407346	0.54	+	.	ID=gene142;locus_tag=HTE15_0143;braker_id=g3120
QXden1.PacBioOnly_0	AUGUSTUS	mRNA	405340	407346	0.54	+	.	ID=mRNA146;Parent=gene142;Product=phosphoglycerate mutase family protein;braker_id=g3120.t1
QXden1.PacBioOnly_0	AUGUSTUS	CDS	405340	405342	0.57	+	0	ID=CDS146;Parent=mRNA146;Product=phosphoglycerate mutase family protein;braker_id=g3120.t1.CDS1
QXden1.PacBioOnly_0	AUGUSTUS	CDS	405517	405573	0.86	+	0	ID=CDS146;Parent=mRNA146;Product=phosphoglycerate mutase family protein;braker_id=g3120.t1.CDS2
QXden1.PacBioOnly_0	AUGUSTUS	CDS	405652	405721	0.9	+	0	ID=CDS146;Parent=mRNA146;Product=phosphoglycerate mutase family protein;braker_id=g3120.t1.CDS3
QXden1.PacBioOnly_0	AUGUSTUS	CDS	405832	405908	1	+	2	ID=CDS146;Parent=mRNA146;Product=phosphoglycerate mutase family protein;braker_id=g3120.t1.CDS4
QXden1.PacBioOnly_0	AUGUSTUS	CDS	406001	406027	1	+	0	ID=CDS146;Parent=mRNA146;Product=phosphoglycerate mutase family protein;braker_id=g3120.t1.CDS5
QXden1.PacBioOnly_0	AUGUSTUS	CDS	406106	406135	1	+	0	ID=CDS146;Parent=mRNA146;Product=phosphoglycerate mutase family protein;braker_id=g3120.t1.CDS6
QXden1.PacBioOnly_0	AUGUSTUS	CDS	406223	406377	1	+	0	ID=CDS146;Parent=mRNA146;Product=phosphoglycerate mutase family protein;braker_id=g3120.t1.CDS7
QXden1.PacBioOnly_0	AUGUSTUS	CDS	406464	406533	1	+	1	ID=CDS146;Parent=mRNA146;Product=phosphoglycerate mutase family protein;braker_id=g3120.t1.CDS8
QXden1.PacBioOnly_0	AUGUSTUS	CDS	406603	406651	1	+	0	ID=CDS146;Parent=mRNA146;Product=phosphoglycerate mutase family protein;braker_id=g3120.t1.CDS9
QXden1.PacBioOnly_0	AUGUSTUS	CDS	406729	406917	1	+	2	ID=CDS146;Parent=mRNA146;Product=phosphoglycerate mutase family protein;braker_id=g3120.t1.CDS10
QXden1.PacBioOnly_0	AUGUSTUS	CDS	407044	407105	0.97	+	2	ID=CDS146;Parent=mRNA146;Product=phosphoglycerate mutase family protein;braker_id=g3120.t1.CDS11
QXden1.PacBioOnly_0	AUGUSTUS	CDS	407190	407211	1	+	0	ID=CDS146;Parent=mRNA146;Product=phosphoglycerate mutase family protein;braker_id=g3120.t1.CDS12
QXden1.PacBioOnly_0	AUGUSTUS	CDS	407309	407346	1	+	2	ID=CDS146;Parent=mRNA146;Product=phosphoglycerate mutase family protein;braker_id=g3120.t1.CDS13
QXden1.PacBioOnly_0	AUGUSTUS	gene	407647	411299	1	-	.	ID=gene143;locus_tag=HTE15_0144;braker_id=g3121
QXden1.PacBioOnly_0	AUGUSTUS	mRNA	407647	411299	1	-	.	ID=mRNA147;Parent=gene143;Product=predicted protein;braker_id=g3121.t1
QXden1.PacBioOnly_0	AUGUSTUS	CDS	407647	408183	1	-	0	ID=CDS147;Parent=mRNA147;Product=predicted protein;braker_id=g3121.t1.CDS1
QXden1.PacBioOnly_0	AUGUSTUS	CDS	408260	408678	1	-	2	ID=CDS147;Parent=mRNA147;Product=predicted protein;braker_id=g3121.t1.CDS2
QXden1.PacBioOnly_0	AUGUSTUS	CDS	408758	409114	1	-	2	ID=CDS147;Parent=mRNA147;Product=predicted protein;braker_id=g3121.t1.CDS3
QXden1.PacBioOnly_0	AUGUSTUS	CDS	409188	409319	1	-	2	ID=CDS147;Parent=mRNA147;Product=predicted protein;braker_id=g3121.t1.CDS4
QXden1.PacBioOnly_0	AUGUSTUS	CDS	409419	409494	1	-	0	ID=CDS147;Parent=mRNA147;Product=predicted protein;braker_id=g3121.t1.CDS5
QXden1.PacBioOnly_0	AUGUSTUS	CDS	409573	410103	1	-	0	ID=CDS147;Parent=mRNA147;Product=predicted protein;braker_id=g3121.t1.CDS6
QXden1.PacBioOnly_0	AUGUSTUS	CDS	410181	410824	1	-	2	ID=CDS147;Parent=mRNA147;Product=predicted protein;braker_id=g3121.t1.CDS7
QXden1.PacBioOnly_0	AUGUSTUS	CDS	410912	411070	1	-	2	ID=CDS147;Parent=mRNA147;Product=predicted protein;braker_id=g3121.t1.CDS8
QXden1.PacBioOnly_0	AUGUSTUS	CDS	411146	411299	1	-	0	ID=CDS147;Parent=mRNA147;Product=predicted protein;braker_id=g3121.t1.CDS9
QXden1.PacBioOnly_0	AUGUSTUS	gene	411756	413109	0.66	+	.	ID=gene144;locus_tag=HTE15_0145;braker_id=g3122
QXden1.PacBioOnly_0	AUGUSTUS	mRNA	411756	413109	0.66	+	.	ID=mRNA148;Parent=gene144;Product=predicted protein;braker_id=g3122.t1
QXden1.PacBioOnly_0	AUGUSTUS	CDS	411756	411768	0.66	+	0	ID=CDS148;Parent=mRNA148;Product=predicted protein;braker_id=g3122.t1.CDS1
QXden1.PacBioOnly_0	AUGUSTUS	CDS	411845	411884	1	+	2	ID=CDS148;Parent=mRNA148;Product=predicted protein;braker_id=g3122.t1.CDS2
QXden1.PacBioOnly_0	AUGUSTUS	CDS	411966	412182	1	+	1	ID=CDS148;Parent=mRNA148;Product=predicted protein;braker_id=g3122.t1.CDS3
QXden1.PacBioOnly_0	AUGUSTUS	CDS	412272	412409	1	+	0	ID=CDS148;Parent=mRNA148;Product=predicted protein;braker_id=g3122.t1.CDS4
QXden1.PacBioOnly_0	AUGUSTUS	CDS	412498	413109	1	+	0	ID=CDS148;Parent=mRNA148;Product=predicted protein;braker_id=g3122.t1.CDS5
QXden1.PacBioOnly_0	AUGUSTUS	gene	413215	416563	0.82	-	.	ID=gene145;locus_tag=HTE15_0146;braker_id=g3123
QXden1.PacBioOnly_0	AUGUSTUS	mRNA	413215	416563	0.82	-	.	ID=mRNA149;Parent=gene145;Product=AAA family ATPase;braker_id=g3123.t1
QXden1.PacBioOnly_0	AUGUSTUS	CDS	413215	413328	1	-	0	ID=CDS149;Parent=mRNA149;Product=AAA family ATPase;braker_id=g3123.t1.CDS1
QXden1.PacBioOnly_0	AUGUSTUS	CDS	413423	413509	1	-	0	ID=CDS149;Parent=mRNA149;Product=AAA family ATPase;braker_id=g3123.t1.CDS2
QXden1.PacBioOnly_0	AUGUSTUS	CDS	413597	413743	1	-	0	ID=CDS149;Parent=mRNA149;Product=AAA family ATPase;braker_id=g3123.t1.CDS3
QXden1.PacBioOnly_0	AUGUSTUS	CDS	413823	413975	1	-	0	ID=CDS149;Parent=mRNA149;Product=AAA family ATPase;braker_id=g3123.t1.CDS4
QXden1.PacBioOnly_0	AUGUSTUS	CDS	414068	414157	1	-	0	ID=CDS149;Parent=mRNA149;Product=AAA family ATPase;braker_id=g3123.t1.CDS5
QXden1.PacBioOnly_0	AUGUSTUS	CDS	414253	414791	1	-	2	ID=CDS149;Parent=mRNA149;Product=AAA family ATPase;braker_id=g3123.t1.CDS6
QXden1.PacBioOnly_0	AUGUSTUS	CDS	414854	415427	1	-	0	ID=CDS149;Parent=mRNA149;Product=AAA family ATPase;braker_id=g3123.t1.CDS7
QXden1.PacBioOnly_0	AUGUSTUS	CDS	415500	415828	1	-	2	ID=CDS149;Parent=mRNA149;Product=AAA family ATPase;braker_id=g3123.t1.CDS8
QXden1.PacBioOnly_0	AUGUSTUS	CDS	415949	416212	0.82	-	2	ID=CDS149;Parent=mRNA149;Product=AAA family ATPase;braker_id=g3123.t1.CDS9
QXden1.PacBioOnly_0	AUGUSTUS	CDS	416289	416337	1	-	0	ID=CDS149;Parent=mRNA149;Product=AAA family ATPase;braker_id=g3123.t1.CDS10
QXden1.PacBioOnly_0	AUGUSTUS	CDS	416426	416563	1	-	0	ID=CDS149;Parent=mRNA149;Product=AAA family ATPase;braker_id=g3123.t1.CDS11
QXden1.PacBioOnly_0	AUGUSTUS	gene	416692	418430	1.12	+	.	ID=gene146;locus_tag=HTE15_0147;braker_id=g3124
QXden1.PacBioOnly_0	AUGUSTUS	mRNA	416692	418413	0.71	+	.	ID=mRNA150;Parent=gene146;Product=predicted protein;braker_id=g3124.t1
QXden1.PacBioOnly_0	AUGUSTUS	CDS	416692	416737	0.73	+	0	ID=CDS150;Parent=mRNA150;Product=predicted protein;braker_id=g3124.t1.CDS1
QXden1.PacBioOnly_0	AUGUSTUS	CDS	416817	416927	1	+	2	ID=CDS150;Parent=mRNA150;Product=predicted protein;braker_id=g3124.t1.CDS2
QXden1.PacBioOnly_0	AUGUSTUS	CDS	417105	417125	1	+	2	ID=CDS150;Parent=mRNA150;Product=predicted protein;braker_id=g3124.t1.CDS3
QXden1.PacBioOnly_0	AUGUSTUS	CDS	417213	417295	1	+	2	ID=CDS150;Parent=mRNA150;Product=predicted protein;braker_id=g3124.t1.CDS4
QXden1.PacBioOnly_0	AUGUSTUS	CDS	417374	417418	1	+	0	ID=CDS150;Parent=mRNA150;Product=predicted protein;braker_id=g3124.t1.CDS5
QXden1.PacBioOnly_0	AUGUSTUS	CDS	417497	417577	1	+	0	ID=CDS150;Parent=mRNA150;Product=predicted protein;braker_id=g3124.t1.CDS6
QXden1.PacBioOnly_0	AUGUSTUS	CDS	417667	417756	1	+	0	ID=CDS150;Parent=mRNA150;Product=predicted protein;braker_id=g3124.t1.CDS7
QXden1.PacBioOnly_0	AUGUSTUS	CDS	417835	418173	1	+	0	ID=CDS150;Parent=mRNA150;Product=predicted protein;braker_id=g3124.t1.CDS8
QXden1.PacBioOnly_0	AUGUSTUS	CDS	418378	418413	0.98	+	0	ID=CDS150;Parent=mRNA150;Product=predicted protein;braker_id=g3124.t1.CDS9
QXden1.PacBioOnly_0	AUGUSTUS	mRNA	416692	418430	0.41	+	.	ID=mRNA151;Parent=gene146;Product=predicted protein;Note=alternative spliced;braker_id=g3124.t2
QXden1.PacBioOnly_0	AUGUSTUS	CDS	416692	416737	0.68	+	0	ID=CDS151;Parent=mRNA151;Product=predicted protein;Note=alternative spliced;braker_id=g3124.t2.CDS1
QXden1.PacBioOnly_0	AUGUSTUS	CDS	416817	416927	1	+	2	ID=CDS151;Parent=mRNA151;Product=predicted protein;Note=alternative spliced;braker_id=g3124.t2.CDS2
QXden1.PacBioOnly_0	AUGUSTUS	CDS	417105	417125	1	+	2	ID=CDS151;Parent=mRNA151;Product=predicted protein;Note=alternative spliced;braker_id=g3124.t2.CDS3
QXden1.PacBioOnly_0	AUGUSTUS	CDS	417213	417295	1	+	2	ID=CDS151;Parent=mRNA151;Product=predicted protein;Note=alternative spliced;braker_id=g3124.t2.CDS4
QXden1.PacBioOnly_0	AUGUSTUS	CDS	417374	417418	1	+	0	ID=CDS151;Parent=mRNA151;Product=predicted protein;Note=alternative spliced;braker_id=g3124.t2.CDS5
QXden1.PacBioOnly_0	AUGUSTUS	CDS	417497	417577	1	+	0	ID=CDS151;Parent=mRNA151;Product=predicted protein;Note=alternative spliced;braker_id=g3124.t2.CDS6
QXden1.PacBioOnly_0	AUGUSTUS	CDS	417667	417756	1	+	0	ID=CDS151;Parent=mRNA151;Product=predicted protein;Note=alternative spliced;braker_id=g3124.t2.CDS7
QXden1.PacBioOnly_0	AUGUSTUS	CDS	417835	418173	0.62	+	0	ID=CDS151;Parent=mRNA151;Product=predicted protein;Note=alternative spliced;braker_id=g3124.t2.CDS8
QXden1.PacBioOnly_0	AUGUSTUS	CDS	418386	418430	0.62	+	0	ID=CDS151;Parent=mRNA151;Product=predicted protein;Note=alternative spliced;braker_id=g3124.t2.CDS9
QXden1.PacBioOnly_0	AUGUSTUS	gene	418610	422434	0.56	-	.	ID=gene147;locus_tag=HTE15_0148;braker_id=g3125
QXden1.PacBioOnly_0	AUGUSTUS	mRNA	418610	422434	0.56	-	.	ID=mRNA152;Parent=gene147;Product=Pentulose kinase;braker_id=g3125.t1
QXden1.PacBioOnly_0	AUGUSTUS	CDS	418610	418643	1	-	1	ID=CDS152;Parent=mRNA152;Product=Pentulose kinase;braker_id=g3125.t1.CDS1
QXden1.PacBioOnly_0	AUGUSTUS	CDS	418766	418881	1	-	0	ID=CDS152;Parent=mRNA152;Product=Pentulose kinase;braker_id=g3125.t1.CDS2
QXden1.PacBioOnly_0	AUGUSTUS	CDS	418989	419212	1	-	2	ID=CDS152;Parent=mRNA152;Product=Pentulose kinase;braker_id=g3125.t1.CDS3
QXden1.PacBioOnly_0	AUGUSTUS	CDS	419315	419393	0.98	-	0	ID=CDS152;Parent=mRNA152;Product=Pentulose kinase;braker_id=g3125.t1.CDS4
QXden1.PacBioOnly_0	AUGUSTUS	CDS	419472	419546	1	-	0	ID=CDS152;Parent=mRNA152;Product=Pentulose kinase;braker_id=g3125.t1.CDS5
QXden1.PacBioOnly_0	AUGUSTUS	CDS	419627	419674	1	-	0	ID=CDS152;Parent=mRNA152;Product=Pentulose kinase;braker_id=g3125.t1.CDS6
QXden1.PacBioOnly_0	AUGUSTUS	CDS	419780	419949	1	-	2	ID=CDS152;Parent=mRNA152;Product=Pentulose kinase;braker_id=g3125.t1.CDS7
QXden1.PacBioOnly_0	AUGUSTUS	CDS	420047	420090	1	-	1	ID=CDS152;Parent=mRNA152;Product=Pentulose kinase;braker_id=g3125.t1.CDS8
QXden1.PacBioOnly_0	AUGUSTUS	CDS	420163	420215	1	-	0	ID=CDS152;Parent=mRNA152;Product=Pentulose kinase;braker_id=g3125.t1.CDS9
QXden1.PacBioOnly_0	AUGUSTUS	CDS	420288	420442	1	-	2	ID=CDS152;Parent=mRNA152;Product=Pentulose kinase;braker_id=g3125.t1.CDS10
QXden1.PacBioOnly_0	AUGUSTUS	CDS	420519	420615	1	-	0	ID=CDS152;Parent=mRNA152;Product=Pentulose kinase;braker_id=g3125.t1.CDS11
QXden1.PacBioOnly_0	AUGUSTUS	CDS	420714	420979	1	-	2	ID=CDS152;Parent=mRNA152;Product=Pentulose kinase;braker_id=g3125.t1.CDS12
QXden1.PacBioOnly_0	AUGUSTUS	CDS	421062	421155	1	-	0	ID=CDS152;Parent=mRNA152;Product=Pentulose kinase;braker_id=g3125.t1.CDS13
QXden1.PacBioOnly_0	AUGUSTUS	CDS	421553	421632	1	-	2	ID=CDS152;Parent=mRNA152;Product=Pentulose kinase;braker_id=g3125.t1.CDS14
QXden1.PacBioOnly_0	AUGUSTUS	CDS	421709	422001	0.58	-	1	ID=CDS152;Parent=mRNA152;Product=Pentulose kinase;braker_id=g3125.t1.CDS15
QXden1.PacBioOnly_0	AUGUSTUS	CDS	422111	422163	1	-	0	ID=CDS152;Parent=mRNA152;Product=Pentulose kinase;braker_id=g3125.t1.CDS16
QXden1.PacBioOnly_0	AUGUSTUS	CDS	422297	422311	1	-	0	ID=CDS152;Parent=mRNA152;Product=Pentulose kinase;braker_id=g3125.t1.CDS17
QXden1.PacBioOnly_0	AUGUSTUS	CDS	422405	422434	1	-	0	ID=CDS152;Parent=mRNA152;Product=Pentulose kinase;braker_id=g3125.t1.CDS18
QXden1.PacBioOnly_0	AUGUSTUS	gene	422767	424962	0.87	-	.	ID=gene148;locus_tag=HTE15_0149;braker_id=g3126
QXden1.PacBioOnly_0	AUGUSTUS	mRNA	422767	424962	0.87	-	.	ID=mRNA153;Parent=gene148;Product=Transketolase (TK)%2C putative;braker_id=g3126.t1
QXden1.PacBioOnly_0	AUGUSTUS	CDS	422767	424367	1	-	2	ID=CDS153;Parent=mRNA153;Product=Transketolase (TK)%2C putative;braker_id=g3126.t1.CDS1
QXden1.PacBioOnly_0	AUGUSTUS	CDS	424442	424764	1	-	1	ID=CDS153;Parent=mRNA153;Product=Transketolase (TK)%2C putative;braker_id=g3126.t1.CDS2
QXden1.PacBioOnly_0	AUGUSTUS	CDS	424925	424962	0.87	-	0	ID=CDS153;Parent=mRNA153;Product=Transketolase (TK)%2C putative;braker_id=g3126.t1.CDS3
QXden1.PacBioOnly_0	AUGUSTUS	gene	425178	426010	0.55	-	.	ID=gene149;locus_tag=HTE15_0150;braker_id=g3127
QXden1.PacBioOnly_0	AUGUSTUS	mRNA	425178	426010	0.55	-	.	ID=mRNA154;Parent=gene149;Product=hypothetical protein;braker_id=g3127.t1
QXden1.PacBioOnly_0	AUGUSTUS	CDS	425178	425213	0.94	-	0	ID=CDS154;Parent=mRNA154;Product=hypothetical protein;braker_id=g3127.t1.CDS1
QXden1.PacBioOnly_0	AUGUSTUS	CDS	425403	425472	0.94	-	1	ID=CDS154;Parent=mRNA154;Product=hypothetical protein;braker_id=g3127.t1.CDS2
QXden1.PacBioOnly_0	AUGUSTUS	CDS	425653	425689	0.92	-	2	ID=CDS154;Parent=mRNA154;Product=hypothetical protein;braker_id=g3127.t1.CDS3
QXden1.PacBioOnly_0	AUGUSTUS	CDS	425770	426010	0.57	-	0	ID=CDS154;Parent=mRNA154;Product=hypothetical protein;braker_id=g3127.t1.CDS4
QXden1.PacBioOnly_0	AUGUSTUS	gene	426428	430607	0.33	+	.	ID=gene150;locus_tag=HTE15_0151;braker_id=g3128
QXden1.PacBioOnly_0	AUGUSTUS	mRNA	426428	430607	0.33	+	.	ID=mRNA155;Parent=gene150;Product=growth factor receptor domain-containing protein;braker_id=g3128.t1
QXden1.PacBioOnly_0	AUGUSTUS	CDS	426428	426476	1	+	0	ID=CDS155;Parent=mRNA155;Product=growth factor receptor domain-containing protein;braker_id=g3128.t1.CDS1
QXden1.PacBioOnly_0	AUGUSTUS	CDS	426563	427105	1	+	2	ID=CDS155;Parent=mRNA155;Product=growth factor receptor domain-containing protein;braker_id=g3128.t1.CDS2
QXden1.PacBioOnly_0	AUGUSTUS	CDS	427187	427423	1	+	2	ID=CDS155;Parent=mRNA155;Product=growth factor receptor domain-containing protein;braker_id=g3128.t1.CDS3
QXden1.PacBioOnly_0	AUGUSTUS	CDS	427512	427854	1	+	2	ID=CDS155;Parent=mRNA155;Product=growth factor receptor domain-containing protein;braker_id=g3128.t1.CDS4
QXden1.PacBioOnly_0	AUGUSTUS	CDS	427940	428127	0.95	+	1	ID=CDS155;Parent=mRNA155;Product=growth factor receptor domain-containing protein;braker_id=g3128.t1.CDS5
QXden1.PacBioOnly_0	AUGUSTUS	CDS	428236	428418	0.91	+	2	ID=CDS155;Parent=mRNA155;Product=growth factor receptor domain-containing protein;braker_id=g3128.t1.CDS6
QXden1.PacBioOnly_0	AUGUSTUS	CDS	428605	428621	0.37	+	2	ID=CDS155;Parent=mRNA155;Product=growth factor receptor domain-containing protein;braker_id=g3128.t1.CDS7
QXden1.PacBioOnly_0	AUGUSTUS	CDS	428820	428943	0.73	+	0	ID=CDS155;Parent=mRNA155;Product=growth factor receptor domain-containing protein;braker_id=g3128.t1.CDS8
QXden1.PacBioOnly_0	AUGUSTUS	CDS	429013	430607	0.9	+	2	ID=CDS155;Parent=mRNA155;Product=growth factor receptor domain-containing protein;braker_id=g3128.t1.CDS9
QXden1.PacBioOnly_0	AUGUSTUS	gene	430794	434505	0.79	-	.	ID=gene151;locus_tag=HTE15_0152;braker_id=g3129
QXden1.PacBioOnly_0	AUGUSTUS	mRNA	430794	434505	0.79	-	.	ID=mRNA156;Parent=gene151;Product=ATP-dependent RNA helicase DDX35;braker_id=g3129.t1
QXden1.PacBioOnly_0	AUGUSTUS	CDS	430794	430833	1	-	1	ID=CDS156;Parent=mRNA156;Product=ATP-dependent RNA helicase DDX35;braker_id=g3129.t1.CDS1
QXden1.PacBioOnly_0	AUGUSTUS	CDS	430934	431076	1	-	0	ID=CDS156;Parent=mRNA156;Product=ATP-dependent RNA helicase DDX35;braker_id=g3129.t1.CDS2
QXden1.PacBioOnly_0	AUGUSTUS	CDS	431186	431259	0.99	-	2	ID=CDS156;Parent=mRNA156;Product=ATP-dependent RNA helicase DDX35;braker_id=g3129.t1.CDS3
QXden1.PacBioOnly_0	AUGUSTUS	CDS	431368	431559	1	-	2	ID=CDS156;Parent=mRNA156;Product=ATP-dependent RNA helicase DDX35;braker_id=g3129.t1.CDS4
QXden1.PacBioOnly_0	AUGUSTUS	CDS	431636	431657	1	-	0	ID=CDS156;Parent=mRNA156;Product=ATP-dependent RNA helicase DDX35;braker_id=g3129.t1.CDS5
QXden1.PacBioOnly_0	AUGUSTUS	CDS	431758	431835	1	-	0	ID=CDS156;Parent=mRNA156;Product=ATP-dependent RNA helicase DDX35;braker_id=g3129.t1.CDS6
QXden1.PacBioOnly_0	AUGUSTUS	CDS	431929	431997	1	-	0	ID=CDS156;Parent=mRNA156;Product=ATP-dependent RNA helicase DDX35;braker_id=g3129.t1.CDS7
QXden1.PacBioOnly_0	AUGUSTUS	CDS	432081	432476	1	-	0	ID=CDS156;Parent=mRNA156;Product=ATP-dependent RNA helicase DDX35;braker_id=g3129.t1.CDS8
QXden1.PacBioOnly_0	AUGUSTUS	CDS	432572	432844	1	-	0	ID=CDS156;Parent=mRNA156;Product=ATP-dependent RNA helicase DDX35;braker_id=g3129.t1.CDS9
QXden1.PacBioOnly_0	AUGUSTUS	CDS	432946	433055	0.82	-	2	ID=CDS156;Parent=mRNA156;Product=ATP-dependent RNA helicase DDX35;braker_id=g3129.t1.CDS10
QXden1.PacBioOnly_0	AUGUSTUS	CDS	433179	433249	1	-	1	ID=CDS156;Parent=mRNA156;Product=ATP-dependent RNA helicase DDX35;braker_id=g3129.t1.CDS11
QXden1.PacBioOnly_0	AUGUSTUS	CDS	433361	433417	1	-	1	ID=CDS156;Parent=mRNA156;Product=ATP-dependent RNA helicase DDX35;braker_id=g3129.t1.CDS12
QXden1.PacBioOnly_0	AUGUSTUS	CDS	433505	433563	1	-	0	ID=CDS156;Parent=mRNA156;Product=ATP-dependent RNA helicase DDX35;braker_id=g3129.t1.CDS13
QXden1.PacBioOnly_0	AUGUSTUS	CDS	433653	433781	1	-	0	ID=CDS156;Parent=mRNA156;Product=ATP-dependent RNA helicase DDX35;braker_id=g3129.t1.CDS14
QXden1.PacBioOnly_0	AUGUSTUS	CDS	433851	433987	1	-	2	ID=CDS156;Parent=mRNA156;Product=ATP-dependent RNA helicase DDX35;braker_id=g3129.t1.CDS15
QXden1.PacBioOnly_0	AUGUSTUS	CDS	434092	434169	0.97	-	2	ID=CDS156;Parent=mRNA156;Product=ATP-dependent RNA helicase DDX35;braker_id=g3129.t1.CDS16
QXden1.PacBioOnly_0	AUGUSTUS	CDS	434277	434399	0.98	-	2	ID=CDS156;Parent=mRNA156;Product=ATP-dependent RNA helicase DDX35;braker_id=g3129.t1.CDS17
QXden1.PacBioOnly_0	AUGUSTUS	CDS	434472	434505	1	-	0	ID=CDS156;Parent=mRNA156;Product=ATP-dependent RNA helicase DDX35;braker_id=g3129.t1.CDS18
QXden1.PacBioOnly_0	AUGUSTUS	gene	435404	440958	0.79	-	.	ID=gene152;locus_tag=HTE15_0153;braker_id=g3130
QXden1.PacBioOnly_0	AUGUSTUS	mRNA	435404	440958	0.79	-	.	ID=mRNA157;Parent=gene152;Product=nuclear condensin complex protein;braker_id=g3130.t1
QXden1.PacBioOnly_0	AUGUSTUS	CDS	435404	435613	0.96	-	0	ID=CDS157;Parent=mRNA157;Product=nuclear condensin complex protein;braker_id=g3130.t1.CDS1
QXden1.PacBioOnly_0	AUGUSTUS	CDS	435722	435748	0.96	-	0	ID=CDS157;Parent=mRNA157;Product=nuclear condensin complex protein;braker_id=g3130.t1.CDS2
QXden1.PacBioOnly_0	AUGUSTUS	CDS	435848	436058	1	-	1	ID=CDS157;Parent=mRNA157;Product=nuclear condensin complex protein;braker_id=g3130.t1.CDS3
QXden1.PacBioOnly_0	AUGUSTUS	CDS	436138	436290	1	-	1	ID=CDS157;Parent=mRNA157;Product=nuclear condensin complex protein;braker_id=g3130.t1.CDS4
QXden1.PacBioOnly_0	AUGUSTUS	CDS	436400	436537	1	-	1	ID=CDS157;Parent=mRNA157;Product=nuclear condensin complex protein;braker_id=g3130.t1.CDS5
QXden1.PacBioOnly_0	AUGUSTUS	CDS	436630	436770	1	-	1	ID=CDS157;Parent=mRNA157;Product=nuclear condensin complex protein;braker_id=g3130.t1.CDS6
QXden1.PacBioOnly_0	AUGUSTUS	CDS	436876	437117	1	-	0	ID=CDS157;Parent=mRNA157;Product=nuclear condensin complex protein;braker_id=g3130.t1.CDS7
QXden1.PacBioOnly_0	AUGUSTUS	CDS	437206	437321	1	-	2	ID=CDS157;Parent=mRNA157;Product=nuclear condensin complex protein;braker_id=g3130.t1.CDS8
QXden1.PacBioOnly_0	AUGUSTUS	CDS	437407	437500	0.88	-	0	ID=CDS157;Parent=mRNA157;Product=nuclear condensin complex protein;braker_id=g3130.t1.CDS9
QXden1.PacBioOnly_0	AUGUSTUS	CDS	437605	437769	1	-	0	ID=CDS157;Parent=mRNA157;Product=nuclear condensin complex protein;braker_id=g3130.t1.CDS10
QXden1.PacBioOnly_0	AUGUSTUS	CDS	437852	438295	0.96	-	0	ID=CDS157;Parent=mRNA157;Product=nuclear condensin complex protein;braker_id=g3130.t1.CDS11
QXden1.PacBioOnly_0	AUGUSTUS	CDS	438398	438691	1	-	0	ID=CDS157;Parent=mRNA157;Product=nuclear condensin complex protein;braker_id=g3130.t1.CDS12
QXden1.PacBioOnly_0	AUGUSTUS	CDS	438785	439261	1	-	0	ID=CDS157;Parent=mRNA157;Product=nuclear condensin complex protein;braker_id=g3130.t1.CDS13
QXden1.PacBioOnly_0	AUGUSTUS	CDS	439364	439519	1	-	0	ID=CDS157;Parent=mRNA157;Product=nuclear condensin complex protein;braker_id=g3130.t1.CDS14
QXden1.PacBioOnly_0	AUGUSTUS	CDS	439596	439686	1	-	1	ID=CDS157;Parent=mRNA157;Product=nuclear condensin complex protein;braker_id=g3130.t1.CDS15
QXden1.PacBioOnly_0	AUGUSTUS	CDS	439797	439984	1	-	0	ID=CDS157;Parent=mRNA157;Product=nuclear condensin complex protein;braker_id=g3130.t1.CDS16
QXden1.PacBioOnly_0	AUGUSTUS	CDS	440074	440346	0.99	-	0	ID=CDS157;Parent=mRNA157;Product=nuclear condensin complex protein;braker_id=g3130.t1.CDS17
QXden1.PacBioOnly_0	AUGUSTUS	CDS	440464	440672	1	-	2	ID=CDS157;Parent=mRNA157;Product=nuclear condensin complex protein;braker_id=g3130.t1.CDS18
QXden1.PacBioOnly_0	AUGUSTUS	CDS	440767	440791	1	-	0	ID=CDS157;Parent=mRNA157;Product=nuclear condensin complex protein;braker_id=g3130.t1.CDS19
QXden1.PacBioOnly_0	AUGUSTUS	CDS	440875	440958	1	-	0	ID=CDS157;Parent=mRNA157;Product=nuclear condensin complex protein;braker_id=g3130.t1.CDS20
QXden1.PacBioOnly_0	AUGUSTUS	gene	442205	443088	0.7	+	.	ID=gene153;locus_tag=HTE15_0154;braker_id=g3131
QXden1.PacBioOnly_0	AUGUSTUS	mRNA	442205	443088	0.7	+	.	ID=mRNA158;Parent=gene153;Product=hypothetical protein;braker_id=g3131.t1
QXden1.PacBioOnly_0	AUGUSTUS	CDS	442205	442337	1	+	0	ID=CDS158;Parent=mRNA158;Product=hypothetical protein;braker_id=g3131.t1.CDS1
QXden1.PacBioOnly_0	AUGUSTUS	CDS	442431	442551	1	+	2	ID=CDS158;Parent=mRNA158;Product=hypothetical protein;braker_id=g3131.t1.CDS2
QXden1.PacBioOnly_0	AUGUSTUS	CDS	442647	442738	0.99	+	1	ID=CDS158;Parent=mRNA158;Product=hypothetical protein;braker_id=g3131.t1.CDS3
QXden1.PacBioOnly_0	AUGUSTUS	CDS	442843	442971	0.71	+	2	ID=CDS158;Parent=mRNA158;Product=hypothetical protein;braker_id=g3131.t1.CDS4
QXden1.PacBioOnly_0	AUGUSTUS	CDS	443030	443088	0.73	+	2	ID=CDS158;Parent=mRNA158;Product=hypothetical protein;braker_id=g3131.t1.CDS5
QXden1.PacBioOnly_0	AUGUSTUS	gene	443497	445077	1	-	.	ID=gene154;locus_tag=HTE15_0155;braker_id=g3132
QXden1.PacBioOnly_0	AUGUSTUS	mRNA	443497	445077	1	-	.	ID=mRNA159;Parent=gene154;Product=hypothetical protein;braker_id=g3132.t1
QXden1.PacBioOnly_0	AUGUSTUS	CDS	443497	444236	1	-	2	ID=CDS159;Parent=mRNA159;Product=hypothetical protein;braker_id=g3132.t1.CDS1
QXden1.PacBioOnly_0	AUGUSTUS	CDS	444489	444517	1	-	1	ID=CDS159;Parent=mRNA159;Product=hypothetical protein;braker_id=g3132.t1.CDS2
QXden1.PacBioOnly_0	AUGUSTUS	CDS	444962	445077	1	-	0	ID=CDS159;Parent=mRNA159;Product=hypothetical protein;braker_id=g3132.t1.CDS3
QXden1.PacBioOnly_0	AUGUSTUS	gene	445795	447358	1	+	.	ID=gene155;locus_tag=HTE15_0156;braker_id=g3133
QXden1.PacBioOnly_0	AUGUSTUS	mRNA	445795	447358	1	+	.	ID=mRNA160;Parent=gene155;Product=hypothetical protein;braker_id=g3133.t1
QXden1.PacBioOnly_0	AUGUSTUS	CDS	445795	446118	1	+	0	ID=CDS160;Parent=mRNA160;Product=hypothetical protein;braker_id=g3133.t1.CDS1
QXden1.PacBioOnly_0	AUGUSTUS	CDS	446206	446817	1	+	0	ID=CDS160;Parent=mRNA160;Product=hypothetical protein;braker_id=g3133.t1.CDS2
QXden1.PacBioOnly_0	AUGUSTUS	CDS	446894	447358	1	+	0	ID=CDS160;Parent=mRNA160;Product=hypothetical protein;braker_id=g3133.t1.CDS3
QXden1.PacBioOnly_0	AUGUSTUS	gene	447634	452551	1.6	-	.	ID=gene156;locus_tag=HTE15_0157;braker_id=g3134
QXden1.PacBioOnly_0	AUGUSTUS	mRNA	447634	452551	0.78	-	.	ID=mRNA161;Parent=gene156;Product=conserved hypothetical protein;braker_id=g3134.t1
QXden1.PacBioOnly_0	AUGUSTUS	CDS	447634	447903	1	-	0	ID=CDS161;Parent=mRNA161;Product=conserved hypothetical protein;braker_id=g3134.t1.CDS1
QXden1.PacBioOnly_0	AUGUSTUS	CDS	448006	448132	1	-	1	ID=CDS161;Parent=mRNA161;Product=conserved hypothetical protein;braker_id=g3134.t1.CDS2
QXden1.PacBioOnly_0	AUGUSTUS	CDS	448227	448280	1	-	1	ID=CDS161;Parent=mRNA161;Product=conserved hypothetical protein;braker_id=g3134.t1.CDS3
QXden1.PacBioOnly_0	AUGUSTUS	CDS	448375	448489	1	-	2	ID=CDS161;Parent=mRNA161;Product=conserved hypothetical protein;braker_id=g3134.t1.CDS4
QXden1.PacBioOnly_0	AUGUSTUS	CDS	448564	448769	1	-	1	ID=CDS161;Parent=mRNA161;Product=conserved hypothetical protein;braker_id=g3134.t1.CDS5
QXden1.PacBioOnly_0	AUGUSTUS	CDS	448873	449213	1	-	0	ID=CDS161;Parent=mRNA161;Product=conserved hypothetical protein;braker_id=g3134.t1.CDS6
QXden1.PacBioOnly_0	AUGUSTUS	CDS	449334	449627	0.99	-	0	ID=CDS161;Parent=mRNA161;Product=conserved hypothetical protein;braker_id=g3134.t1.CDS7
QXden1.PacBioOnly_0	AUGUSTUS	CDS	449714	449841	0.91	-	2	ID=CDS161;Parent=mRNA161;Product=conserved hypothetical protein;braker_id=g3134.t1.CDS8
QXden1.PacBioOnly_0	AUGUSTUS	CDS	449955	450060	0.98	-	0	ID=CDS161;Parent=mRNA161;Product=conserved hypothetical protein;braker_id=g3134.t1.CDS9
QXden1.PacBioOnly_0	AUGUSTUS	CDS	450142	451413	1	-	0	ID=CDS161;Parent=mRNA161;Product=conserved hypothetical protein;braker_id=g3134.t1.CDS10
QXden1.PacBioOnly_0	AUGUSTUS	CDS	451529	452052	1	-	2	ID=CDS161;Parent=mRNA161;Product=conserved hypothetical protein;braker_id=g3134.t1.CDS11
QXden1.PacBioOnly_0	AUGUSTUS	CDS	452143	452384	1	-	1	ID=CDS161;Parent=mRNA161;Product=conserved hypothetical protein;braker_id=g3134.t1.CDS12
QXden1.PacBioOnly_0	AUGUSTUS	CDS	452505	452551	0.9	-	0	ID=CDS161;Parent=mRNA161;Product=conserved hypothetical protein;braker_id=g3134.t1.CDS13
QXden1.PacBioOnly_0	AUGUSTUS	mRNA	447634	452551	0.82	-	.	ID=mRNA162;Parent=gene156;Product=conserved hypothetical protein;Note=alternative spliced;braker_id=g3134.t2
QXden1.PacBioOnly_0	AUGUSTUS	CDS	447634	447903	1	-	0	ID=CDS162;Parent=mRNA162;Product=conserved hypothetical protein;Note=alternative spliced;braker_id=g3134.t2.CDS1
QXden1.PacBioOnly_0	AUGUSTUS	CDS	448006	448147	1	-	1	ID=CDS162;Parent=mRNA162;Product=conserved hypothetical protein;Note=alternative spliced;braker_id=g3134.t2.CDS2
QXden1.PacBioOnly_0	AUGUSTUS	CDS	448227	448280	1	-	1	ID=CDS162;Parent=mRNA162;Product=conserved hypothetical protein;Note=alternative spliced;braker_id=g3134.t2.CDS3
QXden1.PacBioOnly_0	AUGUSTUS	CDS	448375	448489	1	-	2	ID=CDS162;Parent=mRNA162;Product=conserved hypothetical protein;Note=alternative spliced;braker_id=g3134.t2.CDS4
QXden1.PacBioOnly_0	AUGUSTUS	CDS	448564	448769	1	-	1	ID=CDS162;Parent=mRNA162;Product=conserved hypothetical protein;Note=alternative spliced;braker_id=g3134.t2.CDS5
QXden1.PacBioOnly_0	AUGUSTUS	CDS	448873	449213	1	-	0	ID=CDS162;Parent=mRNA162;Product=conserved hypothetical protein;Note=alternative spliced;braker_id=g3134.t2.CDS6
QXden1.PacBioOnly_0	AUGUSTUS	CDS	449334	449627	1	-	0	ID=CDS162;Parent=mRNA162;Product=conserved hypothetical protein;Note=alternative spliced;braker_id=g3134.t2.CDS7
QXden1.PacBioOnly_0	AUGUSTUS	CDS	449714	449841	0.95	-	2	ID=CDS162;Parent=mRNA162;Product=conserved hypothetical protein;Note=alternative spliced;braker_id=g3134.t2.CDS8
QXden1.PacBioOnly_0	AUGUSTUS	CDS	449955	450060	0.98	-	0	ID=CDS162;Parent=mRNA162;Product=conserved hypothetical protein;Note=alternative spliced;braker_id=g3134.t2.CDS9
QXden1.PacBioOnly_0	AUGUSTUS	CDS	450142	451413	0.98	-	0	ID=CDS162;Parent=mRNA162;Product=conserved hypothetical protein;Note=alternative spliced;braker_id=g3134.t2.CDS10
QXden1.PacBioOnly_0	AUGUSTUS	CDS	451529	452052	1	-	2	ID=CDS162;Parent=mRNA162;Product=conserved hypothetical protein;Note=alternative spliced;braker_id=g3134.t2.CDS11
QXden1.PacBioOnly_0	AUGUSTUS	CDS	452143	452384	1	-	1	ID=CDS162;Parent=mRNA162;Product=conserved hypothetical protein;Note=alternative spliced;braker_id=g3134.t2.CDS12
QXden1.PacBioOnly_0	AUGUSTUS	CDS	452505	452551	0.91	-	0	ID=CDS162;Parent=mRNA162;Product=conserved hypothetical protein;Note=alternative spliced;braker_id=g3134.t2.CDS13
QXden1.PacBioOnly_0	AUGUSTUS	gene	453309	455370	0.55	-	.	ID=gene157;locus_tag=HTE15_0158;braker_id=g3135
QXden1.PacBioOnly_0	AUGUSTUS	mRNA	453309	455370	0.55	-	.	ID=mRNA163;Parent=gene157;Product=ubiquitin-protein ligase E3;braker_id=g3135.t1
QXden1.PacBioOnly_0	AUGUSTUS	CDS	453309	453347	0.98	-	0	ID=CDS163;Parent=mRNA163;Product=ubiquitin-protein ligase E3;braker_id=g3135.t1.CDS1
QXden1.PacBioOnly_0	AUGUSTUS	CDS	453467	453483	0.98	-	2	ID=CDS163;Parent=mRNA163;Product=ubiquitin-protein ligase E3;braker_id=g3135.t1.CDS2
QXden1.PacBioOnly_0	AUGUSTUS	CDS	453598	453629	0.99	-	1	ID=CDS163;Parent=mRNA163;Product=ubiquitin-protein ligase E3;braker_id=g3135.t1.CDS3
QXden1.PacBioOnly_0	AUGUSTUS	CDS	453718	453869	1	-	0	ID=CDS163;Parent=mRNA163;Product=ubiquitin-protein ligase E3;braker_id=g3135.t1.CDS4
QXden1.PacBioOnly_0	AUGUSTUS	CDS	453948	454419	1	-	1	ID=CDS163;Parent=mRNA163;Product=ubiquitin-protein ligase E3;braker_id=g3135.t1.CDS5
QXden1.PacBioOnly_0	AUGUSTUS	CDS	454518	454618	1	-	0	ID=CDS163;Parent=mRNA163;Product=ubiquitin-protein ligase E3;braker_id=g3135.t1.CDS6
QXden1.PacBioOnly_0	AUGUSTUS	CDS	454691	454825	1	-	0	ID=CDS163;Parent=mRNA163;Product=ubiquitin-protein ligase E3;braker_id=g3135.t1.CDS7
QXden1.PacBioOnly_0	AUGUSTUS	CDS	454911	454964	0.89	-	0	ID=CDS163;Parent=mRNA163;Product=ubiquitin-protein ligase E3;braker_id=g3135.t1.CDS8
QXden1.PacBioOnly_0	AUGUSTUS	CDS	455077	455370	0.64	-	0	ID=CDS163;Parent=mRNA163;Product=ubiquitin-protein ligase E3;braker_id=g3135.t1.CDS9
QXden1.PacBioOnly_0	AUGUSTUS	gene	455661	456910	0.65	-	.	ID=gene158;locus_tag=HTE15_0159;braker_id=g3136
QXden1.PacBioOnly_0	AUGUSTUS	mRNA	455661	456910	0.65	-	.	ID=mRNA164;Parent=gene158;Product=HIT-like protein;braker_id=g3136.t1
QXden1.PacBioOnly_0	AUGUSTUS	CDS	455661	455966	0.65	-	0	ID=CDS164;Parent=mRNA164;Product=HIT-like protein;braker_id=g3136.t1.CDS1
QXden1.PacBioOnly_0	AUGUSTUS	CDS	456061	456095	1	-	2	ID=CDS164;Parent=mRNA164;Product=HIT-like protein;braker_id=g3136.t1.CDS2
QXden1.PacBioOnly_0	AUGUSTUS	CDS	456173	456199	1	-	2	ID=CDS164;Parent=mRNA164;Product=HIT-like protein;braker_id=g3136.t1.CDS3
QXden1.PacBioOnly_0	AUGUSTUS	CDS	456277	456368	1	-	1	ID=CDS164;Parent=mRNA164;Product=HIT-like protein;braker_id=g3136.t1.CDS4
QXden1.PacBioOnly_0	AUGUSTUS	CDS	456495	456537	0.99	-	2	ID=CDS164;Parent=mRNA164;Product=HIT-like protein;braker_id=g3136.t1.CDS5
QXden1.PacBioOnly_0	AUGUSTUS	CDS	456629	456645	1	-	1	ID=CDS164;Parent=mRNA164;Product=HIT-like protein;braker_id=g3136.t1.CDS6
QXden1.PacBioOnly_0	AUGUSTUS	CDS	456759	456910	1	-	0	ID=CDS164;Parent=mRNA164;Product=HIT-like protein;braker_id=g3136.t1.CDS7
QXden1.PacBioOnly_0	AUGUSTUS	gene	457315	461054	0.78	-	.	ID=gene159;locus_tag=HTE15_0160;braker_id=g3137
QXden1.PacBioOnly_0	AUGUSTUS	mRNA	457315	461054	0.78	-	.	ID=mRNA165;Parent=gene159;Product=hexose transport-related protein%2C putative;braker_id=g3137.t1
QXden1.PacBioOnly_0	AUGUSTUS	CDS	457315	457559	1	-	2	ID=CDS165;Parent=mRNA165;Product=hexose transport-related protein%2C putative;braker_id=g3137.t1.CDS1
QXden1.PacBioOnly_0	AUGUSTUS	CDS	457646	457878	1	-	1	ID=CDS165;Parent=mRNA165;Product=hexose transport-related protein%2C putative;braker_id=g3137.t1.CDS2
QXden1.PacBioOnly_0	AUGUSTUS	CDS	457948	458140	1	-	2	ID=CDS165;Parent=mRNA165;Product=hexose transport-related protein%2C putative;braker_id=g3137.t1.CDS3
QXden1.PacBioOnly_0	AUGUSTUS	CDS	458225	458245	1	-	2	ID=CDS165;Parent=mRNA165;Product=hexose transport-related protein%2C putative;braker_id=g3137.t1.CDS4
QXden1.PacBioOnly_0	AUGUSTUS	CDS	458320	458329	1	-	0	ID=CDS165;Parent=mRNA165;Product=hexose transport-related protein%2C putative;braker_id=g3137.t1.CDS5
QXden1.PacBioOnly_0	AUGUSTUS	CDS	458405	458668	1	-	0	ID=CDS165;Parent=mRNA165;Product=hexose transport-related protein%2C putative;braker_id=g3137.t1.CDS6
QXden1.PacBioOnly_0	AUGUSTUS	CDS	458753	458958	1	-	2	ID=CDS165;Parent=mRNA165;Product=hexose transport-related protein%2C putative;braker_id=g3137.t1.CDS7
QXden1.PacBioOnly_0	AUGUSTUS	CDS	459027	459059	1	-	2	ID=CDS165;Parent=mRNA165;Product=hexose transport-related protein%2C putative;braker_id=g3137.t1.CDS8
QXden1.PacBioOnly_0	AUGUSTUS	CDS	459142	459216	1	-	2	ID=CDS165;Parent=mRNA165;Product=hexose transport-related protein%2C putative;braker_id=g3137.t1.CDS9
QXden1.PacBioOnly_0	AUGUSTUS	CDS	459304	459480	1	-	2	ID=CDS165;Parent=mRNA165;Product=hexose transport-related protein%2C putative;braker_id=g3137.t1.CDS10
QXden1.PacBioOnly_0	AUGUSTUS	CDS	459560	459600	1	-	1	ID=CDS165;Parent=mRNA165;Product=hexose transport-related protein%2C putative;braker_id=g3137.t1.CDS11
QXden1.PacBioOnly_0	AUGUSTUS	CDS	459685	459744	1	-	1	ID=CDS165;Parent=mRNA165;Product=hexose transport-related protein%2C putative;braker_id=g3137.t1.CDS12
QXden1.PacBioOnly_0	AUGUSTUS	CDS	459945	459972	0.97	-	2	ID=CDS165;Parent=mRNA165;Product=hexose transport-related protein%2C putative;braker_id=g3137.t1.CDS13
QXden1.PacBioOnly_0	AUGUSTUS	CDS	460495	460588	0.88	-	0	ID=CDS165;Parent=mRNA165;Product=hexose transport-related protein%2C putative;braker_id=g3137.t1.CDS14
QXden1.PacBioOnly_0	AUGUSTUS	CDS	461007	461054	0.87	-	0	ID=CDS165;Parent=mRNA165;Product=hexose transport-related protein%2C putative;braker_id=g3137.t1.CDS15
QXden1.PacBioOnly_0	AUGUSTUS	gene	461367	463459	0.3	-	.	ID=gene160;locus_tag=HTE15_0161;braker_id=g3138
QXden1.PacBioOnly_0	AUGUSTUS	mRNA	461367	463459	0.3	-	.	ID=mRNA166;Parent=gene160;Product=14-3-3 protein;braker_id=g3138.t1
QXden1.PacBioOnly_0	AUGUSTUS	CDS	461367	461575	1	-	2	ID=CDS166;Parent=mRNA166;Product=14-3-3 protein;braker_id=g3138.t1.CDS1
QXden1.PacBioOnly_0	AUGUSTUS	CDS	461648	461838	1	-	1	ID=CDS166;Parent=mRNA166;Product=14-3-3 protein;braker_id=g3138.t1.CDS2
QXden1.PacBioOnly_0	AUGUSTUS	CDS	461920	461984	1	-	0	ID=CDS166;Parent=mRNA166;Product=14-3-3 protein;braker_id=g3138.t1.CDS3
QXden1.PacBioOnly_0	AUGUSTUS	CDS	462067	462216	1	-	0	ID=CDS166;Parent=mRNA166;Product=14-3-3 protein;braker_id=g3138.t1.CDS4
QXden1.PacBioOnly_0	AUGUSTUS	CDS	462296	462387	1	-	2	ID=CDS166;Parent=mRNA166;Product=14-3-3 protein;braker_id=g3138.t1.CDS5
QXden1.PacBioOnly_0	AUGUSTUS	CDS	462543	462609	1	-	0	ID=CDS166;Parent=mRNA166;Product=14-3-3 protein;braker_id=g3138.t1.CDS6
QXden1.PacBioOnly_0	AUGUSTUS	CDS	462971	463015	0.91	-	0	ID=CDS166;Parent=mRNA166;Product=14-3-3 protein;braker_id=g3138.t1.CDS7
QXden1.PacBioOnly_0	AUGUSTUS	CDS	463361	463459	0.37	-	0	ID=CDS166;Parent=mRNA166;Product=14-3-3 protein;braker_id=g3138.t1.CDS8
QXden1.PacBioOnly_0	AUGUSTUS	gene	464162	466111	0.88	+	.	ID=gene161;locus_tag=HTE15_0162;braker_id=g3139
QXden1.PacBioOnly_0	AUGUSTUS	mRNA	464162	466111	0.88	+	.	ID=mRNA167;Parent=gene161;Product=phosphoadenylyl-sulfate reductase (thioredoxin)%2C putative;braker_id=g3139.t1
QXden1.PacBioOnly_0	AUGUSTUS	CDS	464162	464346	1	+	0	ID=CDS167;Parent=mRNA167;Product=phosphoadenylyl-sulfate reductase (thioredoxin)%2C putative;braker_id=g3139.t1.CDS1
QXden1.PacBioOnly_0	AUGUSTUS	CDS	464443	464716	1	+	1	ID=CDS167;Parent=mRNA167;Product=phosphoadenylyl-sulfate reductase (thioredoxin)%2C putative;braker_id=g3139.t1.CDS2
QXden1.PacBioOnly_0	AUGUSTUS	CDS	464804	464988	1	+	0	ID=CDS167;Parent=mRNA167;Product=phosphoadenylyl-sulfate reductase (thioredoxin)%2C putative;braker_id=g3139.t1.CDS3
QXden1.PacBioOnly_0	AUGUSTUS	CDS	465079	465231	1	+	1	ID=CDS167;Parent=mRNA167;Product=phosphoadenylyl-sulfate reductase (thioredoxin)%2C putative;braker_id=g3139.t1.CDS4
QXden1.PacBioOnly_0	AUGUSTUS	CDS	465307	465422	0.99	+	1	ID=CDS167;Parent=mRNA167;Product=phosphoadenylyl-sulfate reductase (thioredoxin)%2C putative;braker_id=g3139.t1.CDS5
QXden1.PacBioOnly_0	AUGUSTUS	CDS	465853	465965	1	+	2	ID=CDS167;Parent=mRNA167;Product=phosphoadenylyl-sulfate reductase (thioredoxin)%2C putative;braker_id=g3139.t1.CDS6
QXden1.PacBioOnly_0	AUGUSTUS	CDS	466055	466111	1	+	0	ID=CDS167;Parent=mRNA167;Product=phosphoadenylyl-sulfate reductase (thioredoxin)%2C putative;braker_id=g3139.t1.CDS7
QXden1.PacBioOnly_0	AUGUSTUS	gene	466185	467292	0.62	+	.	ID=gene162;locus_tag=HTE15_0163;braker_id=g3140
QXden1.PacBioOnly_0	AUGUSTUS	mRNA	466185	467292	0.62	+	.	ID=mRNA168;Parent=gene162;Product=hypothetical protein;braker_id=g3140.t1
QXden1.PacBioOnly_0	AUGUSTUS	CDS	466185	467053	0.65	+	0	ID=CDS168;Parent=mRNA168;Product=hypothetical protein;braker_id=g3140.t1.CDS1
QXden1.PacBioOnly_0	AUGUSTUS	CDS	467163	467188	0.68	+	1	ID=CDS168;Parent=mRNA168;Product=hypothetical protein;braker_id=g3140.t1.CDS2
QXden1.PacBioOnly_0	AUGUSTUS	CDS	467282	467292	0.97	+	2	ID=CDS168;Parent=mRNA168;Product=hypothetical protein;braker_id=g3140.t1.CDS3
QXden1.PacBioOnly_0	AUGUSTUS	gene	468281	469506	0.7	+	.	ID=gene163;locus_tag=HTE15_0164;braker_id=g3141
QXden1.PacBioOnly_0	AUGUSTUS	mRNA	468281	469506	0.7	+	.	ID=mRNA169;Parent=gene163;Product=NADH dehydrogenase alpha subcomplex subunit 8;braker_id=g3141.t1
QXden1.PacBioOnly_0	AUGUSTUS	CDS	468281	468330	1	+	0	ID=CDS169;Parent=mRNA169;Product=NADH dehydrogenase alpha subcomplex subunit 8;braker_id=g3141.t1.CDS1
QXden1.PacBioOnly_0	AUGUSTUS	CDS	468486	468607	1	+	1	ID=CDS169;Parent=mRNA169;Product=NADH dehydrogenase alpha subcomplex subunit 8;braker_id=g3141.t1.CDS2
QXden1.PacBioOnly_0	AUGUSTUS	CDS	468766	468853	0.7	+	2	ID=CDS169;Parent=mRNA169;Product=NADH dehydrogenase alpha subcomplex subunit 8;braker_id=g3141.t1.CDS3
QXden1.PacBioOnly_0	AUGUSTUS	CDS	468958	469030	0.99	+	1	ID=CDS169;Parent=mRNA169;Product=NADH dehydrogenase alpha subcomplex subunit 8;braker_id=g3141.t1.CDS4
QXden1.PacBioOnly_0	AUGUSTUS	CDS	469098	469157	1	+	0	ID=CDS169;Parent=mRNA169;Product=NADH dehydrogenase alpha subcomplex subunit 8;braker_id=g3141.t1.CDS5
QXden1.PacBioOnly_0	AUGUSTUS	CDS	469420	469506	1	+	0	ID=CDS169;Parent=mRNA169;Product=NADH dehydrogenase alpha subcomplex subunit 8;braker_id=g3141.t1.CDS6
QXden1.PacBioOnly_0	AUGUSTUS	gene	470149	472172	0.96	-	.	ID=gene164;locus_tag=HTE15_0165;braker_id=g3142
QXden1.PacBioOnly_0	AUGUSTUS	mRNA	470149	472172	0.96	-	.	ID=mRNA170;Parent=gene164;Product=hypothetical protein;braker_id=g3142.t1
QXden1.PacBioOnly_0	AUGUSTUS	CDS	470149	471291	1	-	0	ID=CDS170;Parent=mRNA170;Product=hypothetical protein;braker_id=g3142.t1.CDS1
QXden1.PacBioOnly_0	AUGUSTUS	CDS	471382	471555	1	-	0	ID=CDS170;Parent=mRNA170;Product=hypothetical protein;braker_id=g3142.t1.CDS2
QXden1.PacBioOnly_0	AUGUSTUS	CDS	471649	471795	1	-	0	ID=CDS170;Parent=mRNA170;Product=hypothetical protein;braker_id=g3142.t1.CDS3
QXden1.PacBioOnly_0	AUGUSTUS	CDS	471862	471933	1	-	0	ID=CDS170;Parent=mRNA170;Product=hypothetical protein;braker_id=g3142.t1.CDS4
QXden1.PacBioOnly_0	AUGUSTUS	CDS	472011	472172	0.96	-	0	ID=CDS170;Parent=mRNA170;Product=hypothetical protein;braker_id=g3142.t1.CDS5
QXden1.PacBioOnly_0	AUGUSTUS	gene	472666	475654	0.49	+	.	ID=gene165;locus_tag=HTE15_0166;braker_id=g3143
QXden1.PacBioOnly_0	AUGUSTUS	mRNA	472666	475654	0.49	+	.	ID=mRNA171;Parent=gene165;Product=hypothetical protein;braker_id=g3143.t1
QXden1.PacBioOnly_0	AUGUSTUS	CDS	472666	472675	0.56	+	0	ID=CDS171;Parent=mRNA171;Product=hypothetical protein;braker_id=g3143.t1.CDS1
QXden1.PacBioOnly_0	AUGUSTUS	CDS	472843	472885	0.95	+	2	ID=CDS171;Parent=mRNA171;Product=hypothetical protein;braker_id=g3143.t1.CDS2
QXden1.PacBioOnly_0	AUGUSTUS	CDS	473008	473010	0.92	+	1	ID=CDS171;Parent=mRNA171;Product=hypothetical protein;braker_id=g3143.t1.CDS3
QXden1.PacBioOnly_0	AUGUSTUS	CDS	473107	473144	0.96	+	1	ID=CDS171;Parent=mRNA171;Product=hypothetical protein;braker_id=g3143.t1.CDS4
QXden1.PacBioOnly_0	AUGUSTUS	CDS	473255	473478	0.99	+	2	ID=CDS171;Parent=mRNA171;Product=hypothetical protein;braker_id=g3143.t1.CDS5
QXden1.PacBioOnly_0	AUGUSTUS	CDS	473553	473824	1	+	0	ID=CDS171;Parent=mRNA171;Product=hypothetical protein;braker_id=g3143.t1.CDS6
QXden1.PacBioOnly_0	AUGUSTUS	CDS	473909	475223	1	+	1	ID=CDS171;Parent=mRNA171;Product=hypothetical protein;braker_id=g3143.t1.CDS7
QXden1.PacBioOnly_0	AUGUSTUS	CDS	475342	475460	0.91	+	0	ID=CDS171;Parent=mRNA171;Product=hypothetical protein;braker_id=g3143.t1.CDS8
QXden1.PacBioOnly_0	AUGUSTUS	CDS	475534	475554	0.91	+	1	ID=CDS171;Parent=mRNA171;Product=hypothetical protein;braker_id=g3143.t1.CDS9
QXden1.PacBioOnly_0	AUGUSTUS	CDS	475618	475654	0.91	+	1	ID=CDS171;Parent=mRNA171;Product=hypothetical protein;braker_id=g3143.t1.CDS10
QXden1.PacBioOnly_0	AUGUSTUS	gene	477368	478802	0.91	-	.	ID=gene166;locus_tag=HTE15_0167;braker_id=g3144
QXden1.PacBioOnly_0	AUGUSTUS	mRNA	477368	478802	0.91	-	.	ID=mRNA172;Parent=gene166;Product=hypothetical protein FOXG_11778;braker_id=g3144.t1
QXden1.PacBioOnly_0	AUGUSTUS	CDS	477368	478057	0.98	-	0	ID=CDS172;Parent=mRNA172;Product=hypothetical protein FOXG_11778;braker_id=g3144.t1.CDS1
QXden1.PacBioOnly_0	AUGUSTUS	CDS	478170	478393	0.98	-	2	ID=CDS172;Parent=mRNA172;Product=hypothetical protein FOXG_11778;braker_id=g3144.t1.CDS2
QXden1.PacBioOnly_0	AUGUSTUS	CDS	478483	478556	0.95	-	1	ID=CDS172;Parent=mRNA172;Product=hypothetical protein FOXG_11778;braker_id=g3144.t1.CDS3
QXden1.PacBioOnly_0	AUGUSTUS	CDS	478642	478802	1	-	0	ID=CDS172;Parent=mRNA172;Product=hypothetical protein FOXG_11778;braker_id=g3144.t1.CDS4
QXden1.PacBioOnly_0	AUGUSTUS	gene	480040	482157	1	-	.	ID=gene167;locus_tag=HTE15_0168;braker_id=g3145
QXden1.PacBioOnly_0	AUGUSTUS	mRNA	480040	482157	1	-	.	ID=mRNA173;Parent=gene167;Product=oligosaccharyltransferase complex subunit alpha (ribophorin I);braker_id=g3145.t1
QXden1.PacBioOnly_0	AUGUSTUS	CDS	480040	480198	1	-	0	ID=CDS173;Parent=mRNA173;Product=oligosaccharyltransferase complex subunit alpha (ribophorin I);braker_id=g3145.t1.CDS1
QXden1.PacBioOnly_0	AUGUSTUS	CDS	480291	480432	1	-	1	ID=CDS173;Parent=mRNA173;Product=oligosaccharyltransferase complex subunit alpha (ribophorin I);braker_id=g3145.t1.CDS2
QXden1.PacBioOnly_0	AUGUSTUS	CDS	480523	480963	1	-	1	ID=CDS173;Parent=mRNA173;Product=oligosaccharyltransferase complex subunit alpha (ribophorin I);braker_id=g3145.t1.CDS3
QXden1.PacBioOnly_0	AUGUSTUS	CDS	481053	481117	1	-	0	ID=CDS173;Parent=mRNA173;Product=oligosaccharyltransferase complex subunit alpha (ribophorin I);braker_id=g3145.t1.CDS4
QXden1.PacBioOnly_0	AUGUSTUS	CDS	481195	481405	1	-	1	ID=CDS173;Parent=mRNA173;Product=oligosaccharyltransferase complex subunit alpha (ribophorin I);braker_id=g3145.t1.CDS5
QXden1.PacBioOnly_0	AUGUSTUS	CDS	481518	481718	1	-	1	ID=CDS173;Parent=mRNA173;Product=oligosaccharyltransferase complex subunit alpha (ribophorin I);braker_id=g3145.t1.CDS6
QXden1.PacBioOnly_0	AUGUSTUS	CDS	481844	482157	1	-	0	ID=CDS173;Parent=mRNA173;Product=oligosaccharyltransferase complex subunit alpha (ribophorin I);braker_id=g3145.t1.CDS7
QXden1.PacBioOnly_0	AUGUSTUS	gene	482404	484513	0.34	+	.	ID=gene168;locus_tag=HTE15_0169;braker_id=g3146
QXden1.PacBioOnly_0	AUGUSTUS	mRNA	482404	484513	0.34	+	.	ID=mRNA174;Parent=gene168;Product=50S small subunit ribosomal protein L22;braker_id=g3146.t1
QXden1.PacBioOnly_0	AUGUSTUS	CDS	482404	482811	1	+	0	ID=CDS174;Parent=mRNA174;Product=50S small subunit ribosomal protein L22;braker_id=g3146.t1.CDS1
QXden1.PacBioOnly_0	AUGUSTUS	CDS	482965	483169	1	+	0	ID=CDS174;Parent=mRNA174;Product=50S small subunit ribosomal protein L22;braker_id=g3146.t1.CDS2
QXden1.PacBioOnly_0	AUGUSTUS	CDS	483253	483323	1	+	2	ID=CDS174;Parent=mRNA174;Product=50S small subunit ribosomal protein L22;braker_id=g3146.t1.CDS3
QXden1.PacBioOnly_0	AUGUSTUS	CDS	483411	483473	0.99	+	0	ID=CDS174;Parent=mRNA174;Product=50S small subunit ribosomal protein L22;braker_id=g3146.t1.CDS4
QXden1.PacBioOnly_0	AUGUSTUS	CDS	483594	483685	0.72	+	0	ID=CDS174;Parent=mRNA174;Product=50S small subunit ribosomal protein L22;braker_id=g3146.t1.CDS5
QXden1.PacBioOnly_0	AUGUSTUS	CDS	483991	484120	0.56	+	1	ID=CDS174;Parent=mRNA174;Product=50S small subunit ribosomal protein L22;braker_id=g3146.t1.CDS6
QXden1.PacBioOnly_0	AUGUSTUS	CDS	484220	484288	0.46	+	0	ID=CDS174;Parent=mRNA174;Product=50S small subunit ribosomal protein L22;braker_id=g3146.t1.CDS7
QXden1.PacBioOnly_0	AUGUSTUS	CDS	484490	484513	0.6	+	0	ID=CDS174;Parent=mRNA174;Product=50S small subunit ribosomal protein L22;braker_id=g3146.t1.CDS8
QXden1.PacBioOnly_0	AUGUSTUS	gene	484890	490121	2	+	.	ID=gene169;locus_tag=HTE15_0170;braker_id=g3147
QXden1.PacBioOnly_0	AUGUSTUS	mRNA	484890	490121	1	+	.	ID=mRNA175;Parent=gene169;Product=hypothetical protein I302_08356;braker_id=g3147.t1
QXden1.PacBioOnly_0	AUGUSTUS	CDS	484890	486060	1	+	0	ID=CDS175;Parent=mRNA175;Product=hypothetical protein I302_08356;braker_id=g3147.t1.CDS1
QXden1.PacBioOnly_0	AUGUSTUS	CDS	486146	486409	1	+	2	ID=CDS175;Parent=mRNA175;Product=hypothetical protein I302_08356;braker_id=g3147.t1.CDS2
QXden1.PacBioOnly_0	AUGUSTUS	CDS	486507	487705	1	+	2	ID=CDS175;Parent=mRNA175;Product=hypothetical protein I302_08356;braker_id=g3147.t1.CDS3
QXden1.PacBioOnly_0	AUGUSTUS	CDS	487818	487963	1	+	0	ID=CDS175;Parent=mRNA175;Product=hypothetical protein I302_08356;braker_id=g3147.t1.CDS4
QXden1.PacBioOnly_0	AUGUSTUS	CDS	488077	488162	1	+	1	ID=CDS175;Parent=mRNA175;Product=hypothetical protein I302_08356;braker_id=g3147.t1.CDS5
QXden1.PacBioOnly_0	AUGUSTUS	CDS	488283	488444	1	+	2	ID=CDS175;Parent=mRNA175;Product=hypothetical protein I302_08356;braker_id=g3147.t1.CDS6
QXden1.PacBioOnly_0	AUGUSTUS	CDS	488529	488628	1	+	2	ID=CDS175;Parent=mRNA175;Product=hypothetical protein I302_08356;braker_id=g3147.t1.CDS7
QXden1.PacBioOnly_0	AUGUSTUS	CDS	488694	488798	1	+	1	ID=CDS175;Parent=mRNA175;Product=hypothetical protein I302_08356;braker_id=g3147.t1.CDS8
QXden1.PacBioOnly_0	AUGUSTUS	CDS	488889	488975	1	+	1	ID=CDS175;Parent=mRNA175;Product=hypothetical protein I302_08356;braker_id=g3147.t1.CDS9
QXden1.PacBioOnly_0	AUGUSTUS	CDS	489062	489168	1	+	1	ID=CDS175;Parent=mRNA175;Product=hypothetical protein I302_08356;braker_id=g3147.t1.CDS10
QXden1.PacBioOnly_0	AUGUSTUS	CDS	489261	489312	1	+	2	ID=CDS175;Parent=mRNA175;Product=hypothetical protein I302_08356;braker_id=g3147.t1.CDS11
QXden1.PacBioOnly_0	AUGUSTUS	CDS	489399	489593	1	+	1	ID=CDS175;Parent=mRNA175;Product=hypothetical protein I302_08356;braker_id=g3147.t1.CDS12
QXden1.PacBioOnly_0	AUGUSTUS	CDS	489670	489712	1	+	1	ID=CDS175;Parent=mRNA175;Product=hypothetical protein I302_08356;braker_id=g3147.t1.CDS13
QXden1.PacBioOnly_0	AUGUSTUS	CDS	489796	489940	1	+	0	ID=CDS175;Parent=mRNA175;Product=hypothetical protein I302_08356;braker_id=g3147.t1.CDS14
QXden1.PacBioOnly_0	AUGUSTUS	CDS	490075	490121	1	+	2	ID=CDS175;Parent=mRNA175;Product=hypothetical protein I302_08356;braker_id=g3147.t1.CDS15
QXden1.PacBioOnly_0	AUGUSTUS	mRNA	484890	490121	1	+	.	ID=mRNA176;Parent=gene169;Product=hypothetical protein I302_08356;Note=alternative spliced;braker_id=g3147.t2
QXden1.PacBioOnly_0	AUGUSTUS	CDS	484890	486060	1	+	0	ID=CDS176;Parent=mRNA176;Product=hypothetical protein I302_08356;Note=alternative spliced;braker_id=g3147.t2.CDS1
QXden1.PacBioOnly_0	AUGUSTUS	CDS	486146	486409	1	+	2	ID=CDS176;Parent=mRNA176;Product=hypothetical protein I302_08356;Note=alternative spliced;braker_id=g3147.t2.CDS2
QXden1.PacBioOnly_0	AUGUSTUS	CDS	486579	487705	1	+	2	ID=CDS176;Parent=mRNA176;Product=hypothetical protein I302_08356;Note=alternative spliced;braker_id=g3147.t2.CDS3
QXden1.PacBioOnly_0	AUGUSTUS	CDS	487818	487963	1	+	0	ID=CDS176;Parent=mRNA176;Product=hypothetical protein I302_08356;Note=alternative spliced;braker_id=g3147.t2.CDS4
QXden1.PacBioOnly_0	AUGUSTUS	CDS	488077	488162	1	+	1	ID=CDS176;Parent=mRNA176;Product=hypothetical protein I302_08356;Note=alternative spliced;braker_id=g3147.t2.CDS5
QXden1.PacBioOnly_0	AUGUSTUS	CDS	488283	488444	1	+	2	ID=CDS176;Parent=mRNA176;Product=hypothetical protein I302_08356;Note=alternative spliced;braker_id=g3147.t2.CDS6
QXden1.PacBioOnly_0	AUGUSTUS	CDS	488529	488628	1	+	2	ID=CDS176;Parent=mRNA176;Product=hypothetical protein I302_08356;Note=alternative spliced;braker_id=g3147.t2.CDS7
QXden1.PacBioOnly_0	AUGUSTUS	CDS	488694	488798	1	+	1	ID=CDS176;Parent=mRNA176;Product=hypothetical protein I302_08356;Note=alternative spliced;braker_id=g3147.t2.CDS8
QXden1.PacBioOnly_0	AUGUSTUS	CDS	488889	488975	1	+	1	ID=CDS176;Parent=mRNA176;Product=hypothetical protein I302_08356;Note=alternative spliced;braker_id=g3147.t2.CDS9
QXden1.PacBioOnly_0	AUGUSTUS	CDS	489062	489168	1	+	1	ID=CDS176;Parent=mRNA176;Product=hypothetical protein I302_08356;Note=alternative spliced;braker_id=g3147.t2.CDS10
QXden1.PacBioOnly_0	AUGUSTUS	CDS	489261	489312	1	+	2	ID=CDS176;Parent=mRNA176;Product=hypothetical protein I302_08356;Note=alternative spliced;braker_id=g3147.t2.CDS11
QXden1.PacBioOnly_0	AUGUSTUS	CDS	489399	489593	1	+	1	ID=CDS176;Parent=mRNA176;Product=hypothetical protein I302_08356;Note=alternative spliced;braker_id=g3147.t2.CDS12
QXden1.PacBioOnly_0	AUGUSTUS	CDS	489670	489712	1	+	1	ID=CDS176;Parent=mRNA176;Product=hypothetical protein I302_08356;Note=alternative spliced;braker_id=g3147.t2.CDS13
QXden1.PacBioOnly_0	AUGUSTUS	CDS	489796	489940	1	+	0	ID=CDS176;Parent=mRNA176;Product=hypothetical protein I302_08356;Note=alternative spliced;braker_id=g3147.t2.CDS14
QXden1.PacBioOnly_0	AUGUSTUS	CDS	490075	490121	1	+	2	ID=CDS176;Parent=mRNA176;Product=hypothetical protein I302_08356;Note=alternative spliced;braker_id=g3147.t2.CDS15
QXden1.PacBioOnly_0	AUGUSTUS	gene	490699	491181	0.78	-	.	ID=gene170;locus_tag=HTE15_0171;braker_id=g3148
QXden1.PacBioOnly_0	AUGUSTUS	mRNA	490699	491181	0.78	-	.	ID=mRNA177;Parent=gene170;Product=hypothetical protein;braker_id=g3148.t1
QXden1.PacBioOnly_0	AUGUSTUS	CDS	490699	491181	0.78	-	0	ID=CDS177;Parent=mRNA177;Product=hypothetical protein;braker_id=g3148.t1.CDS1
QXden1.PacBioOnly_0	AUGUSTUS	gene	491575	493792	0.79	-	.	ID=gene171;locus_tag=HTE15_0172;braker_id=g3149
QXden1.PacBioOnly_0	AUGUSTUS	mRNA	491575	493792	0.79	-	.	ID=mRNA178;Parent=gene171;Product=hypothetical protein PHACADRAFT_208365;braker_id=g3149.t1
QXden1.PacBioOnly_0	AUGUSTUS	CDS	491575	492175	0.94	-	1	ID=CDS178;Parent=mRNA178;Product=hypothetical protein PHACADRAFT_208365;braker_id=g3149.t1.CDS1
QXden1.PacBioOnly_0	AUGUSTUS	CDS	492262	492430	0.99	-	2	ID=CDS178;Parent=mRNA178;Product=hypothetical protein PHACADRAFT_208365;braker_id=g3149.t1.CDS2
QXden1.PacBioOnly_0	AUGUSTUS	CDS	492508	492566	1	-	1	ID=CDS178;Parent=mRNA178;Product=hypothetical protein PHACADRAFT_208365;braker_id=g3149.t1.CDS3
QXden1.PacBioOnly_0	AUGUSTUS	CDS	492643	492707	1	-	0	ID=CDS178;Parent=mRNA178;Product=hypothetical protein PHACADRAFT_208365;braker_id=g3149.t1.CDS4
QXden1.PacBioOnly_0	AUGUSTUS	CDS	492857	492910	1	-	0	ID=CDS178;Parent=mRNA178;Product=hypothetical protein PHACADRAFT_208365;braker_id=g3149.t1.CDS5
QXden1.PacBioOnly_0	AUGUSTUS	CDS	492980	493154	1	-	1	ID=CDS178;Parent=mRNA178;Product=hypothetical protein PHACADRAFT_208365;braker_id=g3149.t1.CDS6
QXden1.PacBioOnly_0	AUGUSTUS	CDS	493248	493291	1	-	0	ID=CDS178;Parent=mRNA178;Product=hypothetical protein PHACADRAFT_208365;braker_id=g3149.t1.CDS7
QXden1.PacBioOnly_0	AUGUSTUS	CDS	493586	493792	0.84	-	0	ID=CDS178;Parent=mRNA178;Product=hypothetical protein PHACADRAFT_208365;braker_id=g3149.t1.CDS8
QXden1.PacBioOnly_0	AUGUSTUS	gene	493998	494537	1	-	.	ID=gene172;locus_tag=HTE15_0173;braker_id=g3150
QXden1.PacBioOnly_0	AUGUSTUS	mRNA	493998	494537	1	-	.	ID=mRNA179;Parent=gene172;Product=hypothetical protein;braker_id=g3150.t1
QXden1.PacBioOnly_0	AUGUSTUS	CDS	493998	494022	1	-	1	ID=CDS179;Parent=mRNA179;Product=hypothetical protein;braker_id=g3150.t1.CDS1
QXden1.PacBioOnly_0	AUGUSTUS	CDS	494240	494414	1	-	2	ID=CDS179;Parent=mRNA179;Product=hypothetical protein;braker_id=g3150.t1.CDS2
QXden1.PacBioOnly_0	AUGUSTUS	CDS	494492	494537	1	-	0	ID=CDS179;Parent=mRNA179;Product=hypothetical protein;braker_id=g3150.t1.CDS3
QXden1.PacBioOnly_0	AUGUSTUS	gene	495781	497070	0.69	+	.	ID=gene173;locus_tag=HTE15_0174;braker_id=g3151
QXden1.PacBioOnly_0	AUGUSTUS	mRNA	495781	497070	0.69	+	.	ID=mRNA180;Parent=gene173;Product=hypothetical protein;braker_id=g3151.t1
QXden1.PacBioOnly_0	AUGUSTUS	CDS	495781	496026	0.8	+	0	ID=CDS180;Parent=mRNA180;Product=hypothetical protein;braker_id=g3151.t1.CDS1
QXden1.PacBioOnly_0	AUGUSTUS	CDS	496208	496222	0.69	+	0	ID=CDS180;Parent=mRNA180;Product=hypothetical protein;braker_id=g3151.t1.CDS2
QXden1.PacBioOnly_0	AUGUSTUS	CDS	496288	496360	1	+	0	ID=CDS180;Parent=mRNA180;Product=hypothetical protein;braker_id=g3151.t1.CDS3
QXden1.PacBioOnly_0	AUGUSTUS	CDS	496447	496731	1	+	2	ID=CDS180;Parent=mRNA180;Product=hypothetical protein;braker_id=g3151.t1.CDS4
QXden1.PacBioOnly_0	AUGUSTUS	CDS	496832	497070	1	+	2	ID=CDS180;Parent=mRNA180;Product=hypothetical protein;braker_id=g3151.t1.CDS5
QXden1.PacBioOnly_0	AUGUSTUS	gene	497540	498672	0.98	-	.	ID=gene174;locus_tag=HTE15_0175;braker_id=g3152
QXden1.PacBioOnly_0	AUGUSTUS	mRNA	497540	498672	0.98	-	.	ID=mRNA181;Parent=gene174;Product=zinc finger HIT domain-containing protein 3;braker_id=g3152.t1
QXden1.PacBioOnly_0	AUGUSTUS	CDS	497540	497657	0.98	-	1	ID=CDS181;Parent=mRNA181;Product=zinc finger HIT domain-containing protein 3;braker_id=g3152.t1.CDS1
QXden1.PacBioOnly_0	AUGUSTUS	CDS	497755	497905	1	-	2	ID=CDS181;Parent=mRNA181;Product=zinc finger HIT domain-containing protein 3;braker_id=g3152.t1.CDS2
QXden1.PacBioOnly_0	AUGUSTUS	CDS	497998	498282	1	-	2	ID=CDS181;Parent=mRNA181;Product=zinc finger HIT domain-containing protein 3;braker_id=g3152.t1.CDS3
QXden1.PacBioOnly_0	AUGUSTUS	CDS	498415	498446	1	-	1	ID=CDS181;Parent=mRNA181;Product=zinc finger HIT domain-containing protein 3;braker_id=g3152.t1.CDS4
QXden1.PacBioOnly_0	AUGUSTUS	CDS	498590	498672	1	-	0	ID=CDS181;Parent=mRNA181;Product=zinc finger HIT domain-containing protein 3;braker_id=g3152.t1.CDS5
QXden1.PacBioOnly_0	AUGUSTUS	gene	499131	502276	0.96	-	.	ID=gene175;locus_tag=HTE15_0176;braker_id=g3153
QXden1.PacBioOnly_0	AUGUSTUS	mRNA	499131	502276	0.96	-	.	ID=mRNA182;Parent=gene175;Product=P-loop containing nucleoside triphosphate hydrolase protein;braker_id=g3153.t1
QXden1.PacBioOnly_0	AUGUSTUS	CDS	499131	499193	1	-	0	ID=CDS182;Parent=mRNA182;Product=P-loop containing nucleoside triphosphate hydrolase protein;braker_id=g3153.t1.CDS1
QXden1.PacBioOnly_0	AUGUSTUS	CDS	499282	499356	1	-	0	ID=CDS182;Parent=mRNA182;Product=P-loop containing nucleoside triphosphate hydrolase protein;braker_id=g3153.t1.CDS2
QXden1.PacBioOnly_0	AUGUSTUS	CDS	499447	499709	1	-	2	ID=CDS182;Parent=mRNA182;Product=P-loop containing nucleoside triphosphate hydrolase protein;braker_id=g3153.t1.CDS3
QXden1.PacBioOnly_0	AUGUSTUS	CDS	499810	500244	0.97	-	2	ID=CDS182;Parent=mRNA182;Product=P-loop containing nucleoside triphosphate hydrolase protein;braker_id=g3153.t1.CDS4
QXden1.PacBioOnly_0	AUGUSTUS	CDS	500328	500926	1	-	1	ID=CDS182;Parent=mRNA182;Product=P-loop containing nucleoside triphosphate hydrolase protein;braker_id=g3153.t1.CDS5
QXden1.PacBioOnly_0	AUGUSTUS	CDS	501032	501203	0.99	-	2	ID=CDS182;Parent=mRNA182;Product=P-loop containing nucleoside triphosphate hydrolase protein;braker_id=g3153.t1.CDS6
QXden1.PacBioOnly_0	AUGUSTUS	CDS	501318	501732	1	-	0	ID=CDS182;Parent=mRNA182;Product=P-loop containing nucleoside triphosphate hydrolase protein;braker_id=g3153.t1.CDS7
QXden1.PacBioOnly_0	AUGUSTUS	CDS	501824	502089	1	-	2	ID=CDS182;Parent=mRNA182;Product=P-loop containing nucleoside triphosphate hydrolase protein;braker_id=g3153.t1.CDS8
QXden1.PacBioOnly_0	AUGUSTUS	CDS	502246	502276	1	-	0	ID=CDS182;Parent=mRNA182;Product=P-loop containing nucleoside triphosphate hydrolase protein;braker_id=g3153.t1.CDS9
QXden1.PacBioOnly_0	AUGUSTUS	gene	502890	503836	1	-	.	ID=gene176;locus_tag=HTE15_0177;braker_id=g3154
QXden1.PacBioOnly_0	AUGUSTUS	mRNA	502890	503836	1	-	.	ID=mRNA183;Parent=gene176;Product=F-type H+-transporting ATPase subunit J;braker_id=g3154.t1
QXden1.PacBioOnly_0	AUGUSTUS	CDS	502890	502936	1	-	2	ID=CDS183;Parent=mRNA183;Product=F-type H+-transporting ATPase subunit J;braker_id=g3154.t1.CDS1
QXden1.PacBioOnly_0	AUGUSTUS	CDS	503162	503177	1	-	0	ID=CDS183;Parent=mRNA183;Product=F-type H+-transporting ATPase subunit J;braker_id=g3154.t1.CDS2
QXden1.PacBioOnly_0	AUGUSTUS	CDS	503315	503334	1	-	2	ID=CDS183;Parent=mRNA183;Product=F-type H+-transporting ATPase subunit J;braker_id=g3154.t1.CDS3
QXden1.PacBioOnly_0	AUGUSTUS	CDS	503456	503540	1	-	0	ID=CDS183;Parent=mRNA183;Product=F-type H+-transporting ATPase subunit J;braker_id=g3154.t1.CDS4
QXden1.PacBioOnly_0	AUGUSTUS	CDS	503774	503836	1	-	0	ID=CDS183;Parent=mRNA183;Product=F-type H+-transporting ATPase subunit J;braker_id=g3154.t1.CDS5
QXden1.PacBioOnly_0	AUGUSTUS	gene	504267	509714	0.99	+	.	ID=gene177;locus_tag=HTE15_0178;braker_id=g3155
QXden1.PacBioOnly_0	AUGUSTUS	mRNA	504267	509714	0.99	+	.	ID=mRNA184;Parent=gene177;Product=niemann-Pick C1 protein;braker_id=g3155.t1
QXden1.PacBioOnly_0	AUGUSTUS	CDS	504267	504398	1	+	0	ID=CDS184;Parent=mRNA184;Product=niemann-Pick C1 protein;braker_id=g3155.t1.CDS1
QXden1.PacBioOnly_0	AUGUSTUS	CDS	504530	504654	1	+	0	ID=CDS184;Parent=mRNA184;Product=niemann-Pick C1 protein;braker_id=g3155.t1.CDS2
QXden1.PacBioOnly_0	AUGUSTUS	CDS	504757	505706	0.99	+	1	ID=CDS184;Parent=mRNA184;Product=niemann-Pick C1 protein;braker_id=g3155.t1.CDS3
QXden1.PacBioOnly_0	AUGUSTUS	CDS	505799	506953	1	+	2	ID=CDS184;Parent=mRNA184;Product=niemann-Pick C1 protein;braker_id=g3155.t1.CDS4
QXden1.PacBioOnly_0	AUGUSTUS	CDS	507029	507465	1	+	2	ID=CDS184;Parent=mRNA184;Product=niemann-Pick C1 protein;braker_id=g3155.t1.CDS5
QXden1.PacBioOnly_0	AUGUSTUS	CDS	507563	507857	1	+	0	ID=CDS184;Parent=mRNA184;Product=niemann-Pick C1 protein;braker_id=g3155.t1.CDS6
QXden1.PacBioOnly_0	AUGUSTUS	CDS	507949	508640	1	+	2	ID=CDS184;Parent=mRNA184;Product=niemann-Pick C1 protein;braker_id=g3155.t1.CDS7
QXden1.PacBioOnly_0	AUGUSTUS	CDS	508729	508904	1	+	0	ID=CDS184;Parent=mRNA184;Product=niemann-Pick C1 protein;braker_id=g3155.t1.CDS8
QXden1.PacBioOnly_0	AUGUSTUS	CDS	508998	509172	1	+	1	ID=CDS184;Parent=mRNA184;Product=niemann-Pick C1 protein;braker_id=g3155.t1.CDS9
QXden1.PacBioOnly_0	AUGUSTUS	CDS	509263	509475	1	+	0	ID=CDS184;Parent=mRNA184;Product=niemann-Pick C1 protein;braker_id=g3155.t1.CDS10
QXden1.PacBioOnly_0	AUGUSTUS	CDS	509563	509588	1	+	0	ID=CDS184;Parent=mRNA184;Product=niemann-Pick C1 protein;braker_id=g3155.t1.CDS11
QXden1.PacBioOnly_0	AUGUSTUS	CDS	509678	509714	1	+	1	ID=CDS184;Parent=mRNA184;Product=niemann-Pick C1 protein;braker_id=g3155.t1.CDS12
QXden1.PacBioOnly_0	AUGUSTUS	gene	511456	513735	0.76	-	.	ID=gene178;locus_tag=HTE15_0179;braker_id=g3156
QXden1.PacBioOnly_0	AUGUSTUS	mRNA	511456	513735	0.76	-	.	ID=mRNA185;Parent=gene178;Product=pH domain-like protein;braker_id=g3156.t1
QXden1.PacBioOnly_0	AUGUSTUS	CDS	511456	511683	1	-	0	ID=CDS185;Parent=mRNA185;Product=pH domain-like protein;braker_id=g3156.t1.CDS1
QXden1.PacBioOnly_0	AUGUSTUS	CDS	511763	511792	1	-	0	ID=CDS185;Parent=mRNA185;Product=pH domain-like protein;braker_id=g3156.t1.CDS2
QXden1.PacBioOnly_0	AUGUSTUS	CDS	511940	512073	1	-	2	ID=CDS185;Parent=mRNA185;Product=pH domain-like protein;braker_id=g3156.t1.CDS3
QXden1.PacBioOnly_0	AUGUSTUS	CDS	512278	512322	0.76	-	2	ID=CDS185;Parent=mRNA185;Product=pH domain-like protein;braker_id=g3156.t1.CDS4
QXden1.PacBioOnly_0	AUGUSTUS	CDS	512419	513004	1	-	0	ID=CDS185;Parent=mRNA185;Product=pH domain-like protein;braker_id=g3156.t1.CDS5
QXden1.PacBioOnly_0	AUGUSTUS	CDS	513346	513735	1	-	0	ID=CDS185;Parent=mRNA185;Product=pH domain-like protein;braker_id=g3156.t1.CDS6
QXden1.PacBioOnly_0	AUGUSTUS	gene	514602	516829	1	+	.	ID=gene179;locus_tag=HTE15_0180;braker_id=g3157
QXden1.PacBioOnly_0	AUGUSTUS	mRNA	514602	516829	1	+	.	ID=mRNA186;Parent=gene179;Product=predicted protein;braker_id=g3157.t1
QXden1.PacBioOnly_0	AUGUSTUS	CDS	514602	514629	1	+	0	ID=CDS186;Parent=mRNA186;Product=predicted protein;braker_id=g3157.t1.CDS1
QXden1.PacBioOnly_0	AUGUSTUS	CDS	514813	514928	1	+	2	ID=CDS186;Parent=mRNA186;Product=predicted protein;braker_id=g3157.t1.CDS2
QXden1.PacBioOnly_0	AUGUSTUS	CDS	515171	515246	1	+	0	ID=CDS186;Parent=mRNA186;Product=predicted protein;braker_id=g3157.t1.CDS3
QXden1.PacBioOnly_0	AUGUSTUS	CDS	515485	515636	1	+	2	ID=CDS186;Parent=mRNA186;Product=predicted protein;braker_id=g3157.t1.CDS4
QXden1.PacBioOnly_0	AUGUSTUS	CDS	515709	515911	1	+	0	ID=CDS186;Parent=mRNA186;Product=predicted protein;braker_id=g3157.t1.CDS5
QXden1.PacBioOnly_0	AUGUSTUS	CDS	515999	516385	1	+	1	ID=CDS186;Parent=mRNA186;Product=predicted protein;braker_id=g3157.t1.CDS6
QXden1.PacBioOnly_0	AUGUSTUS	CDS	516458	516734	1	+	1	ID=CDS186;Parent=mRNA186;Product=predicted protein;braker_id=g3157.t1.CDS7
QXden1.PacBioOnly_0	AUGUSTUS	CDS	516821	516829	1	+	0	ID=CDS186;Parent=mRNA186;Product=predicted protein;braker_id=g3157.t1.CDS8
QXden1.PacBioOnly_0	AUGUSTUS	gene	518171	518531	0.39	+	.	ID=gene180;locus_tag=HTE15_0181;braker_id=g3158
QXden1.PacBioOnly_0	AUGUSTUS	mRNA	518171	518531	0.39	+	.	ID=mRNA187;Parent=gene180;Product=hypothetical protein;braker_id=g3158.t1
QXden1.PacBioOnly_0	AUGUSTUS	CDS	518171	518290	0.39	+	0	ID=CDS187;Parent=mRNA187;Product=hypothetical protein;braker_id=g3158.t1.CDS1
QXden1.PacBioOnly_0	AUGUSTUS	CDS	518445	518531	0.98	+	0	ID=CDS187;Parent=mRNA187;Product=hypothetical protein;braker_id=g3158.t1.CDS2
QXden1.PacBioOnly_0	AUGUSTUS	gene	519065	523598	0.99	+	.	ID=gene181;locus_tag=HTE15_0182;braker_id=g3159
QXden1.PacBioOnly_0	AUGUSTUS	mRNA	519065	523598	0.99	+	.	ID=mRNA188;Parent=gene181;Product=hypothetical protein I303_02120;braker_id=g3159.t1
QXden1.PacBioOnly_0	AUGUSTUS	CDS	519065	519684	0.99	+	0	ID=CDS188;Parent=mRNA188;Product=hypothetical protein I303_02120;braker_id=g3159.t1.CDS1
QXden1.PacBioOnly_0	AUGUSTUS	CDS	519782	519928	1	+	1	ID=CDS188;Parent=mRNA188;Product=hypothetical protein I303_02120;braker_id=g3159.t1.CDS2
QXden1.PacBioOnly_0	AUGUSTUS	CDS	520010	520444	1	+	1	ID=CDS188;Parent=mRNA188;Product=hypothetical protein I303_02120;braker_id=g3159.t1.CDS3
QXden1.PacBioOnly_0	AUGUSTUS	CDS	520556	520712	1	+	1	ID=CDS188;Parent=mRNA188;Product=hypothetical protein I303_02120;braker_id=g3159.t1.CDS4
QXden1.PacBioOnly_0	AUGUSTUS	CDS	520807	520880	1	+	0	ID=CDS188;Parent=mRNA188;Product=hypothetical protein I303_02120;braker_id=g3159.t1.CDS5
QXden1.PacBioOnly_0	AUGUSTUS	CDS	520960	521469	1	+	1	ID=CDS188;Parent=mRNA188;Product=hypothetical protein I303_02120;braker_id=g3159.t1.CDS6
QXden1.PacBioOnly_0	AUGUSTUS	CDS	521551	521663	1	+	1	ID=CDS188;Parent=mRNA188;Product=hypothetical protein I303_02120;braker_id=g3159.t1.CDS7
QXden1.PacBioOnly_0	AUGUSTUS	CDS	521748	521792	1	+	2	ID=CDS188;Parent=mRNA188;Product=hypothetical protein I303_02120;braker_id=g3159.t1.CDS8
QXden1.PacBioOnly_0	AUGUSTUS	CDS	521871	521927	1	+	2	ID=CDS188;Parent=mRNA188;Product=hypothetical protein I303_02120;braker_id=g3159.t1.CDS9
QXden1.PacBioOnly_0	AUGUSTUS	CDS	522008	522106	1	+	2	ID=CDS188;Parent=mRNA188;Product=hypothetical protein I303_02120;braker_id=g3159.t1.CDS10
QXden1.PacBioOnly_0	AUGUSTUS	CDS	522191	522217	1	+	2	ID=CDS188;Parent=mRNA188;Product=hypothetical protein I303_02120;braker_id=g3159.t1.CDS11
QXden1.PacBioOnly_0	AUGUSTUS	CDS	522295	522427	1	+	2	ID=CDS188;Parent=mRNA188;Product=hypothetical protein I303_02120;braker_id=g3159.t1.CDS12
QXden1.PacBioOnly_0	AUGUSTUS	CDS	522507	522533	1	+	1	ID=CDS188;Parent=mRNA188;Product=hypothetical protein I303_02120;braker_id=g3159.t1.CDS13
QXden1.PacBioOnly_0	AUGUSTUS	CDS	522620	522726	1	+	1	ID=CDS188;Parent=mRNA188;Product=hypothetical protein I303_02120;braker_id=g3159.t1.CDS14
QXden1.PacBioOnly_0	AUGUSTUS	CDS	522805	522909	1	+	2	ID=CDS188;Parent=mRNA188;Product=hypothetical protein I303_02120;braker_id=g3159.t1.CDS15
QXden1.PacBioOnly_0	AUGUSTUS	CDS	522985	523082	1	+	2	ID=CDS188;Parent=mRNA188;Product=hypothetical protein I303_02120;braker_id=g3159.t1.CDS16
QXden1.PacBioOnly_0	AUGUSTUS	CDS	523165	523255	1	+	0	ID=CDS188;Parent=mRNA188;Product=hypothetical protein I303_02120;braker_id=g3159.t1.CDS17
QXden1.PacBioOnly_0	AUGUSTUS	CDS	523339	523598	1	+	2	ID=CDS188;Parent=mRNA188;Product=hypothetical protein I303_02120;braker_id=g3159.t1.CDS18
QXden1.PacBioOnly_0	AUGUSTUS	gene	524449	530347	0.89	-	.	ID=gene182;locus_tag=HTE15_0183;braker_id=g3160
QXden1.PacBioOnly_0	AUGUSTUS	mRNA	524449	530347	0.89	-	.	ID=mRNA189;Parent=gene182;Product=WD-repeat protein mip1;braker_id=g3160.t1
QXden1.PacBioOnly_0	AUGUSTUS	CDS	524449	524722	1	-	1	ID=CDS189;Parent=mRNA189;Product=WD-repeat protein mip1;braker_id=g3160.t1.CDS1
QXden1.PacBioOnly_0	AUGUSTUS	CDS	524810	524932	1	-	1	ID=CDS189;Parent=mRNA189;Product=WD-repeat protein mip1;braker_id=g3160.t1.CDS2
QXden1.PacBioOnly_0	AUGUSTUS	CDS	525012	525226	1	-	0	ID=CDS189;Parent=mRNA189;Product=WD-repeat protein mip1;braker_id=g3160.t1.CDS3
QXden1.PacBioOnly_0	AUGUSTUS	CDS	525310	525518	1	-	2	ID=CDS189;Parent=mRNA189;Product=WD-repeat protein mip1;braker_id=g3160.t1.CDS4
QXden1.PacBioOnly_0	AUGUSTUS	CDS	525613	525734	1	-	1	ID=CDS189;Parent=mRNA189;Product=WD-repeat protein mip1;braker_id=g3160.t1.CDS5
QXden1.PacBioOnly_0	AUGUSTUS	CDS	525829	525943	1	-	2	ID=CDS189;Parent=mRNA189;Product=WD-repeat protein mip1;braker_id=g3160.t1.CDS6
QXden1.PacBioOnly_0	AUGUSTUS	CDS	526036	526186	1	-	0	ID=CDS189;Parent=mRNA189;Product=WD-repeat protein mip1;braker_id=g3160.t1.CDS7
QXden1.PacBioOnly_0	AUGUSTUS	CDS	526279	526307	1	-	2	ID=CDS189;Parent=mRNA189;Product=WD-repeat protein mip1;braker_id=g3160.t1.CDS8
QXden1.PacBioOnly_0	AUGUSTUS	CDS	526407	529369	1	-	1	ID=CDS189;Parent=mRNA189;Product=WD-repeat protein mip1;braker_id=g3160.t1.CDS9
QXden1.PacBioOnly_0	AUGUSTUS	CDS	529454	529653	1	-	0	ID=CDS189;Parent=mRNA189;Product=WD-repeat protein mip1;braker_id=g3160.t1.CDS10
QXden1.PacBioOnly_0	AUGUSTUS	CDS	529728	529795	1	-	2	ID=CDS189;Parent=mRNA189;Product=WD-repeat protein mip1;braker_id=g3160.t1.CDS11
QXden1.PacBioOnly_0	AUGUSTUS	CDS	529911	530078	0.89	-	2	ID=CDS189;Parent=mRNA189;Product=WD-repeat protein mip1;braker_id=g3160.t1.CDS12
QXden1.PacBioOnly_0	AUGUSTUS	CDS	530203	530347	1	-	0	ID=CDS189;Parent=mRNA189;Product=WD-repeat protein mip1;braker_id=g3160.t1.CDS13
QXden1.PacBioOnly_0	AUGUSTUS	gene	530975	534929	0.65	+	.	ID=gene183;locus_tag=HTE15_0184;braker_id=g3161
QXden1.PacBioOnly_0	AUGUSTUS	mRNA	530975	534929	0.65	+	.	ID=mRNA190;Parent=gene183;Product=APC amino acid permease;braker_id=g3161.t1
QXden1.PacBioOnly_0	AUGUSTUS	CDS	530975	531114	1	+	0	ID=CDS190;Parent=mRNA190;Product=APC amino acid permease;braker_id=g3161.t1.CDS1
QXden1.PacBioOnly_0	AUGUSTUS	CDS	531498	531509	1	+	1	ID=CDS190;Parent=mRNA190;Product=APC amino acid permease;braker_id=g3161.t1.CDS2
QXden1.PacBioOnly_0	AUGUSTUS	CDS	531588	531621	1	+	1	ID=CDS190;Parent=mRNA190;Product=APC amino acid permease;braker_id=g3161.t1.CDS3
QXden1.PacBioOnly_0	AUGUSTUS	CDS	531743	531784	1	+	0	ID=CDS190;Parent=mRNA190;Product=APC amino acid permease;braker_id=g3161.t1.CDS4
QXden1.PacBioOnly_0	AUGUSTUS	CDS	531916	531981	1	+	0	ID=CDS190;Parent=mRNA190;Product=APC amino acid permease;braker_id=g3161.t1.CDS5
QXden1.PacBioOnly_0	AUGUSTUS	CDS	532066	532101	0.93	+	0	ID=CDS190;Parent=mRNA190;Product=APC amino acid permease;braker_id=g3161.t1.CDS6
QXden1.PacBioOnly_0	AUGUSTUS	CDS	532225	532269	0.93	+	0	ID=CDS190;Parent=mRNA190;Product=APC amino acid permease;braker_id=g3161.t1.CDS7
QXden1.PacBioOnly_0	AUGUSTUS	CDS	532357	532388	0.93	+	0	ID=CDS190;Parent=mRNA190;Product=APC amino acid permease;braker_id=g3161.t1.CDS8
QXden1.PacBioOnly_0	AUGUSTUS	CDS	532578	532801	0.93	+	1	ID=CDS190;Parent=mRNA190;Product=APC amino acid permease;braker_id=g3161.t1.CDS9
QXden1.PacBioOnly_0	AUGUSTUS	CDS	532906	532998	1	+	2	ID=CDS190;Parent=mRNA190;Product=APC amino acid permease;braker_id=g3161.t1.CDS10
QXden1.PacBioOnly_0	AUGUSTUS	CDS	533095	533276	1	+	2	ID=CDS190;Parent=mRNA190;Product=APC amino acid permease;braker_id=g3161.t1.CDS11
QXden1.PacBioOnly_0	AUGUSTUS	CDS	533367	533435	1	+	0	ID=CDS190;Parent=mRNA190;Product=APC amino acid permease;braker_id=g3161.t1.CDS12
QXden1.PacBioOnly_0	AUGUSTUS	CDS	533520	533641	1	+	0	ID=CDS190;Parent=mRNA190;Product=APC amino acid permease;braker_id=g3161.t1.CDS13
QXden1.PacBioOnly_0	AUGUSTUS	CDS	533729	533864	1	+	1	ID=CDS190;Parent=mRNA190;Product=APC amino acid permease;braker_id=g3161.t1.CDS14
QXden1.PacBioOnly_0	AUGUSTUS	CDS	533955	533974	1	+	0	ID=CDS190;Parent=mRNA190;Product=APC amino acid permease;braker_id=g3161.t1.CDS15
QXden1.PacBioOnly_0	AUGUSTUS	CDS	534112	534211	1	+	1	ID=CDS190;Parent=mRNA190;Product=APC amino acid permease;braker_id=g3161.t1.CDS16
QXden1.PacBioOnly_0	AUGUSTUS	CDS	534317	534394	1	+	0	ID=CDS190;Parent=mRNA190;Product=APC amino acid permease;braker_id=g3161.t1.CDS17
QXden1.PacBioOnly_0	AUGUSTUS	CDS	534495	534532	1	+	0	ID=CDS190;Parent=mRNA190;Product=APC amino acid permease;braker_id=g3161.t1.CDS18
QXden1.PacBioOnly_0	AUGUSTUS	CDS	534637	534710	0.76	+	1	ID=CDS190;Parent=mRNA190;Product=APC amino acid permease;braker_id=g3161.t1.CDS19
QXden1.PacBioOnly_0	AUGUSTUS	CDS	534808	534929	1	+	2	ID=CDS190;Parent=mRNA190;Product=APC amino acid permease;braker_id=g3161.t1.CDS20
QXden1.PacBioOnly_0	AUGUSTUS	gene	535974	538112	0.43	-	.	ID=gene184;locus_tag=HTE15_0185;braker_id=g3162
QXden1.PacBioOnly_0	AUGUSTUS	mRNA	535974	538112	0.43	-	.	ID=mRNA191;Parent=gene184;Product=hypothetical protein;braker_id=g3162.t1
QXden1.PacBioOnly_0	AUGUSTUS	CDS	535974	536604	0.86	-	1	ID=CDS191;Parent=mRNA191;Product=hypothetical protein;braker_id=g3162.t1.CDS1
QXden1.PacBioOnly_0	AUGUSTUS	CDS	536730	536898	0.99	-	2	ID=CDS191;Parent=mRNA191;Product=hypothetical protein;braker_id=g3162.t1.CDS2
QXden1.PacBioOnly_0	AUGUSTUS	CDS	536975	537033	0.75	-	1	ID=CDS191;Parent=mRNA191;Product=hypothetical protein;braker_id=g3162.t1.CDS3
QXden1.PacBioOnly_0	AUGUSTUS	CDS	537159	537223	0.75	-	0	ID=CDS191;Parent=mRNA191;Product=hypothetical protein;braker_id=g3162.t1.CDS4
QXden1.PacBioOnly_0	AUGUSTUS	CDS	537384	537437	1	-	0	ID=CDS191;Parent=mRNA191;Product=hypothetical protein;braker_id=g3162.t1.CDS5
QXden1.PacBioOnly_0	AUGUSTUS	CDS	537525	537699	0.92	-	1	ID=CDS191;Parent=mRNA191;Product=hypothetical protein;braker_id=g3162.t1.CDS6
QXden1.PacBioOnly_0	AUGUSTUS	CDS	537796	538112	0.66	-	0	ID=CDS191;Parent=mRNA191;Product=hypothetical protein;braker_id=g3162.t1.CDS7
QXden1.PacBioOnly_0	AUGUSTUS	gene	539332	544800	0.41	+	.	ID=gene185;locus_tag=HTE15_0186;braker_id=g3163
QXden1.PacBioOnly_0	AUGUSTUS	mRNA	539332	544800	0.41	+	.	ID=mRNA192;Parent=gene185;Product=GTPase activating protein;braker_id=g3163.t1
QXden1.PacBioOnly_0	AUGUSTUS	CDS	539332	539484	0.91	+	0	ID=CDS192;Parent=mRNA192;Product=GTPase activating protein;braker_id=g3163.t1.CDS1
QXden1.PacBioOnly_0	AUGUSTUS	CDS	539748	539912	1	+	0	ID=CDS192;Parent=mRNA192;Product=GTPase activating protein;braker_id=g3163.t1.CDS2
QXden1.PacBioOnly_0	AUGUSTUS	CDS	540001	540032	0.92	+	0	ID=CDS192;Parent=mRNA192;Product=GTPase activating protein;braker_id=g3163.t1.CDS3
QXden1.PacBioOnly_0	AUGUSTUS	CDS	540138	540180	0.55	+	1	ID=CDS192;Parent=mRNA192;Product=GTPase activating protein;braker_id=g3163.t1.CDS4
QXden1.PacBioOnly_0	AUGUSTUS	CDS	540286	540532	0.92	+	0	ID=CDS192;Parent=mRNA192;Product=GTPase activating protein;braker_id=g3163.t1.CDS5
QXden1.PacBioOnly_0	AUGUSTUS	CDS	540663	540683	1	+	2	ID=CDS192;Parent=mRNA192;Product=GTPase activating protein;braker_id=g3163.t1.CDS6
QXden1.PacBioOnly_0	AUGUSTUS	CDS	540762	540854	1	+	2	ID=CDS192;Parent=mRNA192;Product=GTPase activating protein;braker_id=g3163.t1.CDS7
QXden1.PacBioOnly_0	AUGUSTUS	CDS	540981	541176	1	+	2	ID=CDS192;Parent=mRNA192;Product=GTPase activating protein;braker_id=g3163.t1.CDS8
QXden1.PacBioOnly_0	AUGUSTUS	CDS	541270	541311	1	+	1	ID=CDS192;Parent=mRNA192;Product=GTPase activating protein;braker_id=g3163.t1.CDS9
QXden1.PacBioOnly_0	AUGUSTUS	CDS	541394	541406	1	+	1	ID=CDS192;Parent=mRNA192;Product=GTPase activating protein;braker_id=g3163.t1.CDS10
QXden1.PacBioOnly_0	AUGUSTUS	CDS	541496	541540	1	+	0	ID=CDS192;Parent=mRNA192;Product=GTPase activating protein;braker_id=g3163.t1.CDS11
QXden1.PacBioOnly_0	AUGUSTUS	CDS	541634	541647	1	+	0	ID=CDS192;Parent=mRNA192;Product=GTPase activating protein;braker_id=g3163.t1.CDS12
QXden1.PacBioOnly_0	AUGUSTUS	CDS	541751	541873	0.84	+	1	ID=CDS192;Parent=mRNA192;Product=GTPase activating protein;braker_id=g3163.t1.CDS13
QXden1.PacBioOnly_0	AUGUSTUS	CDS	541966	542072	1	+	1	ID=CDS192;Parent=mRNA192;Product=GTPase activating protein;braker_id=g3163.t1.CDS14
QXden1.PacBioOnly_0	AUGUSTUS	CDS	542182	542242	1	+	2	ID=CDS192;Parent=mRNA192;Product=GTPase activating protein;braker_id=g3163.t1.CDS15
QXden1.PacBioOnly_0	AUGUSTUS	CDS	542328	542385	1	+	1	ID=CDS192;Parent=mRNA192;Product=GTPase activating protein;braker_id=g3163.t1.CDS16
QXden1.PacBioOnly_0	AUGUSTUS	CDS	542479	542518	1	+	0	ID=CDS192;Parent=mRNA192;Product=GTPase activating protein;braker_id=g3163.t1.CDS17
QXden1.PacBioOnly_0	AUGUSTUS	CDS	542589	542883	0.96	+	2	ID=CDS192;Parent=mRNA192;Product=GTPase activating protein;braker_id=g3163.t1.CDS18
QXden1.PacBioOnly_0	AUGUSTUS	CDS	542976	543132	1	+	1	ID=CDS192;Parent=mRNA192;Product=GTPase activating protein;braker_id=g3163.t1.CDS19
QXden1.PacBioOnly_0	AUGUSTUS	CDS	543237	543311	1	+	0	ID=CDS192;Parent=mRNA192;Product=GTPase activating protein;braker_id=g3163.t1.CDS20
QXden1.PacBioOnly_0	AUGUSTUS	CDS	543399	543689	1	+	0	ID=CDS192;Parent=mRNA192;Product=GTPase activating protein;braker_id=g3163.t1.CDS21
QXden1.PacBioOnly_0	AUGUSTUS	CDS	543777	543815	1	+	0	ID=CDS192;Parent=mRNA192;Product=GTPase activating protein;braker_id=g3163.t1.CDS22
QXden1.PacBioOnly_0	AUGUSTUS	CDS	543897	544055	1	+	0	ID=CDS192;Parent=mRNA192;Product=GTPase activating protein;braker_id=g3163.t1.CDS23
QXden1.PacBioOnly_0	AUGUSTUS	CDS	544138	544176	1	+	0	ID=CDS192;Parent=mRNA192;Product=GTPase activating protein;braker_id=g3163.t1.CDS24
QXden1.PacBioOnly_0	AUGUSTUS	CDS	544271	544661	1	+	0	ID=CDS192;Parent=mRNA192;Product=GTPase activating protein;braker_id=g3163.t1.CDS25
QXden1.PacBioOnly_0	AUGUSTUS	CDS	544763	544800	1	+	2	ID=CDS192;Parent=mRNA192;Product=GTPase activating protein;braker_id=g3163.t1.CDS26
QXden1.PacBioOnly_0	AUGUSTUS	gene	545484	547299	0.38	-	.	ID=gene186;locus_tag=HTE15_0187;braker_id=g3164
QXden1.PacBioOnly_0	AUGUSTUS	mRNA	545484	547299	0.38	-	.	ID=mRNA193;Parent=gene186;Product=pyrroline-5-carboxylate reductase%2C putative;braker_id=g3164.t1
QXden1.PacBioOnly_0	AUGUSTUS	CDS	545484	545514	1	-	1	ID=CDS193;Parent=mRNA193;Product=pyrroline-5-carboxylate reductase%2C putative;braker_id=g3164.t1.CDS1
QXden1.PacBioOnly_0	AUGUSTUS	CDS	545651	545744	1	-	2	ID=CDS193;Parent=mRNA193;Product=pyrroline-5-carboxylate reductase%2C putative;braker_id=g3164.t1.CDS2
QXden1.PacBioOnly_0	AUGUSTUS	CDS	545879	546209	0.99	-	0	ID=CDS193;Parent=mRNA193;Product=pyrroline-5-carboxylate reductase%2C putative;braker_id=g3164.t1.CDS3
QXden1.PacBioOnly_0	AUGUSTUS	CDS	546353	546518	0.47	-	1	ID=CDS193;Parent=mRNA193;Product=pyrroline-5-carboxylate reductase%2C putative;braker_id=g3164.t1.CDS4
QXden1.PacBioOnly_0	AUGUSTUS	CDS	546663	546791	0.61	-	1	ID=CDS193;Parent=mRNA193;Product=pyrroline-5-carboxylate reductase%2C putative;braker_id=g3164.t1.CDS5
QXden1.PacBioOnly_0	AUGUSTUS	CDS	546964	547096	0.83	-	2	ID=CDS193;Parent=mRNA193;Product=pyrroline-5-carboxylate reductase%2C putative;braker_id=g3164.t1.CDS6
QXden1.PacBioOnly_0	AUGUSTUS	CDS	547239	547299	0.84	-	0	ID=CDS193;Parent=mRNA193;Product=pyrroline-5-carboxylate reductase%2C putative;braker_id=g3164.t1.CDS7
QXden1.PacBioOnly_0	AUGUSTUS	gene	547725	549794	0.98	-	.	ID=gene187;locus_tag=HTE15_0188;braker_id=g3165
QXden1.PacBioOnly_0	AUGUSTUS	mRNA	547725	549794	0.98	-	.	ID=mRNA194;Parent=gene187;Product=enolase;braker_id=g3165.t1
QXden1.PacBioOnly_0	AUGUSTUS	CDS	547725	548532	0.99	-	1	ID=CDS194;Parent=mRNA194;Product=enolase;braker_id=g3165.t1.CDS1
QXden1.PacBioOnly_0	AUGUSTUS	CDS	548655	548806	1	-	0	ID=CDS194;Parent=mRNA194;Product=enolase;braker_id=g3165.t1.CDS2
QXden1.PacBioOnly_0	AUGUSTUS	CDS	548903	548983	1	-	0	ID=CDS194;Parent=mRNA194;Product=enolase;braker_id=g3165.t1.CDS3
QXden1.PacBioOnly_0	AUGUSTUS	CDS	549076	549191	1	-	2	ID=CDS194;Parent=mRNA194;Product=enolase;braker_id=g3165.t1.CDS4
QXden1.PacBioOnly_0	AUGUSTUS	CDS	549332	549434	0.99	-	0	ID=CDS194;Parent=mRNA194;Product=enolase;braker_id=g3165.t1.CDS5
QXden1.PacBioOnly_0	AUGUSTUS	CDS	549551	549598	1	-	0	ID=CDS194;Parent=mRNA194;Product=enolase;braker_id=g3165.t1.CDS6
QXden1.PacBioOnly_0	AUGUSTUS	CDS	549765	549794	1	-	0	ID=CDS194;Parent=mRNA194;Product=enolase;braker_id=g3165.t1.CDS7
QXden1.PacBioOnly_0	AUGUSTUS	gene	551226	554168	0.56	+	.	ID=gene188;locus_tag=HTE15_0189;braker_id=g3166
QXden1.PacBioOnly_0	AUGUSTUS	mRNA	551226	554168	0.56	+	.	ID=mRNA195;Parent=gene188;Product=dihydroxy-acid dehydratase;braker_id=g3166.t1
QXden1.PacBioOnly_0	AUGUSTUS	CDS	551226	551320	0.77	+	0	ID=CDS195;Parent=mRNA195;Product=dihydroxy-acid dehydratase;braker_id=g3166.t1.CDS1
QXden1.PacBioOnly_0	AUGUSTUS	CDS	551511	551568	0.66	+	1	ID=CDS195;Parent=mRNA195;Product=dihydroxy-acid dehydratase;braker_id=g3166.t1.CDS2
QXden1.PacBioOnly_0	AUGUSTUS	CDS	551636	551659	0.56	+	0	ID=CDS195;Parent=mRNA195;Product=dihydroxy-acid dehydratase;braker_id=g3166.t1.CDS3
QXden1.PacBioOnly_0	AUGUSTUS	CDS	551735	551811	1	+	0	ID=CDS195;Parent=mRNA195;Product=dihydroxy-acid dehydratase;braker_id=g3166.t1.CDS4
QXden1.PacBioOnly_0	AUGUSTUS	CDS	551975	552125	1	+	1	ID=CDS195;Parent=mRNA195;Product=dihydroxy-acid dehydratase;braker_id=g3166.t1.CDS5
QXden1.PacBioOnly_0	AUGUSTUS	CDS	552286	552558	1	+	0	ID=CDS195;Parent=mRNA195;Product=dihydroxy-acid dehydratase;braker_id=g3166.t1.CDS6
QXden1.PacBioOnly_0	AUGUSTUS	CDS	552729	552776	1	+	0	ID=CDS195;Parent=mRNA195;Product=dihydroxy-acid dehydratase;braker_id=g3166.t1.CDS7
QXden1.PacBioOnly_0	AUGUSTUS	CDS	552958	554044	1	+	0	ID=CDS195;Parent=mRNA195;Product=dihydroxy-acid dehydratase;braker_id=g3166.t1.CDS8
QXden1.PacBioOnly_0	AUGUSTUS	CDS	554155	554168	1	+	2	ID=CDS195;Parent=mRNA195;Product=dihydroxy-acid dehydratase;braker_id=g3166.t1.CDS9
QXden1.PacBioOnly_0	AUGUSTUS	gene	554851	556947	1	+	.	ID=gene189;locus_tag=HTE15_0190;braker_id=g3167
QXden1.PacBioOnly_0	AUGUSTUS	mRNA	554851	556947	1	+	.	ID=mRNA196;Parent=gene189;Product=hypothetical protein;braker_id=g3167.t1
QXden1.PacBioOnly_0	AUGUSTUS	CDS	554851	556437	1	+	0	ID=CDS196;Parent=mRNA196;Product=hypothetical protein;braker_id=g3167.t1.CDS1
QXden1.PacBioOnly_0	AUGUSTUS	CDS	556567	556947	1	+	0	ID=CDS196;Parent=mRNA196;Product=hypothetical protein;braker_id=g3167.t1.CDS2
QXden1.PacBioOnly_0	AUGUSTUS	gene	557187	559270	1	-	.	ID=gene190;locus_tag=HTE15_0191;braker_id=g3168
QXden1.PacBioOnly_0	AUGUSTUS	mRNA	557187	559270	1	-	.	ID=mRNA197;Parent=gene190;Product=HCP-like protein;braker_id=g3168.t1
QXden1.PacBioOnly_0	AUGUSTUS	CDS	557187	557846	1	-	0	ID=CDS197;Parent=mRNA197;Product=HCP-like protein;braker_id=g3168.t1.CDS1
QXden1.PacBioOnly_0	AUGUSTUS	CDS	557952	558560	1	-	0	ID=CDS197;Parent=mRNA197;Product=HCP-like protein;braker_id=g3168.t1.CDS2
QXden1.PacBioOnly_0	AUGUSTUS	CDS	558659	559270	1	-	0	ID=CDS197;Parent=mRNA197;Product=HCP-like protein;braker_id=g3168.t1.CDS3
QXden1.PacBioOnly_0	AUGUSTUS	gene	559912	563357	0.78	-	.	ID=gene191;locus_tag=HTE15_0192;braker_id=g3169
QXden1.PacBioOnly_0	AUGUSTUS	mRNA	559912	563357	0.78	-	.	ID=mRNA198;Parent=gene191;Product=hypothetical protein I302_07979;braker_id=g3169.t1
QXden1.PacBioOnly_0	AUGUSTUS	CDS	559912	559936	1	-	1	ID=CDS198;Parent=mRNA198;Product=hypothetical protein I302_07979;braker_id=g3169.t1.CDS1
QXden1.PacBioOnly_0	AUGUSTUS	CDS	560015	560044	1	-	1	ID=CDS198;Parent=mRNA198;Product=hypothetical protein I302_07979;braker_id=g3169.t1.CDS2
QXden1.PacBioOnly_0	AUGUSTUS	CDS	560120	560177	1	-	2	ID=CDS198;Parent=mRNA198;Product=hypothetical protein I302_07979;braker_id=g3169.t1.CDS3
QXden1.PacBioOnly_0	AUGUSTUS	CDS	560252	560276	1	-	0	ID=CDS198;Parent=mRNA198;Product=hypothetical protein I302_07979;braker_id=g3169.t1.CDS4
QXden1.PacBioOnly_0	AUGUSTUS	CDS	560362	560458	1	-	1	ID=CDS198;Parent=mRNA198;Product=hypothetical protein I302_07979;braker_id=g3169.t1.CDS5
QXden1.PacBioOnly_0	AUGUSTUS	CDS	560545	560615	1	-	0	ID=CDS198;Parent=mRNA198;Product=hypothetical protein I302_07979;braker_id=g3169.t1.CDS6
QXden1.PacBioOnly_0	AUGUSTUS	CDS	560722	560747	1	-	2	ID=CDS198;Parent=mRNA198;Product=hypothetical protein I302_07979;braker_id=g3169.t1.CDS7
QXden1.PacBioOnly_0	AUGUSTUS	CDS	560838	560858	1	-	2	ID=CDS198;Parent=mRNA198;Product=hypothetical protein I302_07979;braker_id=g3169.t1.CDS8
QXden1.PacBioOnly_0	AUGUSTUS	CDS	560965	560987	1	-	1	ID=CDS198;Parent=mRNA198;Product=hypothetical protein I302_07979;braker_id=g3169.t1.CDS9
QXden1.PacBioOnly_0	AUGUSTUS	CDS	561107	561181	1	-	1	ID=CDS198;Parent=mRNA198;Product=hypothetical protein I302_07979;braker_id=g3169.t1.CDS10
QXden1.PacBioOnly_0	AUGUSTUS	CDS	561315	561493	0.9	-	0	ID=CDS198;Parent=mRNA198;Product=hypothetical protein I302_07979;braker_id=g3169.t1.CDS11
QXden1.PacBioOnly_0	AUGUSTUS	CDS	561616	561719	0.85	-	2	ID=CDS198;Parent=mRNA198;Product=hypothetical protein I302_07979;braker_id=g3169.t1.CDS12
QXden1.PacBioOnly_0	AUGUSTUS	CDS	561825	561913	1	-	1	ID=CDS198;Parent=mRNA198;Product=hypothetical protein I302_07979;braker_id=g3169.t1.CDS13
QXden1.PacBioOnly_0	AUGUSTUS	CDS	562008	562128	1	-	2	ID=CDS198;Parent=mRNA198;Product=hypothetical protein I302_07979;braker_id=g3169.t1.CDS14
QXden1.PacBioOnly_0	AUGUSTUS	CDS	562225	562364	1	-	1	ID=CDS198;Parent=mRNA198;Product=hypothetical protein I302_07979;braker_id=g3169.t1.CDS15
QXden1.PacBioOnly_0	AUGUSTUS	CDS	562457	562540	1	-	1	ID=CDS198;Parent=mRNA198;Product=hypothetical protein I302_07979;braker_id=g3169.t1.CDS16
QXden1.PacBioOnly_0	AUGUSTUS	CDS	562611	562927	0.96	-	0	ID=CDS198;Parent=mRNA198;Product=hypothetical protein I302_07979;braker_id=g3169.t1.CDS17
QXden1.PacBioOnly_0	AUGUSTUS	CDS	563049	563357	0.93	-	0	ID=CDS198;Parent=mRNA198;Product=hypothetical protein I302_07979;braker_id=g3169.t1.CDS18
QXden1.PacBioOnly_0	AUGUSTUS	gene	563692	565600	1	-	.	ID=gene192;locus_tag=HTE15_0193;braker_id=g3170
QXden1.PacBioOnly_0	AUGUSTUS	mRNA	563692	565600	1	-	.	ID=mRNA199;Parent=gene192;Product=60S ribosomal protein L7;braker_id=g3170.t1
QXden1.PacBioOnly_0	AUGUSTUS	CDS	563692	563737	1	-	1	ID=CDS199;Parent=mRNA199;Product=60S ribosomal protein L7;braker_id=g3170.t1.CDS1
QXden1.PacBioOnly_0	AUGUSTUS	CDS	563821	564234	1	-	1	ID=CDS199;Parent=mRNA199;Product=60S ribosomal protein L7;braker_id=g3170.t1.CDS2
QXden1.PacBioOnly_0	AUGUSTUS	CDS	564443	564609	1	-	0	ID=CDS199;Parent=mRNA199;Product=60S ribosomal protein L7;braker_id=g3170.t1.CDS3
QXden1.PacBioOnly_0	AUGUSTUS	CDS	565172	565264	1	-	0	ID=CDS199;Parent=mRNA199;Product=60S ribosomal protein L7;braker_id=g3170.t1.CDS4
QXden1.PacBioOnly_0	AUGUSTUS	CDS	565568	565600	1	-	0	ID=CDS199;Parent=mRNA199;Product=60S ribosomal protein L7;braker_id=g3170.t1.CDS5
QXden1.PacBioOnly_0	AUGUSTUS	gene	566009	567581	1	+	.	ID=gene193;locus_tag=HTE15_0194;braker_id=g3171
QXden1.PacBioOnly_0	AUGUSTUS	mRNA	566009	567581	1	+	.	ID=mRNA200;Parent=gene193;Product=L30e-like protein;braker_id=g3171.t1
QXden1.PacBioOnly_0	AUGUSTUS	CDS	566009	566011	1	+	0	ID=CDS200;Parent=mRNA200;Product=L30e-like protein;braker_id=g3171.t1.CDS1
QXden1.PacBioOnly_0	AUGUSTUS	CDS	566643	566685	1	+	0	ID=CDS200;Parent=mRNA200;Product=L30e-like protein;braker_id=g3171.t1.CDS2
QXden1.PacBioOnly_0	AUGUSTUS	CDS	566757	566926	1	+	2	ID=CDS200;Parent=mRNA200;Product=L30e-like protein;braker_id=g3171.t1.CDS3
QXden1.PacBioOnly_0	AUGUSTUS	CDS	566994	567581	1	+	0	ID=CDS200;Parent=mRNA200;Product=L30e-like protein;braker_id=g3171.t1.CDS4
QXden1.PacBioOnly_0	AUGUSTUS	gene	568241	569110	0.99	-	.	ID=gene194;locus_tag=HTE15_0195;braker_id=g3172
QXden1.PacBioOnly_0	AUGUSTUS	mRNA	568241	569110	0.99	-	.	ID=mRNA201;Parent=gene194;Product=Mitochondrial import inner membrane translocase subunit tim22;braker_id=g3172.t1
QXden1.PacBioOnly_0	AUGUSTUS	CDS	568241	568253	1	-	1	ID=CDS201;Parent=mRNA201;Product=Mitochondrial import inner membrane translocase subunit tim22;braker_id=g3172.t1.CDS1
QXden1.PacBioOnly_0	AUGUSTUS	CDS	568357	568520	1	-	0	ID=CDS201;Parent=mRNA201;Product=Mitochondrial import inner membrane translocase subunit tim22;braker_id=g3172.t1.CDS2
QXden1.PacBioOnly_0	AUGUSTUS	CDS	568628	568956	0.99	-	2	ID=CDS201;Parent=mRNA201;Product=Mitochondrial import inner membrane translocase subunit tim22;braker_id=g3172.t1.CDS3
QXden1.PacBioOnly_0	AUGUSTUS	CDS	569065	569110	1	-	0	ID=CDS201;Parent=mRNA201;Product=Mitochondrial import inner membrane translocase subunit tim22;braker_id=g3172.t1.CDS4
QXden1.PacBioOnly_0	AUGUSTUS	gene	569283	571900	0.44	+	.	ID=gene195;locus_tag=HTE15_0196;braker_id=g3173
QXden1.PacBioOnly_0	AUGUSTUS	mRNA	569283	571900	0.44	+	.	ID=mRNA202;Parent=gene195;Product=FolC bifunctional protein;braker_id=g3173.t1
QXden1.PacBioOnly_0	AUGUSTUS	CDS	569283	569309	1	+	0	ID=CDS202;Parent=mRNA202;Product=FolC bifunctional protein;braker_id=g3173.t1.CDS1
QXden1.PacBioOnly_0	AUGUSTUS	CDS	569406	569537	0.99	+	0	ID=CDS202;Parent=mRNA202;Product=FolC bifunctional protein;braker_id=g3173.t1.CDS2
QXden1.PacBioOnly_0	AUGUSTUS	CDS	569642	569789	0.95	+	0	ID=CDS202;Parent=mRNA202;Product=FolC bifunctional protein;braker_id=g3173.t1.CDS3
QXden1.PacBioOnly_0	AUGUSTUS	CDS	569894	570021	0.92	+	2	ID=CDS202;Parent=mRNA202;Product=FolC bifunctional protein;braker_id=g3173.t1.CDS4
QXden1.PacBioOnly_0	AUGUSTUS	CDS	570131	570214	1	+	0	ID=CDS202;Parent=mRNA202;Product=FolC bifunctional protein;braker_id=g3173.t1.CDS5
QXden1.PacBioOnly_0	AUGUSTUS	CDS	570317	570481	1	+	0	ID=CDS202;Parent=mRNA202;Product=FolC bifunctional protein;braker_id=g3173.t1.CDS6
QXden1.PacBioOnly_0	AUGUSTUS	CDS	570585	570662	1	+	0	ID=CDS202;Parent=mRNA202;Product=FolC bifunctional protein;braker_id=g3173.t1.CDS7
QXden1.PacBioOnly_0	AUGUSTUS	CDS	570783	570837	1	+	0	ID=CDS202;Parent=mRNA202;Product=FolC bifunctional protein;braker_id=g3173.t1.CDS8
QXden1.PacBioOnly_0	AUGUSTUS	CDS	570920	571393	1	+	2	ID=CDS202;Parent=mRNA202;Product=FolC bifunctional protein;braker_id=g3173.t1.CDS9
QXden1.PacBioOnly_0	AUGUSTUS	CDS	571468	571709	0.5	+	2	ID=CDS202;Parent=mRNA202;Product=FolC bifunctional protein;braker_id=g3173.t1.CDS10
QXden1.PacBioOnly_0	AUGUSTUS	CDS	571784	571900	0.49	+	0	ID=CDS202;Parent=mRNA202;Product=FolC bifunctional protein;braker_id=g3173.t1.CDS11
QXden1.PacBioOnly_0	AUGUSTUS	gene	572184	576614	0.84	+	.	ID=gene196;locus_tag=HTE15_0197;braker_id=g3174
QXden1.PacBioOnly_0	AUGUSTUS	mRNA	572184	576614	0.84	+	.	ID=mRNA203;Parent=gene196;Product=signal transducer;braker_id=g3174.t1
QXden1.PacBioOnly_0	AUGUSTUS	CDS	572184	575756	0.96	+	0	ID=CDS203;Parent=mRNA203;Product=signal transducer;braker_id=g3174.t1.CDS1
QXden1.PacBioOnly_0	AUGUSTUS	CDS	575838	576182	0.86	+	0	ID=CDS203;Parent=mRNA203;Product=signal transducer;braker_id=g3174.t1.CDS2
QXden1.PacBioOnly_0	AUGUSTUS	CDS	576264	576281	1	+	0	ID=CDS203;Parent=mRNA203;Product=signal transducer;braker_id=g3174.t1.CDS3
QXden1.PacBioOnly_0	AUGUSTUS	CDS	576361	576454	1	+	0	ID=CDS203;Parent=mRNA203;Product=signal transducer;braker_id=g3174.t1.CDS4
QXden1.PacBioOnly_0	AUGUSTUS	CDS	576559	576614	1	+	2	ID=CDS203;Parent=mRNA203;Product=signal transducer;braker_id=g3174.t1.CDS5
QXden1.PacBioOnly_0	AUGUSTUS	gene	577329	579848	0.98	+	.	ID=gene197;locus_tag=HTE15_0198;braker_id=g3175
QXden1.PacBioOnly_0	AUGUSTUS	mRNA	577329	579848	0.98	+	.	ID=mRNA204;Parent=gene197;Product=probable cardiolipin-specific deacylase%2C mitochondrial;braker_id=g3175.t1
QXden1.PacBioOnly_0	AUGUSTUS	CDS	577329	577555	1	+	0	ID=CDS204;Parent=mRNA204;Product=probable cardiolipin-specific deacylase%2C mitochondrial;braker_id=g3175.t1.CDS1
QXden1.PacBioOnly_0	AUGUSTUS	CDS	577638	577883	1	+	1	ID=CDS204;Parent=mRNA204;Product=probable cardiolipin-specific deacylase%2C mitochondrial;braker_id=g3175.t1.CDS2
QXden1.PacBioOnly_0	AUGUSTUS	CDS	577948	578000	1	+	1	ID=CDS204;Parent=mRNA204;Product=probable cardiolipin-specific deacylase%2C mitochondrial;braker_id=g3175.t1.CDS3
QXden1.PacBioOnly_0	AUGUSTUS	CDS	578076	578345	1	+	2	ID=CDS204;Parent=mRNA204;Product=probable cardiolipin-specific deacylase%2C mitochondrial;braker_id=g3175.t1.CDS4
QXden1.PacBioOnly_0	AUGUSTUS	CDS	578462	578729	1	+	2	ID=CDS204;Parent=mRNA204;Product=probable cardiolipin-specific deacylase%2C mitochondrial;braker_id=g3175.t1.CDS5
QXden1.PacBioOnly_0	AUGUSTUS	CDS	578816	578853	1	+	1	ID=CDS204;Parent=mRNA204;Product=probable cardiolipin-specific deacylase%2C mitochondrial;braker_id=g3175.t1.CDS6
QXden1.PacBioOnly_0	AUGUSTUS	CDS	578923	579010	1	+	2	ID=CDS204;Parent=mRNA204;Product=probable cardiolipin-specific deacylase%2C mitochondrial;braker_id=g3175.t1.CDS7
QXden1.PacBioOnly_0	AUGUSTUS	CDS	579111	579147	0.98	+	1	ID=CDS204;Parent=mRNA204;Product=probable cardiolipin-specific deacylase%2C mitochondrial;braker_id=g3175.t1.CDS8
QXden1.PacBioOnly_0	AUGUSTUS	CDS	579260	579342	1	+	0	ID=CDS204;Parent=mRNA204;Product=probable cardiolipin-specific deacylase%2C mitochondrial;braker_id=g3175.t1.CDS9
QXden1.PacBioOnly_0	AUGUSTUS	CDS	579431	579461	1	+	1	ID=CDS204;Parent=mRNA204;Product=probable cardiolipin-specific deacylase%2C mitochondrial;braker_id=g3175.t1.CDS10
QXden1.PacBioOnly_0	AUGUSTUS	CDS	579553	579643	1	+	0	ID=CDS204;Parent=mRNA204;Product=probable cardiolipin-specific deacylase%2C mitochondrial;braker_id=g3175.t1.CDS11
QXden1.PacBioOnly_0	AUGUSTUS	CDS	579739	579848	1	+	2	ID=CDS204;Parent=mRNA204;Product=probable cardiolipin-specific deacylase%2C mitochondrial;braker_id=g3175.t1.CDS12
QXden1.PacBioOnly_0	AUGUSTUS	gene	580690	586826	0.78	+	.	ID=gene198;locus_tag=HTE15_0199;braker_id=g3176
QXden1.PacBioOnly_0	AUGUSTUS	mRNA	580690	586826	0.78	+	.	ID=mRNA205;Parent=gene198;Product=putative Brefeldin A resistance protein;braker_id=g3176.t1
QXden1.PacBioOnly_0	AUGUSTUS	CDS	580690	580715	0.98	+	0	ID=CDS205;Parent=mRNA205;Product=putative Brefeldin A resistance protein;braker_id=g3176.t1.CDS1
QXden1.PacBioOnly_0	AUGUSTUS	CDS	580900	580921	0.81	+	1	ID=CDS205;Parent=mRNA205;Product=putative Brefeldin A resistance protein;braker_id=g3176.t1.CDS2
QXden1.PacBioOnly_0	AUGUSTUS	CDS	581065	581098	1	+	0	ID=CDS205;Parent=mRNA205;Product=putative Brefeldin A resistance protein;braker_id=g3176.t1.CDS3
QXden1.PacBioOnly_0	AUGUSTUS	CDS	581353	581393	1	+	2	ID=CDS205;Parent=mRNA205;Product=putative Brefeldin A resistance protein;braker_id=g3176.t1.CDS4
QXden1.PacBioOnly_0	AUGUSTUS	CDS	581491	581699	1	+	0	ID=CDS205;Parent=mRNA205;Product=putative Brefeldin A resistance protein;braker_id=g3176.t1.CDS5
QXden1.PacBioOnly_0	AUGUSTUS	CDS	581790	582023	0.99	+	1	ID=CDS205;Parent=mRNA205;Product=putative Brefeldin A resistance protein;braker_id=g3176.t1.CDS6
QXden1.PacBioOnly_0	AUGUSTUS	CDS	582130	582248	1	+	1	ID=CDS205;Parent=mRNA205;Product=putative Brefeldin A resistance protein;braker_id=g3176.t1.CDS7
QXden1.PacBioOnly_0	AUGUSTUS	CDS	582324	582531	1	+	2	ID=CDS205;Parent=mRNA205;Product=putative Brefeldin A resistance protein;braker_id=g3176.t1.CDS8
QXden1.PacBioOnly_0	AUGUSTUS	CDS	582604	583724	1	+	1	ID=CDS205;Parent=mRNA205;Product=putative Brefeldin A resistance protein;braker_id=g3176.t1.CDS9
[truncated: 66,084 more rows]
